# Supplementary material for: GPCR kinase knockout cells reveal the impact of individual GRKs on arrestin binding and GPCR regulation
Source: Nat Commun. 2022 Jan 27;13:540. doi: 10.1038/s41467-022-28152-8 (PMC8795447; doi:10.1038/s41467-022-28152-8)
Supplement: Supplementary file 4 — Source Data [file 41467_2022_28152_MOESM4_ESM.zip]

Archive with 45 entries (43 files):
- Provided Figure Data/
- Provided Figure Data/211103_Figure1_data.xlsx
- Provided Figure Data/211103_Figure2_data.xlsx
- Provided Figure Data/211103_Figure3_data.xlsx
- Provided Figure Data/211103_Figure4_data.xlsx
- Provided Figure Data/211103_Figure5_data.xlsx
- Provided Figure Data/211103_Figure6_data.xlsx
- Provided Figure Data/211103_Figure7_data.xlsx
- Provided Figure Data/211207_Supplementary Figure1.xlsx
- Provided Figure Data/211207_Supplementary Figure10.xlsx
- Provided Figure Data/211207_Supplementary Figure11.xlsx
- Provided Figure Data/211207_Supplementary Figure12.xlsx
- Provided Figure Data/211207_Supplementary Figure13.xlsx
- Provided Figure Data/211207_Supplementary Figure14.xlsx
- Provided Figure Data/211207_Supplementary Figure15.xlsx
- Provided Figure Data/211207_Supplementary Figure2.xlsx
- Provided Figure Data/211207_Supplementary Figure3.xlsx
- Provided Figure Data/211207_Supplementary Figure4.xlsx
- Provided Figure Data/211207_Supplementary Figure5.xlsx
- Provided Figure Data/211207_Supplementary Figure6.xlsx
- Provided Figure Data/211207_Supplementary Figure7.xlsx
- Provided Figure Data/211207_Supplementary Figure8.xlsx
- Provided Figure Data/211207_Supplementary Figure9.xlsx
- Provided Figure Data/211208_Supplementary Table1.xlsx
- Reporting Summary Statistics/
- Reporting Summary Statistics/Figure 1_statistics.xlsx
- Reporting Summary Statistics/Figure 2_statistics.xlsx
- Reporting Summary Statistics/Figure 3_statistics.xlsx
- Reporting Summary Statistics/Figure 4_statistics.xlsx
- Reporting Summary Statistics/Figure 6_statistics.xlsx
- Reporting Summary Statistics/Figure 7_statistics.xlsx
- Reporting Summary Statistics/Suppl. Fig.10_statistics.xlsx
- Reporting Summary Statistics/Suppl. Fig.12_statistics.xlsx
- Reporting Summary Statistics/Suppl. Fig.13_statistics.xlsx
- Reporting Summary Statistics/Suppl. Fig.15_statistics.xlsx
- Reporting Summary Statistics/Suppl. Fig.1_statistics.xlsx
- Reporting Summary Statistics/Suppl. Fig.2_statistics.xlsx
- Reporting Summary Statistics/Suppl. Fig.3_statistics.xlsx
- Reporting Summary Statistics/Suppl. Fig.6_statistics.xlsx
- Reporting Summary Statistics/Suppl. Fig.7_statistics.xlsx
- Reporting Summary Statistics/Suppl. Fig.8_statistics.xlsx
- Reporting Summary Statistics/Suppl. Fig.9_statistics.xlsx
- Reporting Summary Statistics/Suppl. Table 1_statistics.xlsx
- Reporting Summary Statistics/Suppl. Table 3_statistics.xlsx
- Reporting Summary Statistics/Suppl. Table 4_statistics.xlsx
