# Supplementary material for: GPCR kinase knockout cells reveal the impact of individual GRKs on arrestin binding and GPCR regulation
Source: Nat Commun. 2022 Jan 27;13:540. doi: 10.1038/s41467-022-28152-8 (PMC8795447; doi:10.1038/s41467-022-28152-8)
Supplement: Supplementary file 4 — Source Data [file 41467_2022_28152_MOESM4_ESM.zip › Provided Figure Data/211103_Figure1_data.xlsx]

## Sheet: Tabelle1
Figure 1c
	µM (iso)	ΔQ-GRK + EV									Control + EV									dGRK3,5,6									dGRK2,5,6
	10	1.27939	1.16753	1.28066	1.23594	1.2393	1.27199	1.45551	1.25555	1.22129	1.98783	1.754	1.9745	1.84321	1.65074	1.80064	2.03793	2.12886	2.06601	1.06696	0.93634	1.08895	1.07018	1.26704	1.20694	1.12176	0.919322	1.05779	1.17343	0.969055	1.16715	1.12783	1.20768	1.24104	1.02406	1.18331	1.14005
	1	1.13629	1.1672	1.1995	1.18238	1.34501	1.29259	1.72822	1.41239	1.73667	1.67256	1.80779	1.95915	1.68198	1.84118	1.93653	2.06086	1.80286	2.21601	0.967737	0.978588	1.01257	1.11278	1.29377	1.08386	1.03699	1.19838	1.04101	1.26571	1.28789	1.20337	1.20945	1.13459	1.09591	1.16103	1.14634	1.13678
	0.3	1.10256	1.20343	1.26679	1.14793	1.23507	1.24627	1.45802	1.48326	1.52477	1.71558	1.78627	1.98351	1.63791	1.58312	1.76413	2.13501	2.35219	2.46557	1.04242	0.964241	0.961868	1.27703	1.19517	1.14729	0.972673	0.988725	1.20704	1.31471	1.12177	1.12239	1.1905	0.994563	1.05099	1.00286	1.03719	1.01032
	0.1	1.21516	1.08805	1.10313	1.38033	1.14393	1.02046	1.49009	1.44504	1.3872	1.82352	1.71158	1.54833	1.28095	1.3802	1.4392	1.82435	1.64253	1.81673	1.0711	0.998154	0.844169	1.1067	1.09758	1.20423	1.00391	1.03926	1.0115	1.51549	1.12772	1.03687	1.15078	0.919734	1.12641	1.05239	1.011	1.15236
	0.03	1.12926	1.1107	1.0681	0.893596	1.16981	1.08704	1.22699	1.36353	0.93213	1.13672	1.1902	1.22932	1.27228	1.10538	1.22043	1.46964	1.48274	1.2699	0.857115	1.00043	0.936235	1.0112	1.05992	1.05269	0.917989	1.12538	0.927062	1.16659	1.14368	0.886953	1.08123	0.927728	1.09464	0.81531	0.808264	1.00016
	0.01	1.02031	1.04365	1.04211	1.02132	1.05874	1.1183	0.979942	1.36515	1.299	1.1819	1.05874	1.13186	0.983483	0.978784	1.10799	1.03437	1.1527	1.13348	0.983189	0.783073	0.841507	1.09025	1.04276	1.10016	1.02767	0.753575	1.06127	1.02865	1.05352	1.13485	0.944424	0.932919	1.05389	1.02336	1.04586	0.985557
	0.001	1.02217	0.994983	1.03034	1.04334	1.10816	1.07089	1.15954	0.837884	0.890882	0.919425	0.921134	0.902301	1.02408	1.09895	0.966449	1.12812	0.80257	1.13537	0.81336	0.913597	0.994965	1.08793	1.03132	1.05283	0.958758	1.13233	0.892934	0.925607	0.896695	0.99665	1.00159	0.903432	1.00383	0.940706	0.993571	1.03546
	µM (iso)	ΔQ-GRK + EV									Control + EV									dGRK2,3,6									dGRK2,3,5
	10	1.27939	1.16753	1.28066	1.23594	1.2393	1.27199	1.45551	1.25555	1.22129	1.98783	1.754	1.9745	1.84321	1.65074	1.80064	2.03793	2.12886	2.06601	1.01348	1.12953	1.14502	1.22925	1.18234	1.29231	1.25254	1.29893	1.2194	1.62914	1.74848	1.77754	1.54504	1.44724	1.43609	1.5398	1.53712	1.53773
	1	1.13629	1.1672	1.1995	1.18238	1.34501	1.29259	1.72822	1.41239	1.73667	1.67256	1.80779	1.95915	1.68198	1.84118	1.93653	2.06086	1.80286	2.21601	1.07891	1.1587	1.03199	1.07327	1.0868	1.14114	1.33085	1.25194	1.16221	1.51933	1.78655	1.7941	1.62433	1.48903	1.6142	1.24438	1.37638	1.41396
	0.3	1.10256	1.20343	1.26679	1.14793	1.23507	1.24627	1.45802	1.48326	1.52477	1.71558	1.78627	1.98351	1.63791	1.58312	1.76413	2.13501	2.35219	2.46557	0.882195	0.983809	1.08496	1.04367	1.16084	1.08649	1.22996	1.1162	1.22886	1.31982	1.44941	1.47139	1.40305	1.35526	1.57217	1.54225	1.24001	1.53706
	0.1	1.21516	1.08805	1.10313	1.38033	1.14393	1.02046	1.49009	1.44504	1.3872	1.82352	1.71158	1.54833	1.28095	1.3802	1.4392	1.82435	1.64253	1.81673	1.11264	1.07184	1.04149	1.08846	1.00322	1.01316	1.04818	1.06866	1.29458	1.26124	1.43575	1.41056	1.43675	1.46621	1.44588	1.26581	1.25659	1.2571
	0.03	1.12926	1.1107	1.0681	0.893596	1.16981	1.08704	1.22699	1.36353	0.93213	1.13672	1.1902	1.22932	1.27228	1.10538	1.22043	1.46964	1.48274	1.2699	0.902048	0.872761	1.06806	1.01124	0.96585	0.938251	1.05151	1.12211	1.01428	1.40093	1.21432	1.28384	1.0577	1.16201	1.16478	1.1153	1.08363	1.02403
	0.01	1.02031	1.04365	1.04211	1.02132	1.05874	1.1183	0.979942	1.36515	1.299	1.1819	1.05874	1.13186	0.983483	0.978784	1.10799	1.03437	1.1527	1.13348	0.911023	0.937853	0.810481	0.976137	1.04457	0.938987	0.909854	1.03819	1.15504	1.1579	0.957228	1.06511	1.05599	1.0527	1.15019	0.870837	1.07786	1.10636
	0.001	1.02217	0.994983	1.03034	1.04334	1.10816	1.07089	1.15954	0.837884	0.890882	0.919425	0.921134	0.902301	1.02408	1.09895	0.966449	1.12812	0.80257	1.13537	1.02964	0.753499	0.913578	1.04526	1.01895	0.812905	0.988678	0.973699	1.07227	0.960574	0.968716	0.938917	1.05499	1.02343	1.07616	0.958199	0.954241	0.938601
Figure 1d
	anti-GRK2	anti-GRK3	anti-GRK5	anti-GRK6
	1.03923	0.180537	0.183459	0.581901
	0.814421	0.235164	0.165051	0.674792
	0.738206	0.2071	0.226687	0.667106
	0.810098	0.224941	0.177715	0.539175
	1.02457	0.238	0.185098	0.525415
	1.1819	0.25216	0.176437	0.416128
	0.977493	0.277445	0.270029	0.347012
	1.1809	0.313232	0.394241	0.539824
	1.23337	0.282587	0.453204	0.472023
Figure 1e
	µM (iso)	ΔQ-GRK + EV									Control + EV									ΔQ-GRK + GRK2									ΔQ-GRK + GRK3
	10	1.27939	1.16753	1.28066	1.23594	1.2393	1.27199	1.45551	1.25555	1.22129	1.98783	1.754	1.9745	1.84321	1.65074	1.80064	2.03793	2.12886	2.06601	2.08048	2.47686	2.30773	1.96085	2.19019	2.3687	3.12995	2.96943	3.2168	2.03787	2.0024	2.02332	2.39796	2.07203	2.17575	3.44457	3.35898	3.02685
	1	1.13629	1.1672	1.1995	1.18238	1.34501	1.29259	1.72822	1.41239	1.73667	1.67256	1.80779	1.95915	1.68198	1.84118	1.93653	2.06086	1.80286	2.21601	2.21925	2.36999	2.281	2.16965	2.33096	2.37146	3.21826	2.59505	2.50942	2.04582	2.17696	2.04555	2.14954	2.26595	1.94561	3.47782	3.10868	3.79876
	0.3	1.10256	1.20343	1.26679	1.14793	1.23507	1.24627	1.45802	1.48326	1.52477	1.71558	1.78627	1.98351	1.63791	1.58312	1.76413	2.13501	2.35219	2.46557	2.02384	2.51612	1.97778	2.03575	2.17862	2.118	3.11713	2.46222	3.09809	1.80104	1.78334	1.80007	2.09124	1.93636	1.94171	2.95052	3.12813	2.91794
	0.1	1.21516	1.08805	1.10313	1.38033	1.14393	1.02046	1.49009	1.44504	1.3872	1.82352	1.71158	1.54833	1.28095	1.3802	1.4392	1.82435	1.64253	1.81673	1.88072	1.84293	1.80045	1.93121	2.04508	2.2068	2.6417	2.3304	2.24549	1.75858	1.55119	1.67895	1.96694	1.84059	1.95543	2.53862	2.31953	2.75635
	0.03	1.12926	1.1107	1.0681	0.893596	1.16981	1.08704	1.22699	1.36353	0.93213	1.13672	1.1902	1.22932	1.27228	1.10538	1.22043	1.46964	1.48274	1.2699	1.37862	1.43756	1.37785	1.69055	1.70858	1.67541	1.73421	1.93609	1.80525	1.48082	1.4571	1.50449	1.8389	1.66717	1.71068	2.25847	1.85178	2.43064
	0.01	1.02031	1.04365	1.04211	1.02132	1.05874	1.1183	0.979942	1.36515	1.299	1.1819	1.05874	1.13186	0.983483	0.978784	1.10799	1.03437	1.1527	1.13348	1.24883	1.06878	1.1547	1.31714	1.59762	1.42532	1.4571	1.32841	1.60266	1.16191	1.14311	1.15837	1.41296	1.56893	1.29337	1.66976	1.38308	1.64411
	0.001	1.02217	0.994983	1.03034	1.04334	1.10816	1.07089	1.15954	0.837884	0.890882	0.919425	0.921134	0.902301	1.02408	1.09895	0.966449	1.12812	0.80257	1.13537	1.07359	1.03308	0.998479	0.988835	1.02024	1.11967	1.1288	1.11543	1.2802	1.01669	0.91265	0.973841	1.09056	1.08371	1.10711	1.05681	1.03916	0.983572
Figure 1f
	GRK2-YFP	GRK3-YFP	GRK5-YFP	GRK6-YFP
	0.898666	0.617646	0.947439	1.02085
	1.04572	0.848404	0.902808	0.887183
	1.05562	0.871691	0.812219	0.890252
	µM (iso)	ΔQ-GRK + EV									Control + EV									ΔQ-GRK + GRK5									ΔQ-GRK + GRK6
	10	1.27939	1.16753	1.28066	1.23594	1.2393	1.27199	1.45551	1.25555	1.22129	1.98783	1.754	1.9745	1.84321	1.65074	1.80064	2.03793	2.12886	2.06601	1.95102	1.91299	2.11007	1.85536	1.77706	1.96672	2.85684	2.72958	2.85358	2.61779	2.46154	2.43558	2.04319	2.02918	2.03877	2.50078	2.38175	2.63118
	1	1.13629	1.1672	1.1995	1.18238	1.34501	1.29259	1.72822	1.41239	1.73667	1.67256	1.80779	1.95915	1.68198	1.84118	1.93653	2.06086	1.80286	2.21601	2.07072	1.98387	2.08808	1.91442	2.02808	1.93223	2.52591	3.62677	2.75445	2.36672	2.36792	2.43673	1.90525	1.8775	2.02198	2.48715	2.54256	2.50058
	0.3	1.10256	1.20343	1.26679	1.14793	1.23507	1.24627	1.45802	1.48326	1.52477	1.71558	1.78627	1.98351	1.63791	1.58312	1.76413	2.13501	2.35219	2.46557	1.69562	1.90474	1.87136	1.82777	1.70062	1.8421	2.51915	2.7328	2.51501	2.2796	2.01136	2.23225	1.76391	1.9227	1.86922	2.3935	2.45519	2.83279
	0.1	1.21516	1.08805	1.10313	1.38033	1.14393	1.02046	1.49009	1.44504	1.3872	1.82352	1.71158	1.54833	1.28095	1.3802	1.4392	1.82435	1.64253	1.81673	1.75751	1.67136	1.85577	1.80059	1.75006	1.82608	2.21295	2.66402	2.46723	2.10336	2.20923	2.24117	1.78807	1.60444	1.90151	2.17814	2.50068	2.58935
	0.03	1.12926	1.1107	1.0681	0.893596	1.16981	1.08704	1.22699	1.36353	0.93213	1.13672	1.1902	1.22932	1.27228	1.10538	1.22043	1.46964	1.48274	1.2699	1.38593	1.5006	1.44692	1.55381	1.65067	1.52177	1.60028	2.22787	1.90361	1.832	1.7508	1.71237	1.59084	1.48741	1.79807	1.94962	2.02565	1.90119
	0.01	1.02031	1.04365	1.04211	1.02132	1.05874	1.1183	0.979942	1.36515	1.299	1.1819	1.05874	1.13186	0.983483	0.978784	1.10799	1.03437	1.1527	1.13348	1.16976	1.20682	1.26973	1.47347	1.46019	1.43355	1.36979	1.75184	1.46131	1.41058	1.45629	1.31543	1.17849	1.19712	1.29126	1.88773	1.45552	1.46897
	0.001	1.02217	0.994983	1.03034	1.04334	1.10816	1.07089	1.15954	0.837884	0.890882	0.919425	0.921134	0.902301	1.02408	1.09895	0.966449	1.12812	0.80257	1.13537	0.971635	0.987159	1.06738	1.08981	1.06908	1.00391	0.843398	1.04955	0.946381	1.02153	1.01426	1.11446	1.00308	0.985673	0.984154	0.967556	0.933765	0.708819
