# Supplementary material for: GPCR kinase knockout cells reveal the impact of individual GRKs on arrestin binding and GPCR regulation
Source: Nat Commun. 2022 Jan 27;13:540. doi: 10.1038/s41467-022-28152-8 (PMC8795447; doi:10.1038/s41467-022-28152-8)
Supplement: Supplementary file 4 — Source Data [file 41467_2022_28152_MOESM4_ESM.zip › Provided Figure Data/211103_Figure2_data.xlsx]

## Sheet: Tabelle1
Figure 2a
F5 conformational change
	µM (iso)	ΔQ-GRK + EV												Control + EV												ΔQ-GRK + GRK2
	10	-2.79343	-2.18486	-1.62911	3.17572	-4.88866	2.79632	-12.5634	-5.28032	8.20577				-14.1564	-10.6383	-15.1172	-6.72441	-9.26316	-8.18331	-5.98672	-12.2023	-3.24787				-17.4582	-13.5346	-11.4711	-10.9425	-12.9876	-13.9473	-13.3529	-13.0156	-8.24369
	1	-9.64513	1.7702	-7.42749	16.6282	1.45743	0.84779	-6.69886	-9.10944	-4.47806				-17.2082	-16.5062	-17.4816	-11.2908	-10.1149	-12.8986	-14.0791	-10.953	-14.5803				-16.3495	-13.2353	-14.1636	-16.139	-9.34826	-22.862	-21.4398	-20.2063	-9.80521
	0.3	0.239791	2.94277	-3.0053	10.327	4.87934	8.3684	6.07932	0.582153	-6.22305				-10.9138	-10.1302	-11.2294	-11.5563	-7.87698	-5.25409	-6.04681	-13.8211	0.557926				-7.00744	-14.8702	-17.9266	-12.3275	-19.5356	-12.6901	-6.88296	-20.7864	-15.2881
	0.1	6.44651	4.96993	4.64824	-3.6602	-3.42243	1.09537	-10.9164	-2.24882	-3.81435				-14.7366	-12.3102	-8.52444	-4.90796	-10.348	-5.49869	-4.99721	-3.24388	-6.42193				-9.46321	-15.5478	-19.2638	-12.865	-11.0755	-15.6478	-23.5557	-14.9446	-8.48583
	0.03	-0.0246052	4.52848	-1.76357	9.14065	10.009	5.66959	-0.700832	2.7626	-12.4968				-10.3415	-1.20297	-12.617	-3.50891	-3.06812	-1.62455	-6.15135	5.99932	0.428775				-7.2203	-12.3498	-6.99506	-21.2674	-21.5394	-7.26237	2.92391	-9.72464	-5.82787
	0.01	8.16669	5.47256	6.72378	14.288	4.9807	8.45096	6.5049	8.35173	6.64979				-0.718845	-0.168762	-7.28723	-4.5586	-2.17621	-4.21722	0.916235	-1.25259	-11.5953				-12.3724	-9.21708	-12.1897	-11.0735	-8.48123	-2.68148	1.56761	-0.013553	5.93577
	0.001	5.9516	8.08567	-6.38649	5.93545	-0.168295	3.57979	2.3033	-6.37174	16.2692				-9.30834	-2.77787	1.92904	-1.26315	-1.53964	1.2008	-0.481587	1.50753	-5.80229				-3.54774	2.22764	0.877129	-5.42705	-6.97858	-0.869679	-7.62554	6.34075	3.82704
	µM (iso)	ΔQ-GRK + EV												Control + EV												ΔQ-GRK + GRK3
	10	-2.79343	-2.18486	-1.62911	3.17572	-4.88866	2.79632	-12.5634	-5.28032	8.20577				-14.1564	-10.6383	-15.1172	-6.72441	-9.26316	-8.18331	-5.98672	-12.2023	-3.24787				-9.52238	-6.00195	-4.56612	-19.4128	-15.4565	-17.8682	-9.8421	-0.37239	-19.6732
	1	-9.64513	1.7702	-7.42749	16.6282	1.45743	0.84779	-6.69886	-9.10944	-4.47806				-17.2082	-16.5062	-17.4816	-11.2908	-10.1149	-12.8986	-14.0791	-10.953	-14.5803				-5.81909	-13.4266	-9.29102	-14.7253	-20.9082	-15.2844	0.188464	-9.37795	-16.3141
	0.3	0.239791	2.94277	-3.0053	10.327	4.87934	8.3684	6.07932	0.582153	-6.22305				-10.9138	-10.1302	-11.2294	-11.5563	-7.87698	-5.25409	-6.04681	-13.8211	0.557926				-2.69133	-6.71702	-7.812	-3.47693	-11.7559	-15.4163	-9.18117	2,25687258*	2,37884989*
	0.1	6.44651	4.96993	4.64824	-3.6602	-3.42243	1.09537	-10.9164	-2.24882	-3.81435				-14.7366	-12.3102	-8.52444	-4.90796	-10.348	-5.49869	-4.99721	-3.24388	-6.42193				-14.6051	-7.07054	-7.77064	-17,8537139*	-12.5221	-17.1327	-13.562	-13.4495	-10.3333
	0.03	-0.0246052	4.52848	-1.76357	9.14065	10.009	5.66959	-0.700832	2.7626	-12.4968				-10.3415	-1.20297	-12.617	-3.50891	-3.06812	-1.62455	-6.15135	5.99932	0.428775				-5.39471	-4.7162	-6.24004	-10.7597	-7.5333	-18.0993	-13.2691	-7.40547	6.8292
	0.01	8.16669	5.47256	6.72378	14.288	4.9807	8.45096	6.5049	8.35173	6.64979				-0.718845	-0.168762	-7.28723	-4.5586	-2.17621	-4.21722	0.916235	-1.25259	-11.5953				-7.71383	-3.43527	-5.30757	-16.3565	-6.10646	-12.1836	-11.5905	-9.03586	2.95523
	0.001	5.9516	8.08567	-6.38649	5.93545	-0.168295	3.57979	2.3033	-6.37174	16.2692				-9.30834	-2.77787	1.92904	-1.26315	-1.53964	1.2008	-0.481587	1.50753	-5.80229				-11.352	-4.24093	2.18113	-7.00335	-7.5648	-3.37645	-4.26338	6.4	6.52593
	µM (iso)	ΔQ-GRK + EV												Control + EV												ΔQ-GRK + GRK5
	10	-2.79343	-2.18486	-1.62911	3.17572	-4.88866	2.79632	-12.5634	-5.28032	8.20577				-14.1564	-10.6383	-15.1172	-6.72441	-9.26316	-8.18331	-5.98672	-12.2023	-3.24787				-13.5704	-13.5312	-11.1971	-11.5745	-15.5881	-9.88569	-6.34736	-13.9218	-5.85265
	1	-9.64513	1.7702	-7.42749	16.6282	1.45743	0.84779	-6.69886	-9.10944	-4.47806				-17.2082	-16.5062	-17.4816	-11.2908	-10.1149	-12.8986	-14.0791	-10.953	-14.5803				-12.2484	-12.0231	-19.6281	-7.39565	-10.4889	-10.7443	-19.5223	-12.7945	-17.9928
	0.3	0.239791	2.94277	-3.0053	10.327	4.87934	8.3684	6.07932	0.582153	-6.22305				-10.9138	-10.1302	-11.2294	-11.5563	-7.87698	-5.25409	-6.04681	-13.8211	0.557926				-11.3361	-16.7712	-13.461	-1.0387	-7.75877	-13.0582	-11.3752	-2.1763	-17.2081
	0.1	6.44651	4.96993	4.64824	-3.6602	-3.42243	1.09537	-10.9164	-2.24882	-3.81435				-14.7366	-12.3102	-8.52444	-4.90796	-10.348	-5.49869	-4.99721	-3.24388	-6.42193				-15.6842	-9.06054	-14.2174	3.00603	-1.14144	-7.89583	-10.738	-29.3245	-2.69893
	0.03	-0.0246052	4.52848	-1.76357	9.14065	10.009	5.66959	-0.700832	2.7626	-12.4968				-10.3415	-1.20297	-12.617	-3.50891	-3.06812	-1.62455	-6.15135	5.99932	0.428775				-6.69252	-8.34937	-5.56552	-2.42208	2.49272	-8.02902	-8.47457	-8.2137	-10.2218
	0.01	8.16669	5.47256	6.72378	14.288	4.9807	8.45096	6.5049	8.35173	6.64979				-0.718845	-0.168762	-7.28723	-4.5586	-2.17621	-4.21722	0.916235	-1.25259	-11.5953				-5.6233	-2.80048	-7.54123	-0.820501	-6.98207	-7.39226	3.10408	6.45302	-4.17502
	0.001	5.9516	8.08567	-6.38649	5.93545	-0.168295	3.57979	2.3033	-6.37174	16.2692				-9.30834	-2.77787	1.92904	-1.26315	-1.53964	1.2008	-0.481587	1.50753	-5.80229				-5.68925	-1.19024	2.14599	-3.61648	-3.45682	9.22396	-7.96642	1.40457	-9.85476
	µM (iso)	ΔQ-GRK + EV												Control + EV												ΔQ-GRK + GRK6
	10	-2.79343	-2.18486	-1.62911	3.17572	-4.88866	2.79632	-12.5634	-5.28032	8.20577				-14.1564	-10.6383	-15.1172	-6.72441	-9.26316	-8.18331	-5.98672	-12.2023	-3.24787				-0.269605	-12.5211	-15.9257	-3.81167	-12.3145	-11.7571	-1.78053	-11.7468	-11.0279
	1	-9.64513	1.7702	-7.42749	16.6282	1.45743	0.84779	-6.69886	-9.10944	-4.47806				-17.2082	-16.5062	-17.4816	-11.2908	-10.1149	-12.8986	-14.0791	-10.953	-14.5803				-4.65941	-15.5273	-9.66255	-14.5041	-12.972	-7.76714	-2.35711	-12.2913	0.713191
	0.3	0.239791	2.94277	-3.0053	10.327	4.87934	8.3684	6.07932	0.582153	-6.22305				-10.9138	-10.1302	-11.2294	-11.5563	-7.87698	-5.25409	-6.04681	-13.8211	0.557926				-7.19049	-4.61254	-9.46743	-16.1271	-16.1243	-8.59183	-14.5294	-15.3258	3.66966
	0.1	6.44651	4.96993	4.64824	-3.6602	-3.42243	1.09537	-10.9164	-2.24882	-3.81435				-14.7366	-12.3102	-8.52444	-4.90796	-10.348	-5.49869	-4.99721	-3.24388	-6.42193				-7.3771	-11.3541	-12.6429	-13.0541	-4.38134	-2.21287	-8.9454	-5.44938	-5.8567
	0.03	-0.0246052	4.52848	-1.76357	9.14065	10.009	5.66959	-0.700832	2.7626	-12.4968				-10.3415	-1.20297	-12.617	-3.50891	-3.06812	-1.62455	-6.15135	5.99932	0.428775				-1.85712	-10.3781	-3.31052	-8.09221	-10.4777	-4.41231	15.524	-5.99415	-0.543285
	0.01	8.16669	5.47256	6.72378	14.288	4.9807	8.45096	6.5049	8.35173	6.64979				-0.718845	-0.168762	-7.28723	-4.5586	-2.17621	-4.21722	0.916235	-1.25259	-11.5953				-4.45907	-3.13102	-11.3357	0.187917	-0.168391	-4.68374	-12.1184	-8.18244	4.12932
	0.001	5.9516	8.08567	-6.38649	5.93545	-0.168295	3.57979	2.3033	-6.37174	16.2692				-9.30834	-2.77787	1.92904	-1.26315	-1.53964	1.2008	-0.481587	1.50753	-5.80229				2.43963	-4.96576	-1.87987	4.04674	-8.00038	5.01146	2.41771	-8.94213	0.698517
Figure 2b-d
	μM(Iso)	ΔQ-GRK + GRK2									ΔQ-GRK + GRK6									Control + EV
	10	92.26	120.715	123.371	65.2728	117.296	114.274	100.951	81.3121	84.5491	140.26	110.909	124.554	111.024	115.042	95.8011	74.3118	54.0343	74.0643	174.811	128.27	142.032	87.9836	56.8191	81.0615	83.4748	90.0623	55.486
	1	127.46	111.053	116.374	92.2957	103.748	105.546	121.951	94.2277	96.5356	128.239	126.934	95.5326	74.6026	119.321	145.854	64.7785	83.7184	53.8752	133.789	161.567	124.104	100.255	59.1048	88.0371	94.1213	113.948	66.1107
	0.3	80.7959	129.861	141.214	85.134	99.1692	62.2601	88.1216	66.3082	72.4189	108.569	135.654	138.868	95.9538	110.59	116.371	75.2676	64.837	59.3995	139.262	71.8486	141.267	80.7661	99.8282	64.4695	76.2448	44.5701	52.4563
	0.1	92.0904	127.694	86.2136	48.4527	81.1578	70.2059	68.419	95.9897	95.3844	116.258	86.3101	104.101	76.667	95.3625	67.5443	36.4906	73.0208	61.4495	42.9233	48.5732	118.173	58.4999	27.0334	24.6708	14.1854	23.6278	64.7578
	0.03	53.3989	42.9706	30.1617	35.3521	51.638	18.3206	46.7539	35.4775	41.5635	55.3572	72.009	62.3861	55.5503	49.7942	39.3968	49.7778	19.3688	38.4058	-11.2485	76.9987	40.6884	18.7745	22.374	-5.81682	54.2914	-12.6408	34.3184
	0.01	20.1027	18.113	40.2472	5.9047	42.5486	-2.45032	29.0507	16.9157	47.6601	46.3497	84.1958	45.4944	32.202	29.4935	27.2972	44.1384	6.57814	20.0321	-32.7438	7.7951	-27.1565	21.9708	3.372	-10.2726	4.02828	-9.90947	-14.9398
	0.001	-22.3591	-20.3019	-13.2123	8.4278	-8.38903	0.751368	27.5736	-4.30315	31.8127	-2.22547	-2.52333	-2.8224	-7.7541	-4.99	8.7303	4.18121	-9.17446	16.5782	51.6555	-34.5061	-27.8979	-23.8563	15.2045	3.83965	4.7144	12.2649	-1.41857
	μM(Epinephrine)	ΔQ-GRK + GRK2									ΔQ-GRK + GRK6									Control + EV
	10		139.526	117.072	90.2197	97.4536	113.903	84.3407	62.6276	94.8577	105.793	133.468	161.965	121.437	63.8936	108.336	66.8734	60.4163	77.8161	113.193	108.028	133.037	84.0499	49.4394	155.626	86.2366	74.0687	96.3211
	1	99.3126	116.229	97.2105	65.747	86.6099	72.5173	61.0022	71.6904	75.8916	161.948	114.69	159.415	83.0912	78.4171	102.503	89.0595	65.1544	47.5422	73.3442	63.9399	141.845	58.5786	28.4048	43.0269	79.5879	114.639	69.3189
	0.3	39.3465	85.5049	84.4355	32.594	39.2581	45.615	45.5535	50.346	26.8735	122.668	120.596	115.48	127.839	82.2297	56.6177	39.8842	24.0385	42.7345	43.4858	63.0452	24.094	37.4429	41.9797	43.1736	38.1386	62.043	64.5098
	0.1	30.4869	49.2106	51.048	2.22399	36.6919	16.4278	5.02804	33.1954	19.1249	85.3201	83.91	102.916	17.0563	68.5961	18.5612	5.42531	24.2849	49.1388	-7.70684	22.5844	49.5945	26.7385	3.86524	19.5014	24.1503	67.3807	31.2363
	0.03	43.5432	24.6459	31.1256	4.95564	2.38624	17.4418	-0.27849	17.2004	5.00233	37.4232	51.9455	61.3163	11.9901	47.0709	17.3937	13.0921	27.7306	5.10522	-8.5386	-2.4917	23.0228	-1.6977	27.1688	17.518	-0.785246	18.5986	-4.0447
	0.01	34.8017	-2.62107	7.81569	2.55231	0.859468	24.7751	3.77086	9.52471	5.14552	73.0091	19.8808	19.9889	9.87552	11.1194	11.4556	13.4283	2.04255	27.1624	36.4076	-13.7844	-27.4474	-23.9819	6.96264	-18.4363	51.5709	-2.56886	-9.99592
	0.001	-24.0543	-15.6337	7.55744	15.9311	5.49292	24.9782	-5.20913	-9.10862	0.0460084	12.2496	8.16512	3.95585	7.51945	-20.1253	-19.5766	16.6407	-20.4138	11.585	-4.77045	-2.83033	-15.6461	-1.10912	-6.10831	19.0303	-5.45132	18.7643	-1.87896
	μM(Norepinephrine)	ΔQ-GRK + GRK2									ΔQ-GRK + GRK6									Control + EV
	300	123.161	125.453	127.419	99.1768	85.1167	107.007	94.1822	81.1649	57.3194	130.722	125.041	105.658	113.886	117.739	142.28	62.9514	74.0374	27.6853	95.6716	73.4732	80.454	163.887	127.947	70.0266	97.2069	102.079	89.2546
	30	154.414	93.726	127.087	58.5802	86.4556	74.9689	59.1675	78.6993	58.9769	121.638	113.954	114.278	97.1262	77.9246	81.0745	44.2492	88.8191	54.9766	81.9929	132.607	76.1356	101.659	56.1441	77.3932	74.4951	64.1694	51.5293
	10	96.574	112.416	99.3965	41.2035	52.9546	68.6117	42.736	34.0241	47.5574	107.097	108.502	103.547	85.8998	111.124	95.6409	69.4935	76.7245	57.041	52.1537	45.1858	83.0097	86.4472	52.4433	39.6088	55.4385	60.5423	30.4946
	3	60.7593	33.04	72.7898	7.95893	8.48922	23.4791	20.3281	22.1291	16.3458	79.8947	67.1371	83.8628	65.7438	57.2134	49.2745	13.0561	37.8132	50.5923	27.2368	41.32	51.3721	53.3817	5.14502	14.0554	83.2394	32.5385	43.8564
	1	32.3966	29.9056	16.3542	16.8893	14.0113	17.4121	8.90741	7.68153	8.20061	88.7446	34.2171	36.681	23.2078	28.3926	51.9894	28.8168	57.0685	29.8905	-17.1211	36.6425	82.1806	31.5991	29.8268	3.94609	6.04576	16.1764	40.0537
	0.1	7.73777	-3.57023	-2.01997	-6.59302	-25.4955	0.828025	-9.58725	-8.37347	-0.863146	13.8835	-7.48718	39.9584	18.126	11.6241	-14.6392	21.44	-8.38639	-1.97067	4.65396	-13.1919	28.0631	1.82264	25.4824	-8.88295	41.7883	9.86718	1.21483
	0.01	1.77355	-0.585563	-3.09109	7.66164	2.0705	-13.1945	6.6714	7.78313	-9.08912	-4.60483	18.0257	8.66278	-3.20355	-2.28113	-17.326	-11.9991	1.18625	11.54	19.4355	-7.58199	-12.0065	7.61847	-5.87106	17.6171	3.37189	-3.98497	-18.5984
ec50
		iso				epi				norepi
		EC50	SEM	N		EC50	SEM	N		EC50	SEM	N
	Control + EV	0.09473	0.02743	3	Control + EV	0.3485	0.1343	3	Control + EV	7.109	2.861	3
	ΔQ-GRK + GRK2	0.03679	0.01155	3	ΔQ-GRK + GRK2	0.3234	0.1299	3	ΔQ-GRK + GRK2	5.928	2.053	3
	ΔQ-GRK + GRK6	0.02605	0.008662	3	ΔQ-GRK + GRK6	0.09021	0.0348	3	ΔQ-GRK + GRK6	1.648	0.6104	3
Figure 2e
cmpd101
	µM (CMPD101)	ΔQ-GRK + EV												Control + EV												ΔQ-GRK + GRK2												ΔQ-GRK + GRK3
	100	1.09212	1.02179	0.944768	1.48029	1.55644	1.62076	1.21351	1.22662	1.35824	1.23873	1.25408	1.18866	1.61542	1.60224	1.34378	2.10397	2.66546	2.22094	1.30095	1.2278	1.47062	1.68188	1.49661	1.47292	1.21744	1.16362	1.25658	1.46921	1.49005	1.66694	1.39456	1.47547	1.41008	1.20543	1.43886	1.36778	1.28803	1.15662	1.28757	1.48788	1.40277	1.41126	1.33964	1.43599	1.26879	1.42411	1.27778	1.33361
	30	1.03654	0.944	0.981552	1.58885	1.55445	1.43568	1.29706	1.20294	1.29419	1.14514	1.50942	1.06029	1.51311	1.72211	1.58547	3.16807		2.33173	1.56841	1.52246	1.50685	1.61314	1.53267	1.76584	1.20772	1.26936	1.23502	1.59797	1.63557	1.63537	1.44697	1.6939	1.39897	1.25975	1.37944	1.35723	1.43013	1.30209	1.29244	1.77436	1.71164	1.6766	1.24461	1.17382	1.23766	1.37749	1.61574	1.43034
	10	1.12155	1.1472	1.20207	1.47917	1.32975	1.80984	1.42838	1.27984	1.30682	1.17017	1.24042	1.38896	1.78995	1.72527	1.49898	2.96914	3.15546	3.25727	1.8079	1.44384	1.66083	1.78642	1.90938	1.74521	1.37558	1.6401	1.27371	2.082	2.03932	2.33311	1.74424	1.57379	1.59766	1.60944	1.5644	1.66897	1.49058	1.46784	1.4995	2.19199	2.34969	2.34293	1.6551	1.78477	1.51359	1.81696	1.88271	1.60019
	3	1.12054	0.980578	1.11376	1.44389	1.58172	1.81858	1.52289	1.37029	1.3063	1.16588	1.28018	1.14555	1.65084	1.68054		3.14101	2.75823	2.87768	1.73613	1.84031	1.68813	1.96886	1.81112	1.76947	1.63707	1.61189	1.90548	2.69241	2.6618	3.16872	1.92438	1.93698	2.09901	2.18931	2.00415	1.97006	1.88816	1.9367	1.84657	2.84044	2.47012	2.74279	1.91445	1.76442	2.09015	2.04489	2.30153	2.59146
	1	1.13345	1.10075	1.05398	1.48621	1.32481	1.53963	1.37157	1.33986	1.61713	1.11023	1.44654	1.02825	1.99279	1.8951	2.03111	3.14102	4.13191	4.40532	1.43235	1.64985	1.46942	1.67137	1.77741	1.60677	1.84971	1.84051	1.9253	2.8326	3.68666	3.34295	2.13783	2.57961	2.2413	2.42577	2.11982	2.06651	1.81156	1.90749	1.63815	3.16575	2.9005	2.89833	2.09121	2.01911	1.97502	2.62787	2.43593	2.40839
	0.3	1.183	1.15423	1.01019	1.49975	1.72008	1.33547	1.42126	1.21898	1.28834	1.37638	1.22216	1.25485	2.26131	1.79098	1.79965	3.84416	3.0251	4.01156	1.55316	1.90731	1.78206	1.61273	1.74779	1.92721	1.83681	1.80718	1.88579	2.76004	2.66058	2.88037	2.57964	2.2932	2.13329	1.89972	2.25774	2.01143	1.74088	1.66743	1.72339	2.94087	2.73987	2.69687	2.02016	2.04948	1.87287	2.20055	2.35621	2.48441
	0	1.05324	1.16009	1.08243	1.53591	1.44865	1.48838	1.27877	1.3131	1.41676	1.17383	1.21894	1.26864	1.9877	1.96943	2.03204	3.50426	2.66344	4.43593	2.04108	1.75587	1.7198	1.90314	2.04119	1.82879	1.78524	1.83687	1.88085	3.05665	3.17311	2.59165	2.27365	2.29564	2.12981	2.37541	1.92347	2.06204	1.57862	1.65906	1.78169	2.7566	2.51789	2.71312	2.05225	2.18129	2.01564	2.16308	2.17684	2.32575
	µM (CMPD101)	ΔQ-GRK + EV												Control + EV												ΔQ-GRK + GRK5												ΔQ-GRK + GRK6
	100	1.09212	1.02179	0.944768	1.48029	1.55644	1.62076	1.21351	1.22662	1.35824	1.23873	1.25408	1.18866	1.61542	1.60224	1.34378	2.10397	2.66546	2.22094	1.30095	1.2278	1.47062	1.68188	1.49661	1.47292	1.64645	1.62046	1.81847	1.78227	1.84769	2.17661	1.79098	1.95928	1.89885	2.19497	2.22563	2.60656	1.90218	1.77444	1.85948	2.14133	3.16832	2.19261	2.06789	2.09211	1.69687	2.31257	2.51287	2.57888
	30	1.03654	0.944	0.981552	1.58885	1.55445	1.43568	1.29706	1.20294	1.29419	1.14514	1.50942	1.06029	1.51311	1.72211	1.58547	3.16807		2.33173	1.56841	1.52246	1.50685	1.61314	1.53267	1.76584	1.80614	1.73001	1.72445	2.07373	2.19629	2.28173	1.79079	1.77313	1.82614	2.09528	2.38998	2.51568	1.86477	1.69328	1.85035	2.81973	2.68986	3.01091	2.36989	1.91321	1.9908	2.83636	2.66258	2.66812
	10	1.12155	1.1472	1.20207	1.47917	1.32975	1.80984	1.42838	1.27984	1.30682	1.17017	1.24042	1.38896	1.78995	1.72527	1.49898	2.96914	3.15546	3.25727	1.8079	1.44384	1.66083	1.78642	1.90938	1.74521	1.77438	1.75546	1.81998	2.17814	2.34528	2.24417	1.89003	2.05275	1.97669	2.23967	2.29152	2.05406	1.83132	1.82913	1.86161	2.89453	2.78887	3.56324	2.07973	2.22676	2.05499	2.37381	2.56162	2.57454
	3	1.12054	0.980578	1.11376	1.44389	1.58172	1.81858	1.52289	1.37029	1.3063	1.16588	1.28018	1.14555	1.65084	1.68054		3.14101	2.75823	2.87768	1.73613	1.84031	1.68813	1.96886	1.81112	1.76947	1.67054	1.71078	1.73888	2.20176	2.01343	2.42721	1.7768	1.67723	2.04478	2.2055	2.14275	2.36803	1.87024	1.99418	1.84428	2.51615	2.30578	2.78626	2.00827	1.95896	2.27395	2.78735	2.8265	2.34895
	1	1.13345	1.10075	1.05398	1.48621	1.32481	1.53963	1.37157	1.33986	1.61713	1.11023	1.44654	1.02825	1.99279	1.8951	2.03111	3.14102	4.13191	4.40532	1.43235	1.64985	1.46942	1.67137	1.77741	1.60677	1.75229	1.73514	1.869	2.30009	2.22622	2.15108	1.70985	1.73908	1.71778	2.30023	2.10027	2.05391	1.87247	1.93717	1.96358	3.01755	3.03597	2.64134	1.91517	1.83637	2.20201	2.40473	2.56061	2.71699
	0.3	1.183	1.15423	1.01019	1.49975	1.72008	1.33547	1.42126	1.21898	1.28834	1.37638	1.22216	1.25485	2.26131	1.79098	1.79965	3.84416	3.0251	4.01156	1.55316	1.90731	1.78206	1.61273	1.74779	1.92721	1.63708	1.71187	1.82477	1.85866	2.60019	2.19239	1.55124	1.56431	1.84455	1.85752	2.18677	2.53908	1.94513	2.0888	1.81826	2.9435	3.25229	2.78252	1.86838	2.09989	2.02934	2.53688	2.73732	2.46817
	0	1.05324	1.16009	1.08243	1.53591	1.44865	1.48838	1.27877	1.3131	1.41676	1.17383	1.21894	1.26864	1.9877	1.96943	2.03204	3.50426	2.66344	4.43593	2.04108	1.75587	1.7198	1.90314	2.04119	1.82879	1.73512	1.78407	1.82071	2.15663	2.32636	2.30913	1.66403	1.58207	1.60023	2.19547	2.22633	2.17842	1.77254	1.81984	1.72784	2.46953	2.59635	2.59309	1.81244	2.09405	1.98968	2.63887	2.18659	2.50573
Figure 2f
pindolol
	Pindolol [nM]	ΔQ-GRK + EV												Control + EV												ΔQ-GRK + GRK2												ΔQ-GRK + GRK3
	1000	1.24217	1.02582	1.07969	0.995572	1.15415	1.04603	0.944488	1.09372	1.01268	0.983501	0.985955	1.03054	1.16441	0.838261	0.956802	0.885297	0.98045	0.942314	1.16113	1.07638	1.11886	0.960307	0.959258	1.1407	0.832872	1.03014	1.22616	0.694838	1.04336	0.905608	0.887721	1.0428	0.944539	1.06201	0.934693	1.0033	0.919732	0.980898	1.10587	1.04867	0.977788	0.923434	1.22561	1.13666	1.22479	0.969734	1.00444	1.02583
	100	0.929964	1.08846	0.93669	0.982649	1.14111	1.14226	0.954904	1.10993	1.2434	0.921158	0.993457	0.882693	1.15502	1.06556	1.52202	1.08284	0.913438	1.075	1.18106	1.11121	0.915935	1.15186	0.814776	1.03132	0.839354	0.992628	0.980042	1.21243	0.853885	1.09344	0.903212	0.884386	1.04744	0.959905	1.02243	0.942777	0.869127	1.12317	1.04649	1.0577	1.15202	0.979999	1.15117	1.1993	1.15047	0.969045	1.117	1.20779
	10	1.13295	0.978697	1.1165	1.1669	1.04872	0.918461	1.07153	1.12456	1.17331	0.922723	0.948643	1.00862	1.20354	1.06936	1.15808	1.35726	1.06068	1.03309	1.39975	1.26138	1.17355	0.819805	1.11844	1.24487	1.14774	1.03959	1.04941	1.37101	1.16704	1.1732	1.2226	1.12166	1.08128	1.02928	1.02263	1.01373	1.04877	1.16894	1.08701	1.15904	1.24937	1.14896	1.38408	1.33512	1.17016	0.865195	1.07694	0.915806
	1	0.971347	1.09821	1.12224	1.18838	1.16392	1.19227	1.00002	1.19144	1.11743	1.03475	0.997684	1.07676	1.8882	1.39774	1.42303	1.38435	1.46278	1.38081	2.01557	1.25341	1.64913	1.21133	1.07912	1.20025	1.37038	1.15827	1.057	1.67797	1.64261	1.59811	1.58696	1.4932	1.53896	1.01911	1.11695	1.02823	1.31212	1.36258	1.25871	1.53338	1.41376	1.31111	1.89723	1.63865	1.8907	1.08034	1.19141	1.13334
	0.1				1.1033	1.17313	1.18329	1.15598	1.32856	1.19961	1.07587	1.09934	1.01837				1.58336	1.59209	1.41874	1.81806	2.49285	2.30309	1.13446	1.24848	1.0931				1.96486	2.02245	1.73773	1.70791	1.70706	1.69645	1.2533	1.33508	1.36324				1.58838	1.82822	1.67674	2.18631	1.90344	2.09657	1.30946	1.22142	1.38074
	0.01				1.10823	1.24396	1.25118	1.42094	1.12163	1.42879	1.1747	1.4019	1.0666				1.39171	1.61479	1.71107	1.89817	2.23029	1.89952	1.42438	1.25261	1.60175				1.93057	1.83457	2.0136	1.83543	2.03986	1.99591	1.43666	1.27655	1.46156				1.58659	1.89759	1.7348	1.95438	2.13675	2.04969	1.48317	1.30871	1.37386
	0	1.14585	1.45354	1.32067	1.22707	1.30842	1.15773	1.09206	1.08529	1.14191	1.0449	1.18623	1.15313	1.888	1.6449	2.07981	1.4509	1.36569	1.61132	2.51384	2.5697	2.17771	1.28843	1.56521	1.38988	1.58931	1.64186	1.50952	1.77143	2.04032	2.15676	1.65447	1.80952	1.93877	1.48969	1.58196	1.51639	1.91031	1.71066	2.02631	1.80146	1.84202	1.67028	2.16669	2.03991	2.21761	1.8426	1.81598	1.40404
	Pindolol [nM]	ΔQ-GRK + EV												Control + EV												ΔQ-GRK + GRK5												ΔQ-GRK + GRK6
	1000	1.24217	1.02582	1.07969	0.995572	1.15415	1.04603	0.944488	1.09372	1.01268	0.983501	0.985955	1.03054	1.16441	0.838261	0.956802	0.885297	0.98045	0.942314	1.16113	1.07638	1.11886	0.960307	0.959258	1.1407	1.07917	0.934678	0.979396	0.958545	0.977722	0.936494	1.01908	0.875681	0.878629	1.02088	0.925552	1.05357	0.933994	1.04672	0.890461	1.03432	0.966207	0.93893	1.01542	1.09442	0.929721	0.919945	1.03278	0.813622
	100	0.929964	1.08846	0.93669	0.982649	1.14111	1.14226	0.954904	1.10993	1.2434	0.921158	0.993457	0.882693	1.15502	1.06556	1.52202	1.08284	0.913438	1.075	1.18106	1.11121	0.915935	1.15186	0.814776	1.03132	1.07603	1.059	0.884393	1.00608	0.99903	1.14986	1.07403	1.11084	0.993672	0.97706	1.06057	0.925926	1.04269	1.04655	1.30859	1.02706	1.47674	1.23537	1.05167	1.19924	1.23193	0.91434	0.977443	0.962769
	10	1.13295	0.978697	1.1165	1.1669	1.04872	0.918461	1.07153	1.12456	1.17331	0.922723	0.948643	1.00862	1.20354	1.06936	1.15808	1.35726	1.06068	1.03309	1.39975	1.26138	1.17355	0.819805	1.11844	1.24487	1.0539	1.09105	1.14638	1.1027	1.33195	1.27407	1.1324	1.14363	1.18197	1.19888	1.13989	1.09376	1.12565	1.05488	1.17643	1.29405	1.5257	1.48334	1.30256	1.591	1.51647	0.996788	1.07853	1.05998
	1	0.971347	1.09821	1.12224	1.18838	1.16392	1.19227	1.00002	1.19144	1.11743	1.03475	0.997684	1.07676	1.8882	1.39774	1.42303	1.38435	1.46278	1.38081	2.01557	1.25341	1.64913	1.21133	1.07912	1.20025	1.32595	1.17715	1.48996	1.36676	1.53741	1.55593	1.48619	1.93301	1.52696	1.10608	1.14648	1.19384	1.29057	1.43163	1.20927	1.80441	1.66	1.6711	1.69575	1.9108	1.71311	1.19605	1.44873	1.22481
	0.1				1.1033	1.17313	1.18329	1.15598	1.32856	1.19961	1.07587	1.09934	1.01837				1.58336	1.59209	1.41874	1.81806	2.49285	2.30309	1.13446	1.24848	1.0931				1.6281	1.55383	1.81338	1.58895	1.68773	1.69064	1.23699	1.26975	1.29862				2.1368	1.61329	1.90205	2.04676	1.93864	2.34055	1.40806	1.24204	1.2198
	0.01				1.10823	1.24396	1.25118	1.42094	1.12163	1.42879	1.1747	1.4019	1.0666				1.39171	1.61479	1.71107	1.89817	2.23029	1.89952	1.42438	1.25261	1.60175				1.70537	1.54286	1.74129	1.65735	1.84149	1.73824	1.46882	1.57752	1.52104				2.01492	2.15975	2.15439	2.23648	2.20001	2.42723	1.72576	1.47259	1.58083
	0	1.14585	1.45354	1.32067	1.22707	1.30842	1.15773	1.09206	1.08529	1.14191	1.0449	1.18623	1.15313	1.888	1.6449	2.07981	1.4509	1.36569	1.61132	2.51384	2.5697	2.17771	1.28843	1.56521	1.38988	1.76133	1.69666	1.80144	1.5556	1.65949	1.67225	1.70132	1.85077	1.69837	1.59825	1.81488	1.66801	2.15736	1.98055	2.09578	2.19433	2.03888	1.87944	2.46609	1.66635	1.90948	1.74905	2.09434	1.56627
