# Supplementary material for: GPCR kinase knockout cells reveal the impact of individual GRKs on arrestin binding and GPCR regulation
Source: Nat Commun. 2022 Jan 27;13:540. doi: 10.1038/s41467-022-28152-8 (PMC8795447; doi:10.1038/s41467-022-28152-8)
Supplement: Supplementary file 4 — Source Data [file 41467_2022_28152_MOESM4_ESM.zip › Provided Figure Data/211103_Figure3_data.xlsx]

## Sheet: Tabelle1
PTH1R bArr2	kinase screen
µM (PTH(1-34))	ΔQ-GRK + EV									Control + EV									ΔQ-GRK + GRK2									ΔQ-GRK + GRK3
3	1.54833	1.68287	1.76016	2.09985	2.07467	1.69257	1.45592	1.71031	1.61389	7.28683	7.70195	5.82122	7.028	6.75259	6.3827	7.97322	6.35092	5.91028	4.8234	4.40261	4.42369	7.18997	6.52892	4.77864	4.37861	4.69064	4.38559	4.17813	3.58146	3.44455	6.59314	7.83271	6.21804	3.95463	3.30096	3.36542
1	1.67774	1.68738	1.82887	2.14966	2.12455	2.15694	1.86121	1.48825	1.61617	8.87327	7.91837	7.35562	6.38701	8.2038	6.52852	6.85826	5.29464	6.2899	4.17342	4.52875	4.15498	5.60493	6.57839	5.25344	4.64299	4.85299	4.35686	4.00679	4.20545	4.00716	5.74217	8.0052	7.3463	3.77675	4.08814	3.29627
0.3	1.64504	1.66541	1.92085	1.96997	2.12451	2.13436	1.60628	1.64189	1.69053	7.24107	7.58141	6.58515	6.56307	6.22555	5.95087	6.65868	6.64606	7.07844	4.4985	4.7553	4.40322	8.879	5.19499	5.76059	4.73129	4.86459	5.90911	4.45322	4.47795	3.96285	4.92071	5.54323	5.34117	4.7598	4.1182	4.39962
0.1	1.28547	1.30854	1.35392	1.82771	1.77355	1.43335	1.42881	1.60454	1.87996	2.25719	2.05624	1.73013	5.34629	4.79787	4.15362	6.35826	5.65703	6.3794	2.97902	3.11284	2.97903	5.54827	5.45828	4.30083	3.80735	4.62192	5.12972	2.74094	2.91906	1.83616	6.02867	6.57197	5.16584	3.44576	4.38543	4.07978
0.03	0.984382	0.955052	1.08226	1.41964	1.20993	1.28552	1.28762	1.2514	1.15714	1.11687	1.234	1.11982	2.22985	2.69177	1.55745	2.11337	1.83256	1.35123	1.17728	1.12503	1.16428	3.77928	3.68884	2.77631	2.80692	2.19036	2.48486	1.10174	1.05008	1.03388	3.12366	2.95819	2.61994	2.07936	1.97204	2.1284
0.003	0.926408	0.955246	1.13464	1.17766	1.02477	0.984175	0.99591	1.06563	0.974258	1.00574	0.847603	1.0445	1.04511	1.17799	0.775572	1.46951	0.895058	0.857177	0.969882	0.912398	0.974946	0.898332	1.19039	1.2437	1.04697	1.16989	1.13006	0.989215	0.748532	1.01787	1.48325	1.04433	0.866658	1.0085	0.972974	0.950636
0.0003	0.96731	0.906543	0.924267	0.998958	1.13147	1.17684	0.996675	1.09155	1.00379	1.03162	0.990592	0.8988	0.79456	0.904281	0.949343	0.881154	1.09348	0.935036	1.04962	0.942541	0.977955	0.875614	0.94556	0.985046	0.94744	0.930885	0.95056	0.976794	0.836806	0.864955	0.958647	0.804833	0.919988	0.849968	0.899083	0.855594
µM (PTH(1-34))	ΔQ-GRK + EV									Control + EV									ΔQ-GRK + GRK5									ΔQ-GRK + GRK6
3	1.54833	1.68287	1.76016	2.09985	2.07467	1.69257	1.45592	1.71031	1.61389	7.28683	7.70195	5.82122	7.028	6.75259	6.3827	7.97322	6.35092	5.91028	3.69907	3.70993	3.96987	4.86691	4.28051	5.21214	4.13715	4.14086	4.61579	4.14128	5.25708	4.35241	4.61397	4.92655	4.32355	4.08947	3.73621	3.05626
1	1.67774	1.68738	1.82887	2.14966	2.12455	2.15694	1.86121	1.48825	1.61617	8.87327	7.91837	7.35562	6.38701	8.2038	6.52852	6.85826	5.29464	6.2899	3.66744	4.11331	3.87372	4.69513	4.93679	5.59195	4.86124	4.42347	4.69781	4.53743	4.80564	4.42997	5.16851	4.53161	4.67254	3.54666	4.0041	4.89061
0.3	1.64504	1.66541	1.92085	1.96997	2.12451	2.13436	1.60628	1.64189	1.69053	7.24107	7.58141	6.58515	6.56307	6.22555	5.95087	6.65868	6.64606	7.07844	4.0013	4.30777	4.42137	4.12253	4.67917	4.30904	4.62552	5.06607	4.78665	4.45504	4.01154	4.16061	4.80834	4.39609	3.38309	3.95664	4.3817	5.73775
0.1	1.28547	1.30854	1.35392	1.82771	1.77355	1.43335	1.42881	1.60454	1.87996	2.25719	2.05624	1.73013	5.34629	4.79787	4.15362	6.35826	5.65703	6.3794	2.04406	2.36635	2.33195	3.96443	4.42092	4.23065	3.91675	4.901	4.33537	2.77335	2.75203	2.78317	3.99638	3.45537	2.7107	3.5172	3.7768	3.81548
0.03	0.984382	0.955052	1.08226	1.41964	1.20993	1.28552	1.28762	1.2514	1.15714	1.11687	1.234	1.11982	2.22985	2.69177	1.55745	2.11337	1.83256	1.35123	1.32828	1.3362	1.29738	2.057	2.59555	2.1758	2.87282	2.56201	2.03945	1.34005	1.21721	1.18485	2.19953	2.14302	1.90196	1.80029	2.16419	2.06089
0.003	0.926408	0.955246	1.13464	1.17766	1.02477	0.984175	0.99591	1.06563	0.974258	1.00574	0.847603	1.0445	1.04511	1.17799	0.775572	1.46951	0.895058	0.857177	1.0934	1.01803	1.0322	1.09129	1.04027	1.21293	1.20417	1.12151	1.11972	0.915979	1.0087	1.00071	1.31982	1.30778	0.98837	1.11874	1.18206	0.929661
0.0003	0.96731	0.906543	0.924267	0.998958	1.13147	1.17684	0.996675	1.09155	1.00379	1.03162	0.990592	0.8988	0.79456	0.904281	0.949343	0.881154	1.09348	0.935036	1.05338	1.14756	1.00346	1.1241	1.14928	1.09633	0.93171	1.00937	1.04909	0.952964	0.946896	0.907298	1.02591	0.955955	0.914445	1.03472	0.917872	1.03403
PTH1R bArr1	kinase screen
PTH1-34 [µM]	ΔQ-GRK + EV									Control + EV									ΔQ-GRK + GRK2									ΔQ-GRK + GRK3
3	1.39504	1.31653	1.39777	1.05181	1.46942	1.88259	1.67452	0.94876	1.32586	5.00597	4.70535	7.9655	5.34715	6.17586	8.50569	8.76895	9.41764	9.79201	4.62849	5.66847	4.93007	6.87474	8.51407	8.01573	2.40982	4.53281	4.48297	5.77188	4.97034	6.62973	7.99173	7.89402	7.47862	10.7922	11.2393	11.9181
1	1.39913	1.13651	1.17553	1.10736	1.41447	1.50328	0.918292	0.805667	0.803519	5.80784	6.13097	6.18584	7.79246	7.80151	5.69634	11.1532	10.4794	8.45805	5.69039	5.49337	4.87488	5.83793	5.53502	6.80233	5.29145	6.12084	2.64682	6.09248	6.41364	6.57641	7.63897	8.23958	7.37465	10.3406	8.78106	10.2272
0.3	1.0944	2.3199	1.41204	0.937068	1.34275	1.03958	1.04458	0.961305	0.750247	4.71633	4.66689	7.36303	5.97082	5.20452	5.703	7.97361	11.1119	9.25395	5.45393	5.5223	5.69125	6.03755	4.00965	4.72458	18.6166	3.29771	2.23548	5.94872	5.67352	6.39121	4.9883	6.01639	6.47471	12.4963	10.6679	9.48056
0.1	1.0701	1.37152	1.23606	1.22743	1.24964	1.29969	0.908357	0.731106	0.242518	2.62995	2.50212	2.61421	2.89288	2.98631	2.85245	5.26981	4.6241	5.54885	4.13788	4.1714	3.91804	4.62315	3.44053	4.51442	2.01261		1.3228	3.66578	4.17435	2.66652	4.26659	4.34652	4.36141	7.98468	10.448	9.97465
0.03	0.864466	1.0842	1.19606	0.949708	0.591634	1.46855	0.837912	2.19494	0.59655	1.36898	1.08382	0.798555	1.54875	1.88477	1.1695	1.65938	1.53466	0.948959	1.29833	1.39524	1.22683	1.78917	2.49795	2.39427	0.974943	3.83174	1.03873	1.44421	1.374	1.38711	2.51215	2.70037	2.18921	4.54215	2.82294	3.236
0.003	0.853259	0.863463	1.06181	0.819295	0.855828	1.06329	0.352206	2.21845	0.161423	1.05357	1.11117	1.22318	0.446018	0.456919	0.468732	0.407405	1.00843	1.07992	0.836194	0.854727	0.981136	1.07858	0.962766	1.06574	1.82928	0.720585		0.90468	0.944791	1.27001	1.51604	1.22969	1.28613	2.45836	2.35803	2.93985
0.0003	0.919874	1.05304	0.892592	1.05465	1.01993	0.784889	0.0180888	0.430997	0.655596	0.964622	1.32916	0.977933	0.332833	0.562375	0.672096	1.15395	0.956792	0.68051	0.870002	1.03914	0.712751	0.620095	1.14392	0.924173	0.471783	0.70232	0.636155	1.26971	1.10238	1.20784	1.48655	0.969132	1.22058	0.635973	1.23367	1.06447
PTH1-34 [µM]	ΔQ-GRK + EV									Control + EV									ΔQ-GRK + GRK5									ΔQ-GRK + GRK6
3	1.39504	1.31653	1.39777	1.05181	1.46942	1.88259	1.67452	0.94876	1.32586	5.00597	4.70535	7.9655	5.34715	6.17586	8.50569	8.76895	9.41764	9.79201	4.1274	3.54874	4.8912	6.12631	6.40991	5.18236	5.74619	5.51241	5.35088	7.16233	7.19876	5.7637	6.9845	4.85908	5.7412	6.32331	6.5219	4.46849
1	1.39913	1.13651	1.17553	1.10736	1.41447	1.50328	0.918292	0.805667	0.803519	5.80784	6.13097	6.18584	7.79246	7.80151	5.69634	11.1532	10.4794	8.45805	4.61555	4.69401	5.09196	6.47985	5.93971	6.1308	6.21776	5.65839	6.48549	7.74674	6.76915	7.00609	7.3324	5.57348	5.97037	7.38996	5.9497	6.29724
0.3	1.0944	2.3199	1.41204	0.937068	1.34275	1.03958	1.04458	0.961305	0.750247	4.71633	4.66689	7.36303	5.97082	5.20452	5.703	7.97361	11.1119	9.25395	3.67588	3.81209	3.55112	5.27776	7.00328	4.54152	4.98807	5.37466	6.92443	5.54526	7.99404	4.90593	7.12398	5.37295	4.4725	7.45073	6.85565	5.77813
0.1	1.0701	1.37152	1.23606	1.22743	1.24964	1.29969	0.908357	0.731106	0.242518	2.62995	2.50212	2.61421	2.89288	2.98631	2.85245	5.26981	4.6241	5.54885	2.6719	2.4045	2.54923	4.5043	4.43714	4.09201	4.65637	4.47874	4.82452	4.1658	4.20229	3.59291	2.40723	3.83643	4.23945	4.89706	4.50191	4.12859
0.03	0.864466	1.0842	1.19606	0.949708	0.591634	1.46855	0.837912	2.19494	0.59655	1.36898	1.08382	0.798555	1.54875	1.88477	1.1695	1.65938	1.53466	0.948959	0.977605	1.03934	0.877539	2.56039	3.38741	2.74473	2.1122	1.75276	2.33076	1.19098	1.38193	1.11065	2.42686	2.02894	3.03503	1.31947	1.56071	1.89835
0.003	0.853259	0.863463	1.06181	0.819295	0.855828	1.06329	0.352206	2.21845	0.161423	1.05357	1.11117	1.22318	0.446018	0.456919	0.468732	0.407405	1.00843	1.07992	0.903744	0.954882	0.757537	0.998205	1.08391	1.23219	1.01079	0.888435	0.892411	0.864378	0.895214	1.15151	0.960589	1.82813	1.29878	0.684951	0.7765	0.801128
0.0003	0.919874	1.05304	0.892592	1.05465	1.01993	0.784889	0.0180888	0.430997	0.655596	0.964622	1.32916	0.977933	0.332833	0.562375	0.672096	1.15395	0.956792	0.68051	0.920312	0.958797	0.781849	0.837795	0.827824	0.84202	0.842823	1.0253	1.13728	1.04457	1.17567	0.99152	0.940047	0.667392	0.546895	0.728828	0.849987	0.887297
M5 bArr2 kinase screen
µM (ACh)	ΔQ-GRK + EV									Control + EV									ΔQ-GRK + GRK2									ΔQ-GRK + GRK3
100	1.08178	1.02388	1.03817	1.15941	1.22087	1.10603	1.19063	1.31974	1.28497	1.83437	1.92764	1.88603	2.40679	2.21999	2.3949	3.00057	2.95732	2.48652	2.35707	2.19788	2.16484	3.0123	3.05401	2.92452	2.93198	2.91366	2.72485	2.45238	2.31011	2.31092	3.13357	2.91573	2.72254	3.0883	3.46609	2.95214
10	0.987743	1.12801	0.995501	1.21886	1.25778	1.07727	1.33579	1.29255	1.27106	2.01013	1.91253	1.92757	2.26504	2.20588	2.08866	2.77891	2.96617	2.30335	1.98099	1.93994	2.2073	2.55171	2.74425	3.24074	2.97993	2.76097	2.71082	2.3495	2.30453	2.36058	2.82479	2.64875	2.81045	3.21071	3.20781	3.05374
3	1.11227	1.16651	1.00816	1.12919	1.00378	0.924485	1.2633	1.09051	1.3197	1.79857	1.87272	1.7752	2.05789	2.03937	2.10299	2.28341	2.68747	2.21719	2.02744	1.99615	1.96553	2.66072	2.73316	2.81749	3.18025	3.15255	2.66793	2.03854	2.27227	2.18433	2.7355	2.52755	2.62341	3.28218	2.82703	2.75722
1	1.04017	0.991021	0.88523	1.02169	1.02849	1.12505	1.15781	1.20601	1.17852	1.46087	1.67525	1.55626	1.56604	1.94831	1.51756	1.79459	1.79285	1.81771	2.02892	1.90773	1.86834	2.3627	2.82354	2.44665	2.55065	2.55025	2.36277	2.07995	1.90584	2.03972	2.57003	2.679	2.42717	2.6665	2.9498	2.69718
0.3	0.975443	0.878393	0.955497	1.0103	0.967359	1.00631	1.15174	1.28199	1.00643	1.30686	1.21078	1.28246	1.45973	1.28993	1.40723	1.3408	1.30312	1.50371	1.48253	1.58949	1.50092	2.04532	2.10187	1.84657	1.97327	1.86061	2.00315	1.78898	1.88695	1.8943	1.81019	2.17878	2.0295	2.38365	2.46476	2.87226
0.1	0.989741	0.94982	1.01839	0.95145	1.03007	0.981387	0.87378	1.08763	1.24372	1.0931	1.17581	1.02945	1.24215	1.22342	1.00416	1.10429	1.14848	1.22514	1.24034	1.24332	1.15775	1.66102	1.77855	1.4907	1.45441	1.49456	1.46661	1.4517	1.45972	1.5282	1.52	1.55187	1.56571	2.081	1.94454	1.75554
0.01	0.948678	1.02176	0.930496	0.939364	1.02459	0.933253	1.19966	1.24478	1.07467	1.07799	1.00017	1.06084	0.894945	1.16516	1.06328	0.906722	0.938734	0.993679	0.98611	0.972446	1.03027	1.13666	0.966959	1.04831	1.23413	0.869835	1.14764	1.10348	1.14215	1.04057	1.02645	0.97617	1.02697	1.06285	0.970526	1.23438
µM (ACh)	ΔQ-GRK + EV									Control + EV									ΔQ-GRK + GRK5									ΔQ-GRK + GRK6
100	1.08178	1.02388	1.03817	1.15941	1.22087	1.10603	1.19063	1.31974	1.28497	1.83437	1.92764	1.88603	2.40679	2.21999	2.3949	3.00057	2.95732	2.48652	1.06473	1.18706	1.09771	1.23532	1.12234	1.09845	1.13221	1.26619	0.94044	1.19224	1.14678	1.18912	1.24695	1.31297	1.31929	1.31134	1.25633	1.31267
10	0.987743	1.12801	0.995501	1.21886	1.25778	1.07727	1.33579	1.29255	1.27106	2.01013	1.91253	1.92757	2.26504	2.20588	2.08866	2.77891	2.96617	2.30335	1.08033	1.06428	0.980309	1.03392	1.22702	1.09254	0.947626	1.19086	0.955734	1.17348	1.03468	1.05189	1.37208	1.23604	1.22355	1.50181	1.42305	1.23645
3	1.11227	1.16651	1.00816	1.12919	1.00378	0.924485	1.2633	1.09051	1.3197	1.79857	1.87272	1.7752	2.05789	2.03937	2.10299	2.28341	2.68747	2.21719	1.03227	1.06615	1.01245	1.12264	1.03525	0.961534	1.2505	1.05859	0.985083	1.04247	1.07876	1.07442	1.26112	1.13505	1.34713	1.13799	1.20704	1.24906
1	1.04017	0.991021	0.88523	1.02169	1.02849	1.12505	1.15781	1.20601	1.17852	1.46087	1.67525	1.55626	1.56604	1.94831	1.51756	1.79459	1.79285	1.81771	0.895548	0.982752	0.998475	1.09377	1.04239	0.973166	0.980286	1.1053	1.22081	1.15878	1.12257	1.04022	1.12595	1.17169	1.18972	1.13996	1.16617	1.21717
0.3	0.975443	0.878393	0.955497	1.0103	0.967359	1.00631	1.15174	1.28199	1.00643	1.30686	1.21078	1.28246	1.45973	1.28993	1.40723	1.3408	1.30312	1.50371	0.959194	1.05167	0.805026	0.918548	0.975816	0.804707	1.0064	1.08651	1.05962	1.04022	1.1218	1.06397	1.15378	1.14289	1.05864	1.09286	1.1694	1.2166
0.1	0.989741	0.94982	1.01839	0.95145	1.03007	0.981387	0.87378	1.08763	1.24372	1.0931	1.17581	1.02945	1.24215	1.22342	1.00416	1.10429	1.14848	1.22514	0.974954	0.964117	0.963489	1.1251	0.90659	0.945286	0.909407	0.982544	1.23517	1.04117	1.01076	0.949668	1.11786	1.11479	1.03323	1.04558	1.09165	1.08222
0.01	0.948678	1.02176	0.930496	0.939364	1.02459	0.933253	1.19966	1.24478	1.07467	1.07799	1.00017	1.06084	0.894945	1.16516	1.06328	0.906722	0.938734	0.993679	0.937119	0.997019	0.965501	1.16853	1.10834	0.934626	1.07198	1.04354	1.09344	0.934625	1.03044	0.990435	1.07091	1.03198	1.04325	0.933792	0.906876	1.19582
M5 bArr1 kinase screen
ACh [µM]	ΔQ-GRK + EV									Control + EV									ΔQ-GRK + GRK2									ΔQ-GRK + GRK3
100	0.927683	1.11448	0.980119	1.02544	1.44142	1.36922	1.12413	1.4322	1.69604	9.89197	6.60699	5.38491	8.57671	6.73556	6.19087	12.813		9.97883	5.09959	5.69128	5.5786	5.54053	7.25627	6.18543	4.41019	5.826	8.86152	9.05908	6.67151	5.65374	9.74248	12.8937		11.0416	11.3461	9.68658
10	1.37649	0.919457	1.56315	1.19271	2.14663	1.36744	0.89197	1.05703	1.81207	8.64657	4.50276	6.98742	3.8604	4.69578	5.28817	8.09462	13.8985	9.48709	5.16493	6.17113	5.36118	5.90095	4.69346	7.30355	7.80177		5.26073	7.8041	4.40683	5.03796	9.40566	8.72943	10.2931		8.86518	7.98119
3	1.05484	1.29334	1.19178	2.21784	1.07339	1.50457	0.597143	0.995084	0.346634	4.09782	4.09881	3.69453	2.60326	2.50873	2.30083		12.4015	8.55827	7.31958	4.92361		8.26728	3.75686	3.20138	4.31015	2.59051	4.31274	5.33079	5.54417	4.2947	8.05735	6.25801	6.20216	6.9842	3.85036	8.97645
1	0.990756	1.15191	1.43112	1.17125	1.45058	1.06466	1.23616	1.15551	0.707088	2.39582	3.69348	2.74172	2.31694	1.40681	2.20916		7.69482	6.73402	3.60202	5.34044	5.1052	3.93617	4.01024	3.17301	3.08845	3.83811	3.16746	4.9251	5.6592	5.86403	8.82857	6.00222	4.80953	4.80456	6.85873	5.52682
0.3	1.2056	0.949019	1.21251	0.958279	1.07686	2.41865	0.983373	1.33913	1.55104	2.19987	1.56327	1.87372	1.75331	0.579447	1.60284	4.79498	4.1303	5.4859	3.48948	2.59382	4.85467	1.98743	1.97093	2.08356	2.57531	2.82002	1.75765	3.80401	3.87067	3.49865	6.79913	4.30497	2.92579	4.19189	4.18007	4.37112
0.1	1.08347	1.64094	1.13896	1.1998	0.975011	1.07186	1.81413	1.04175	1.08547	2.04075	1.36615	1.22498	1.11336	1.1971	1.33047	1.20614	1.99438	1.46359	2.08884	1.8607	1.61263	1.16009	1.30677	1.44516	1.33581	1.40622	1.33058	2.01065	2.10347	2.35875	2.58102	3.04518	2.69357	1.7562	1.66394	1.95173
0.01	0.969835	1.04296	1.03913	1.58706	1.47283	2.40992	1.2503	0.959987	1.30076	1.66921	1.30277	2.26333	0.974831	1.04163	0.782136	1.57275	4.08576	0.176667	1.35842	0.877207	1.16997	1.10957	0.684851	0.48336	0.571909	0.530972	1.26424	0.873	1.1287	1.08212	1.06218	0.730632	1.68205	1.01169	1.26116	1.73077
ACh [µM]	ΔQ-GRK + EV									Control + EV									ΔQ-GRK + GRK5									ΔQ-GRK + GRK6
100	0.927683	1.11448	0.980119	1.02544	1.44142	1.36922	1.12413	1.4322	1.69604	9.89197	6.60699	5.38491	8.57671	6.73556	6.19087	12.813		9.97883	1.46802	0.862075	1.23203	1.32797	1.22707	0.798201	0.783548	1.94946	1.76399	1.43722	1.52403	1.26621	1.45186	1.43404	1.70037	1.07396	1.28432	0.858509
10	1.37649	0.919457	1.56315	1.19271	2.14663	1.36744	0.89197	1.05703	1.81207	8.64657	4.50276	6.98742	3.8604	4.69578	5.28817	8.09462	13.8985	9.48709	1.41688	0.807143	1.02175	1.1776	1.08799	1.30493	1.64024	1.47027	1.03282	1.30968	1.11857	1.69662	1.32049	1.30265	1.44798	1.09591	1.30932	0.829076
3	1.05484	1.29334	1.19178	2.21784	1.07339	1.50457	0.597143	0.995084	0.346634	4.09782	4.09881	3.69453	2.60326	2.50873	2.30083		12.4015	8.55827	1.11182	0.73266	1.34575	1.3207	1.12955	0.718437	1.34941	1.02452	1.00598	1.12903	1.11143	0.945627	1.23615	1.39655	1.12479	0.961188	1.2353	0.976761
1	0.990756	1.15191	1.43112	1.17125	1.45058	1.06466	1.23616	1.15551	0.707088	2.39582	3.69348	2.74172	2.31694	1.40681	2.20916		7.69482	6.73402	1.02184	0.882206	1.35084	1.03511	1.01609	0.831041	1.61283	0.849938	1.21031	1.24606	0.996829	0.900267	1.46836	1.03413	1.38501	0.988338	0.864759	0.746507
0.3	1.2056	0.949019	1.21251	0.958279	1.07686	2.41865	0.983373	1.33913	1.55104	2.19987	1.56327	1.87372	1.75331	0.579447	1.60284	4.79498	4.1303	5.4859	0.757448	0.814039	1.30423	0.93165	1.19069	1.04654	0.868696	1.37005	1.68983	1.05046	1.00362	0.997298	1.4171	1.2387	0.969453	0.965947	0.975017	0.732593
0.1	1.08347	1.64094	1.13896	1.1998	0.975011	1.07186	1.81413	1.04175	1.08547	2.04075	1.36615	1.22498	1.11336	1.1971	1.33047	1.20614	1.99438	1.46359	0.878371	1.26357	1.13837	1.1785	1.15657	0.989185	1.40982	1.34204	0.970774	0.893668	1.22113	1.18871	1.33857	1.08943	1.06618	0.830913	0.603722	0.880156
0.01	0.969835	1.04296	1.03913	1.58706	1.47283	2.40992	1.2503	0.959987	1.30076	1.66921	1.30277	2.26333	0.974831	1.04163	0.782136	1.57275	4.08576	0.176667	0.567237	0.908739	0.992627	1.05468	1.09895	1.29379	2.09749	0.846617	0.932747	1.03677	1.13399	0.975887	1.12511	1.46055	1.18034	0.865338	0.810499	0.691286
microscopy			M5 vs bArr2										M5 vs Rab5
	con_base	con_stim	Δ2/3_basal	Δ2/3_stim	Δ5/6_basal	Δ5/6_stim	ΔQ_basal	ΔQ_stim		con_base	con_stim	Δ2/3_basal	Δ2/3_stim	Δ5/6_basal	Δ5/6_stim	ΔQ_basal	ΔQ_stim
	0.103282	1.7371	0.559882	0.293747	0.092503	2.48987	1.10003	0.730361		1.02859	2.62542	1.06895	0.462218	0.231011	1.55306	1.98764	1.1701
	1.18859	1.39586	2.61889	0	1.29706	2.28112	1.66639	0.556642		1.56599	1.63963	0.656809	1.17416	2.14756	1.08174	0.378433	0.14813
	1.7107	0.899138	1.85737	0.264245	0.88718	1.44932	0.455122	1.30602		1.63354	2.32209	0.520159	0.825734	1.38856	0.825516	0.938237	0.488027
	1.3008	2.00262	0.591444	1.03053	0.356889	1.89951	1.25286	3.11807		1.37123	1.35169	1.16309	1.31389	0.401608	1.54071	0.39705	0.838701
	1.56615	3.21295	0.376325	0.779235	2.133	1.2752	0.654633	1.02412		1.58245	1.89459	2.20619	2.38308	0.247104	0.914509	0.743354	0.49974
	2.7402	1.69892	1.40008	1.32367	0.323296	1.71553	1.94269	0.389008		1.25288	1.82489	1.02678	2.12404	0.455942	1.26868	1.06495	1.04899
	0.471913	3.7439	1.39067	0.938486	0.547508	1.97479	0.057775	0.776966		1.46108	2.26623	1.53704	1.24517	0.504902	0.957221	0.67013	0.778478
	1.25754	1.86853	0.228769	0.154296	2.06929	2.64825	0.962734	1.00205		0.577342	1.3271	1.2805	0.656653	3.08133	1.47686	0.475325	0.495362
	1.2398	2.70035	0.302116	0.118764	0.519589	1.57558	0.741208	1.05842		1.01767	2.4815	2.32722	1.35016	0.681705	0.398057	0.997357	0.964036
	1.06629	3.23744	0.378202	0.345752	0.134549	2.40833	1.33059	0.379944		1.5341	2.74742	0.819398	0.850597	0.356025	1.43492	0.839706	1.08729
	3.71885	2.8957	0.202844	0.557869	0.134211	1.3188	0.075567	0.023439		1.18823	0.376382	1.09204	0.836988	0.927036	1.24547	0.60524	0.459896
	1.91934	3.43612	1.49457	1.21142	0.651994	2.43268	1.18285	0.887009		0.599531	2.10726	1.24468	0.683403	1.59991	1.31675	1.32325	0.416856
	0.880264	1.81751	0	0.096436	0.58267	3.67353	0.461976	0.518374		0.754313	1.56829	0.370218	0.213161	0.898137	1.67306	1.24204	0.688416
	0.347484	2.21769	2.42026	0.124436	1.2464	1.99768	0.549454	0.208913		1.34258	1.40039	1.51076	1.765	1.09262	1.60719	1.49698	0.815214
	0.930409	1.01494	0.66136	0.124665	1.38543	0.759921	0.383522	0.950111		0.648154	1.0652	0.973791	0.906107	1.38738	2.41909	0.658316	1.18452
	0.414593	1.75781	1.17085	2.34216	0.405546	1.81111	0.997981	1.85736		2.8242	1.32074	0.486233	0.615725	0.521706	2.07418	0.525061	0.841597
	1.40443	1.98425	1.50062	1.59699	0.545091	2.015	0.498618	0.51481		1.19791	2.26684	1.39359	1.33689	0.751768	2.02476	1.51802	1.36844
	0.019071	2.12553	0.622034	0.88074	0.034333	2.74979	0.88054	0.830997		0.768337	1.98419	0.339456	0.314524	2.38215	1.82762	0.593016	0.837698
	1.14506	2.34411	0.155883	1.61919	1.66197	2.63874	1.12508	1.21674		0.396937	1.49432	0.652167	0.534119	0.591818	1.33317	1.46384	0.776087
	0.282895	1.28423	1.76321	1.89559	1.17441	2.78097	0.951945	1.0749		0.810593	0.878846	0.786835	0.863518	0.242082	0.675002	0.205785	0.800356
	0.469678	3.50316	0.92624	2.01933	0.10366	3.49563	0.81201	0.367991		1.06058	1.48597	1.29351	1.22694	0.945594	2.51788	1.372	1.60637
	1.58424	2.03178	0.354401	0.091582	3.01922	2.43539	0.522811	0.279749		1.46912	1.92629	0.315318	0.641887	1.217	0.68875	1.29437	1.20611
	1.65129	3.39232	1.90946	3.51528	2.64323	3.81823	2.99218	0.016372		1.26666	1.53717	0.276424	1.27844	0.340593	0.700262	1.27337	2.03051
	0.88357	2.90657	1.49487	0.665529	0.022455	2.293	3.43309	1.04631		0.877184	1.60257	1.00893	0.960557	0.810752	1.78493	1.44173	0.955796
	0.552645	1.55071	1.60228	1.35764	0.493883	2.96534	1.96474	0.754252		0.495141	1.01545	0.508351	2.99056	1.33696	1.71991	1.41966	0.891068
	0.859147	2.94132	1.75616	1.59265	0.41806	3.52725	1.35369	0.864857		0.637163	1.15435	1.7807	0.545232	0.617401	1.18366	1.22921	1.9977
	0	2.76677	0.188566	1.47556	1.88579	1.27427	0.824391	0.366286		0.738258	0.970347	0.498682	0.547055	1.08781	2.0438	0.408598	0.318054
	0	3.10579	1.90915	0.12716	1.0387	0.781215	0.694234	0.96066		0.381596	1.8303	2.09545	1.30537	1.19234	2.3907	1.79809	0.867171
	0.249517	2.71471	0.287083	0.42649	2.63509	3.18902	1.71265	0.098012		0.777159	1.76923	0.65453	1.08093	1.52348	1.44285	1.00925	0.971985
	0.200995	1.67495	0.096355	0.134775	1.97814	0.716301	0.71416	1.1117		0.536351	2.74196	0.461694	0.843889	2.12898	2.80743	1.48083	0.456183
	1.12796	2.29805	1.60071	2.56084	1.32828	1.45684	0.001902	0.061945		1.19809	2.19739	1.24203	0.153641	0.820369	2.80779	1.50177	0.28175
	0.155068	3.72524	0.227408	1.12696	1.44322	5.01644	0.833568	2.29534		0.316405	2.63896	1.04937	1.62004	0.372223	1.2732	2.42684	0.016867
	1.21086	0.634879	1.54775	1.35572	0.110461	1.58071	0.905469	0.303145		0.651635	1.27311	0.924615	0.80526	0.520843	0.909907	0.171557	0.187808
	1.74595	1.76634	0.585222	1.4043	1.01254	1.8433	1.03799	1.13422		0.921202	0.895429	0.761623	1.17914	1.09961	1.90472	0.787657	0.539772
	0.815342	2.54551	0.818968	0.444437	0.362545	1.83974	0.047748	1.81808		0.315796	1.67349	0.67286	0.587962	1.22771	2.68862	0.57148	0.261203
	0.96203	1.8915			1.3218	1.79228	0.335844	0.001912		0.895808	1.53406			0.86799	2.12928	0.427782	0.463324
	0.879087	2.67452					2.26406	0.038903		1.20307	1.30824					0.466753	0.453458
	1.25402	1.50907					0.277894	0.896478		1.12469	1.92483					0.795317	1.38829
	0.690948	1.93463								0.57844	1.43937
			PTH1R vs bArr2											PTH1R vs Rab5
	con_base	con_stim	Δ2/3_basal	Δ2/3_stim	Δ5/6_basal	Δ5/6_stim	ΔQ_basal	ΔQ_stim		con_base	con_stim	Δ2/3_basal	Δ2/3_stim	Δ5/6_basal	Δ5/6_stim	ΔQ_basal	ΔQ_stim
	0.57945	6.89718	0.335383	1.327	1.18443	5.9849	2.61664	2.34567		0.632592	1.71367	0.560619	1.34612	0.737534	1.55311	1.07128	1.26859
	1.28111	5.95615	0.10042	0.563728	0.067261	4.3297	0.411169	0.964222		1.13213	1.27195	0.796093	0.573802	0.671966	1.94377	1.4786	1.79191
	1.73841	1.88372	0.478008	3.35615	0.266952	3.83941	0.410333	0.595946		0.983422	1.94699	0.645253	1.07949	0.346259	1.0092	1.16324	1.49035
	0.136663	1.09533	0.064816	2.49927	0.47422	4.00214	1.04846	1.35064		0.899615	1.41509	0.563867	0.670158	0.886881	1.46037	1.10005	1.32375
	0	4.2707	1.62507	2.15779	0.346698	4.99078	1.76166	1.08931		0.76636	1.65044	1.7933	2.3381	1.67765	1.956	1.15944	1.11094
	1.41516	5.68653	0.320762	4.75015	0.300869	4.00442	1.50125	0.819568		1.5901	2.17818	0.678655	2.03805	0.923576	2.03749	1.6674	2.0811
	1.14692	2.79535	1.8707	3.80751	1.33713	4.83439	0.133165	1.53592		1.44066	1.97344	0.53575	2.23013	1.58105	1.75204	1.02777	0.791193
	0.27261	3.90306	1.35556	3.51872	0.31075	6.02533	1.62683	1.60921		1.55145	2.50921	1.77259	1.03038	1.07565	2.41999	0.742669	1.16666
	0.180254	2.99902	1.94561	5.23671	1.43519	6.40067	0.46576	1.00497		0.899088	1.60078	1.41138	2.42105	1.97936	2.46102	0.97418	0.774808
	0.729436	4.2908	1.07349	2.78293	0.561701	4.74871	0.750277	1.67922		0.561748	1.7871	1.1683	1.76599	0.979928	2.33267	1.24076	1.47525
	2.19326	7.68928	1.01553	2.14822	1.53391	4.9184	1.55612	0.690194		1.62446	1.18424	1.09563	0.979342	1.33254	1.41931	0.785696	1.29292
	0.39597	4.25055	0.828357	4.03886	1.08553	4.18663	0.579053	0.945173		1.36818	1.93409	1.44705	2.04073	1.03504	1.59652	0.900529	0.935566
	0.915137	4.89466	0.892618	3.38414	2.49177	6.19287	0.8018	0.502387		1.29321	2.1723	1.637	2.74461	1.29483	2.34222	0.793902	1.02354
	0.199898	4.79041	0.237339	4.91031	1.24533	3.92983	0.888496	1.21862		1.56543	2.25976	1.52456	2.4673	1.1394	2.39347	1.07295	1.07981
	1.06936	5.1832	1.37257	5.91592	2.03026	4.65815	1.12785	1.33842		0.551953	1.79247	1.44659	3.30754	1.10679	1.10254	2.29439	1.14879
	0.456192	0.472812	1.35582	4.69665	0.416014	2.66538	0.822745	1.01819		0.861847	0.773428	0.768684	1.95764	0.792732	1.17762	1.11845	1.49316
	3.64261	4.82513	0.640056	3.30609	1.29099	7.03361	0.821123	2.15919		0.3569	0.665502	1.38704	1.83829	1.94246	2.29655	0.920467	1.36809
	1.65084	3.45482	1.86784	5.00042	2.23134	7.81361	0.343591	1.1121		0.625105	0.983294	0.225053	2.15087	1.29138	3.21301	2.60373	1.13344
	0.154987	4.30929	1.17251	5.93902	0.364867	5.77576	0.804541	2.17691		1.20307	0.952737	0.920559	2.51346	1.16582	2.06066	1.28083	1.74424
	1.58509	8.84171	0.628824	2.34251	1.64534	6.83916	1.64318	1.09635		1.18108	2.28373	0.954732	1.90281	0.602124	1.53993	0.500063	1.6462
	0.037502	4.62788	0.754575	5.67664	0.546697	5.87719	1.24714	0.876836		0.495601	1.15253	1.314	3.53018	0.540151	2.04255	1.4508	0.912462
	0.849764	9.60976	0.507232	1.84591	0.041447	5.43618	0.815932	1.64699		0.920146	2.30517	1.53127	1.49542	1.03795	1.19173	1.93782	1.15086
	0.6861	4.66232	0.757103	3.28231	0.84273	5.9496	1.24393	1.8502		1.16673	1.23976	0.941903	1.90833	1.40722	1.8119	1.11776	0.833591
	1.78091	6.69095	1.39251	3.82476	2.82297	6.51167	0.591939	1.42417		0.14366	1.87557	0.446288	3.13608	1.46867	2.96156	0.792566	1.03565
	3.89573	7.82016	1.4972	7.6619	3.4975	6.32377	2.20609	2.01727		1.1069	1.94855	1.21313	3.90934	0.70812	1.91162	0.570096	0.925988
	0.428528	8.20615	0.468041	1.62219	0.397199	8.1281	2.03703	2.54711		1.21682	1.6293	0.814271	0.739494	1.01579	3.14853	0.358905	0.645073
	1.77617	10.2477	1.99458	0.365252	1.1866	7.70799	1.34139	0.835191		0.736921	2.29273	0.974706	1.63731	1.03312	2.31489	0.612186	0.690807
	0.663924	6.97241	2.0795	1.62951	0.104572	4.65787	1.43566	1.4101		1.28307	1.20026	0.521001	0.859229	0.360805	2.55265	0.443271	1.50129
	1.6667	3.39584	1.42938	5.77957	0.022524	6.60661	1.1179	2.35751		1.25212	1.09279	0.826764	1.84033	0.775765	2.11917	0.435309	1.18659
	0.655654	5.26078	1.33011	3.90098	0.548244	4.21668	0.499602	2.21188		1.29871	1.40774	0.729848	1.33137	0.625904	1.74757	0.198207	0.972097
	1.14318	4.34152	0.167307	6.76103	0.944683	3.70664	1.6916	0.659175		0.842788	1.45185	0.834089	2.82854	0.861612	1.76806	0.451211	0.910463
	0.798299	5.58478	0.441165	4.43117	0.397873	3.41912	0.780451	0.890435		0.768919	1.85185	0.520011	1.29831	0.350721	1.27669	1.76739	0.570546
	0.12186	3.95598			1.0264	7.62209	0.663847	1.15849		1.0232	1.89892			0.25123	1.62213	1.19654	1.12802
	0.564666	4.74101					1.02865	1.17461		0.773291	1.33786					0.725551	1.39209
	0.745661	4.2289					0.246756	0.639792		0.852315	1.22342					0.400719	1.63652
	0.068944	5.7814					0.101065	0.757464		1.0304	1.013					0.85327	1.44805
	0.956068	5.54857					0.283948	1.59868								1.11517	1.70929
	0.315555	6.09336					1.55627	0.777579								0.962893	1.16889
	2.10142						1.62291	0.904544								0.584319	1.52484
							0.191401	1.5273								1.50599	1.36104
							0.606637	0.306815								1.01414	1.24792
							0.358302	0.138379								0.371631	1.58606
							0.13721	0.871477								0.39617	1.30536
							0.249556	0.284679								0.962632	1.02827
							0.10132	0.125321								0.583723	0.954414
							1.84407	1.14949								0.668261	0.342304
							0.776737	0.214118								1.16848	0.910946
							1.30765	0.133793								0.53235	1.27639
							0.309577	1.70046								1.07977	1.36925
							1.50067	1.72586								1.5943	1.05921
							1.42066	1.20307								1.59026	1.87775
							1.29236	1.06991								0.661895	0.701911
							1.42546	0.997926
							0.622288	0.765342
							1.27857	1.51765
							1.95138
