# Supplementary material for: GPCR kinase knockout cells reveal the impact of individual GRKs on arrestin binding and GPCR regulation
Source: Nat Commun. 2022 Jan 27;13:540. doi: 10.1038/s41467-022-28152-8 (PMC8795447; doi:10.1038/s41467-022-28152-8)
Supplement: Supplementary file 4 — Source Data [file 41467_2022_28152_MOESM4_ESM.zip › Provided Figure Data/211103_Figure4_data.xlsx]

## Sheet: Figure 4
Figure 4a and b
Concentration-response curves V2, GRK-specific bArr1 recruitment
AVP [µM]	Q-GRK + EV									Q-GRK + GRK2									Q-GRK + GRK3									Q-GRK + GRK5									Q-GRK + GRK6									Control + EV
10	1.47209	1.55122	1.38447	1.42544	1.58802	1.55326	1.46975	1.56107	1.49874	1.52119	1.5123	1.43015	1.46562	1.44766	1.59632	1.53555	1.61409	1.4932	1.73941	1.64143	1.5429	1.65267	1.66323	1.68258	1.43377	1.40586	1.34353	1.5127	1.69991	1.57783	1.38779	1.4686	1.57065	1.38085	1.35174	1.27397	1.18757	1.17316	1.1862	1.2909	1.23588	1.25143	1.40537	1.36789	1.35826	1.86248	1.88147	1.90681	1.91327
1	1.43833	1.6405	1.74679	1.47057	1.41586	1.57486	1.44692	1.62935	1.61611	1.46733	1.51114	1.28133	1.31666	1.44754	1.48411	1.57856	1.50538	1.55044	1.7563	1.44909	1.56435	1.51119	1.57714	1.72543	1.49345	1.4196	1.38826	1.3524	1.51802	1.6299	1.53592	1.41985	1.40195	1.30552	1.34597	1.34614	1.10078	1.06122	1.2172	1.20486	1.17985	1.26728	1.40217	1.23725	1.22354	1.76399	1.89613	1.98018	1.95448
0.1	1.5715	1.38246	1.34553	1.39743	1.53132	1.29305	1.46866	1.57448	1.49361	1.555	1.54981	1.43723	1.26861	1.33569	1.37845	1.42527	1.42989	1.44361	1.4455	1.49274	1.43687	1.42152	1.5092	1.57743	1.35478	1.38576	1.24751	1.34631	1.56054	1.39659	1.32065	1.36538	1.38404	1.24907	1.35096	1.36677	1.01515	1.14678	1.1062	1.20779	1.15217	1.09532	1.17284	1.26874	1.22803	1.8291	1.88855	2.06645	1.78957
0.01	1.06946	1.09229	1.22482	1.0671	1.25828	1.24892	1.37568	1.26714	1.25511	1.17907	1.29293	1.18114	1.11456	1.08746	1.07217	1.17258	1.1783	1.16921	1.07007	1.15145	1.14895	1.20966	1.20277	1.2702	0.982206	1.15589	1.1566	1.20848	1.24131	1.10933	1.17413	1.05788	1.10383	1.12809	1.15265	1.0578	0.843986	0.951944	0.918257	1.0117	0.913549	1.05381	1.11	1.05226	1.11571	1.10237	1.19208	1.32744	1.29624
0.003	0.855158	0.892231	0.984199	1.0742	0.991039	1.06323	1.05366	1.16132	1.20774	1.04693	1.03898	1.14478	1.0472	1.03921	1.01163	1.09147	1.03238	1.10528	1.02559	1.18723	0.971493	1.10539	1.10345	1.06191	1.04779	1.06167	0.956928	0.905065	1.03083	0.943079	1.0226	0.969172	1.09213	1.05219	1.1792	1.07856	0.975291	0.939087	0.813634	0.914828	0.959709	0.904043	1.03793	1.04384	1.14935	0.968538	1.0625	0.967351	0.883812
0.001	0.708397	0.775871	1.20783	0.973112	0.936946	1.04149	1.07278	1.266	1.2669	1.08316	1.03358	1.06743	0.900801	0.887766	1.02097	0.993526	1.08896	0.930566	1.0744	1.05031	0.924631	1.03167	1.06187	1.02714	1.05433	1.00716	0.978018	1.05432	1.02335	1.07429	1.05804	1.04525	0.959441	1.07136	1.07177	1.02959	0.996271	0.975471	0.871874	0.841781	0.831926	0.924433	1.00053	1.07637	1.02995	0.90337	1.05631	0.982997	0.762889
0.0001	0.73632	1.21945	0.981915	1.03685	0.971273	0.9542	0.98542	1.10867	1.02296	1.00095	1.09137	1.01963	0.948299	0.916717	0.927881	1.00345	1.01418	0.969071	1.01493	1.06386	1.06081	0.938904	1.09988	0.942292	0.991732	0.902892	0.916207	1.02223	0.986283	1.07812	0.961533	1.08575	1.03558	1.11087	1.02216	1.01745	0.89627	1.05437	0.919915	1.00547	0.871422	0.883925	1.05701	1.01019	0.979202	0.869954	0.918505	0.928712	1.15202
Baseline comparison V2, GRK-specific bArr1 recruitment
V2R_baseline_bA1_format,csv	baseline			stimulated
dQ	0.351912	0.575202	0.623066	0.49636	0.764184	0.626945
GRK2	0.830194	1.25912	1.15247	1.13865	1.83871	1.23446
GRK3	0.852076	1.21518	1.10947	1.20993	1.95899	1.24765
GRK5	0.810094	1.05199	1.23587	1.23241	1.45495	1.35371
GRK6	0.872975	1.24932	1.44772	1.22231	1.75079	1.62276
CON	0.572232	0.50032	0.765151	0.898318	1.00477	1.16253
Figure 4c and d
Concentration-response curves V2, GRK-specific bArr1-dFLR recruitment
AVP [µM]	Q-GRK + EV									Q-GRK + GRK2									Q-GRK + GRK3									Q-GRK + GRK5									Q-GRK + GRK6									Control + EV
10	0.916074	1.04727	0.936212	1.07597	1.02992	0.949543	0.985159	1.00628	1.05768	1.02045	0.977154	1.12184	1.05525	1.00213	1.03654	0.942812	0.951552	0.935446	1.10207	1.09786	1.07498	1.0511	1.02615	1.07482	1.02557	0.974065	1.07388	1.04118	1.05793	1.08214	1.08174	1.00844	0.992328	1.05855	1.00148	1.01895	0.97548	1.0059	1.0559	1.03777	0.984719	1.01304	0.992152	0.956671	0.951496	1.09916	1.07287	1.16981	1.18137
1	1.00561	1.02508	1.06369	0.98878	1.01279	1.06165	1.02407	1.06129	1.06509	1.07585	1.06039	1.03061	1.04751	1.04097	1.01129	0.957716	1.00438	0.924866	1.07215	1.04125	1.0693	1.05772	1.02475	1.01925	0.992801	0.98582	1.03765	1.08127	1.05658	1.0112	0.984501	1.05173	1.07467	1.01009	0.959348	1.00383	1.03303	0.995155	1.01994	1.01584	0.983922	1.01571	0.944863	0.978679	0.961151	1.15348	1.06568	1.18937	1.19893
0.1	0.96363	1.01912	0.936201	0.948236	1.04519	0.974469	0.931953	0.998237	1.05794	1.0255	1.04543	0.972718	1.02324	0.965939	1.01687	0.963746	0.985204	0.921329	1.06199	0.991849	0.978437	0.964433	1.04056	1.03509	0.978633	0.975804	0.976053	1.02564	1.07174	1.09994	1.08959	1.01495	0.923642	0.983662	1.04069	1.04755	1.07336	1.02267	0.966643	0.954824	0.940894	1.06113	0.966561	0.895975	0.997175	1.10614	1.09499	1.10785	1.15282
0.01	1.01786	0.974562	0.927614	1.02091	1.01772	1.03025	0.965623	0.963627	0.989042	0.995351	1.03903	1.01991	0.968731	0.987538	0.967318	1.03643	1.00208	0.939419	0.984235	1.0037	1.0625	1.01211	0.96009	0.955367	0.975395	1.02275	1.01493	0.985664	1.08363	1.01855	0.979099	1.01328	0.927329	0.947467	0.967233	0.99525	1.07096	0.996636	1.03632	0.890676	0.95523	0.966356	0.913717	0.927727	0.965212	1.05204	1.02831	1.05074	1.07362
0.003	0.885665	1.16994	1.01413	0.944725	1.03847	0.865434	1.05004	0.954681	1.03213	0.953771	0.93558	0.956469	0.979696	0.945749	0.996824	0.925918	0.973643	0.945516	1.00206	1.02012	1.02785	1.00361	0.987832	1.01628	0.973742	1.02143	1.00513	1.02276	1.04192	1.0074	0.972133	1.02597	1.01311	0.984271	0.968382	0.974829	1.0341	0.99719	1.02562	0.942532	1.00211	1.01468	0.907014	0.983846	0.960491	1.02245	0.972092	0.943056	0.981324
0.001	0.956329	1.05056	0.970633	0.940299	0.945457	1.01203	0.98551	1.04929	1.05502	0.979295	0.97327	1.00141	0.955324	0.994934	0.98873	1.0238	0.952208	0.90818	0.975001	0.980531	0.972196	0.959638	0.920125	0.962588	1.05098	1.03744	0.977809	1.06469	1.03166	1.00295	0.999492	0.975028	0.98686	0.987753	1.01329	0.987078	1.00085	0.987581	1.0717	1.02056	0.978151	0.947497	0.990128	0.97892	0.989294	0.990355	1.00125	0.983708	1.0805
0.0001	1.02854	1.0269	0.927055	0.918712	1.02886	1.0343	1.00033	1.03394	0.986831	1.03151	0.96988	1.01962	0.97621	0.991761	0.995112	0.932478	0.944245	1.0343	1.03117	1.01542	0.974333	0.938123	1.00036	1.04809	0.984105	0.974448	1.01884	1.0463	0.954316	1.04745	1.01788	1.10792	1.06464	0.954418	1.01426	0.954244	1.03927	1.04674	1.05351	0.944313	0.973982	0.984982	1.01451	0.940025	0.873409	1.06877	1.01626	0.972473	1.06162
V2R_dFLR_bA1_BL_format,csv	baseline			stimulated
dQ	1.77591	1.82325	1.0167	1.6902	1.95756	0.892133
GRK2	2.78383	2.79276	2.94952	2.82736	3.05398	2.96405
GRK3	3.30799	2.94357	2.76098	3.43861	3.26013	2.52768
GRK5	2.9606	2.28894	3.93861	3.12234	2.31667	4.09486
GRK6	3.22831	2.87832	3.4803	3.27607	2.97608	3.59373
CON	2.6491	1.97397	2.22598	3.00026	2.39875	2.27823
Figure 4f
Microscopy quantification co-localisation
Co-localisation V2R and bArr1
	baseline																																			stimulated
Q + EV	0.663748	4.79523	2.64777	0.567822	0.0495568	0.139081	0.201444	0.566981	0.221757	1.75199	0.317206	0.968376	0.366156	1.2906	0.0348254	0.159934	1.40305	3.38275	1.52848	2.87312	1.74987	0.0807703	0.00242699	0.0498065	0.337344	0.080666	3.12712	1.47333	0.202217	0.529055	1.41539	0.955733	0.597421	0.396621	0.0723615	0.763378	0.735677	4.98561	2.2297	7.98637	3.08013	0.0530925	2.67535	0.268966	0.0101724	0.262032	1.05626	0.401139	1.36325
Q + GRK2	2.54767	6.47034	0.375752	7.88708	0.314471	2.48179	1.36814	5.93263	0.754806	1.37983	1.45022	4.76432	5.03123	4.50354	3.92988	2.81487	0.461624	0.59771	0.213656	1.33259	6.3224	2.67856	2.588	0.870357	4.9274	5.47004	3.49154	0.0476219	0.816814	3.65165	0.382816	1.48261	1.70094	3.41797	2.18081	4.37711	3.75205	3.74033	2.79863	7.08689	5.27434	3.61214	2.85843	1.2844	5.96045	5.07398	3.99519	5.68249	1.74377
Q + GRK6	5.89375	0.824201	3.04193	2.11281	2.90686	2.1034	8.62541	1.7398	2.31411	1.79099	6.54697	3.00533	5.00651	2.72339	5.02245	7.22224	7.64026	0.78914		0.631258	3.51199	0.426589	4.73444	0.196817	0.627535	0.0728271	1.52242	2.78568	2.31046	5.51121	3.23433	1.67675	0.523878	0.294648		4.96789	4.94424	4.26935	3.0736	2.45799	3.52846	4.40598	4.38609	2.56558	3.89814	7.00415	4.04573	5.54768	2.5486
Control + EV	2.96901	2.015	1.28593		3.07347	2.20682	1.02305	0.969133	0.522822	3.52189	2.84506	0.677828	2.77918		3.52665	1.29576	1.14434	1.60941	3.57054	2.87465	1.83957	0.760269	2.70831	2.4185	2.04275	2.02682	0.875125	1.51258		1.13878		1.29936		2.51598	1.54533	7.19955	4.86507	5.3603	6.22365	3.68092	6.12613	4.60543	2.42372	3.6879	5.23987	4.07856	4.49217	4.49872	6.20422
Co-localisation V2R and Rab5
	baseline																																			stimulated
Q + EV	0.63624	0.12973	0.2791	1.45254	0.957548	1.31501	1.27582	0.899516	1.70266	1.18447	0.578673	0.665701	0.875649	1.32414	0.595131	0.605398	0.933208	0.935174	0.868349	1.15862	1.0036	0.434374	0.717193	0.727295	1.90367	0.532306	1.65866	1.03182	1.72004	0.858732	1.86254	1.21485	0.870886	1.48526	0.60609	0.98133	0.429747	1.21203	2.46207	1.35951	1.04093	1.39413	1.48088	1.63188	1.00763	0.905141	0.777311	0.929754	0.884531
Q + GRK2	2.05322	2.34855	1.83118	1.19729	1.34224	1.34213	1.40438	2.18684	1.7955	1.11852	1.80546	1.09831	2.04228	2.83515	2.11206	0.953868	3.41007	1.85795	2.40513	0.770854	1.86655	1.82331	1.55616	1.70593	0.944746	0.962361	1.82672	1.82463	1.84378	0.887192	1.36673	0.988742	1.26526	1.89416	1.26973	1.93362	1.83001	1.79236	1.70603	1.70091	1.57372	1.60679	1.7085	1.50273	1.7039	1.92086	1.89875	1.77668	2.04859
Q + GRK6	1.35267	1.39711	1.54732	0.925382	1.99437	1.93522	2.68336	0.347892	1.90378	2.02286	3.17142	1.79309	1.73679	0.892588	1.74249	2.3959	2.84661	2.08216	2.17189	1.5855	2.62882	1.28482	1.45093	0.744711	2.30819	1.96162	1.47749	1.77372	1.35002	1.17759	0.827415	1.25676	1.69135	0.692691		1.66299	1.88214	1.30822	1.8805	2.53224	1.704	2.35855	1.57778	1.97474	1.70785	3.04199	1.6799	1.45382	0.882634
Control + EV	0.436077	1.08923	0.932662	0.498015	1.59431		1.55749	1.33214	1.24457	1.14897	1.82306	1.70692	1.68275		1.18612	1.6356	0.306574	1.07254	0.938636	0.68117	1.80108	0.976845		1.38079	1.48735	2.00141	0.937728	1.9877	1.51661	1.71615	1.38428	0.942248	0.339836	0.750702	1.22884	1.83094	1.49414	1.40055	1.3905	2.14597	2.14038	2.34808	1.34471	1.83827	2.21979	2.11759	2.29901	1.66014	2.46634
[truncated: 21 more columns]
