# Supplementary material for: GPCR kinase knockout cells reveal the impact of individual GRKs on arrestin binding and GPCR regulation
Source: Nat Commun. 2022 Jan 27;13:540. doi: 10.1038/s41467-022-28152-8 (PMC8795447; doi:10.1038/s41467-022-28152-8)
Supplement: Supplementary file 4 — Source Data [file 41467_2022_28152_MOESM4_ESM.zip › Provided Figure Data/211103_Figure5_data.xlsx]

## Sheet: Figure 5
Figure 5a
CON
concentration-response curve
AngII [µM]	arr2																																	arr2-dFLR
1	2.69023	2.29515	2.15358	1.69898	1.85197	1.83396	2.50994	2.52307	2.45026	1.4819	2.01295	2.34274	2.46132	3.56111	4.62636	1.52581	1.44337	2.01272	2.14106	2.0047	2.42738	2.17446	2.41532	2.66226	3.93225	3.65774	3.0521	2.50636	2.5738	2.32859	2.50553	2.73527	2.55171	2.06107	2.02091	1.65666	1.70575	2.97072	5,03457623*	2.62899	1.9563	3.94596
0.1	2.08732	3.51842	2.75601	1.79944	1.82202	1.70577	2.36412	1.95798	2.6145	1.38146	1.99848	1.94456	3.14583	3.78711	2.56514	1.86998	2.0372	1.30284	1.90756	2.1284	2.09319	2.13804	1.6702	1.75466	2.11478	3.03278	1.8265	2.38837	2.7363	2.34715	1.91856	2.11198	2.31638	0.91932	2.98772	1.1326	2.14124	1.32663	14,3775564*	1.16582	2.02373	2.04198
0.03	2.41637	2.81719	2.39084	1.58071	1.60819	1.65813	2.1889	1.8949	2.51305	1.57245	1.45534	1.7577	1.85073	1.29803	1.85716	1.29439	1.56226	1.07898	1.6418	1.71205	2.03193	1.54936	1.55666	1.7604	1.96388	2.26589	1.94598	1.8562	2.14759	2.13739	2.06344	2.27516	1.92972	1.15004	1.35984	3.12489	1.10729	1.42054	2.41473	1.24484	1.16127	2.19831
0.01	2.25437	2.04101	2.2142	1.21345	1.276	1.38559	1.92307	1.94624	1.53934	1.38671	1.64777	1.6429	1.41559	1.19153	5.55764	1.70589	1.47973	1.24817	1.65338	1.75884	1.72682	1.17087	1.52349	1.39864	1.75336	1.11386	1.65353	1.79595	1.74644	1.54432	1.75327	1.57749	1.46086	1.74363	0.866339	2.15436	2.18906	0.823585	2.10484	1.81492	1.0758	1.97632
0.003	2.33339	0.93157	1.10293	1.18282	1.20521	1.16283	1.07136	1.12852	1.46954	1.49795	1.38641	1.12189	1.44584	2.36033	1.4148	1.07134	1.19632	1.04887	1.26254	0.978547	0.994811	1.00482	1.00159	0.871206	2.15467	1.18577	0.724553	1.63983	1.37734	1.38137	1.5933	1.61149	1.48515	0.503723	1.06492	1.3356	2.30921	1.05483	1.01975	0.843308	1.59055	0.938581
0.001	1.07874	1.00783	1.06718	0.893114	1.00386	0.941866	1.29795	1.25798	0.954199	1.04163	0.877985	1.1594	1.31932	1.59112	1.38062	1.16312	0.904359	1.053	0.867769	1.04988	0.979216	1.13983	0.989153	0.993507	1.06586	0.995734	0.781507	1.16467	1.32366	1.23243	1.17132	0.79992	1.21039	1.23327	0.925596	1.58159	0.815563	0.778291	1.26883	0.858462	0.795362	1.13265
0.0001	0.903613	1.31673	0.965131	0.849447	0.809464	0.981564	0.865495	1.28779	1.20742	0.902314	0.971869	1.01247	1.00837	0.401728	1.04076	0.794782	0.933522	0.91936	1.07482	0.893566	1.18842	0.613125	0.725481	1.05501	1.08782	0.902673	0.861875	1.27296	1.09094	1.05506	0.881587	1.06542	1.08771	0.807169	1.02514	0.658063	0.961945	1.32119	0.625724	1.05949	0.954129	1.37388
baseline vs. Stimulated
CON	baseline			stimumlated
barr	0.933598	0.76462	0.802891	2.09832	1.67442	2.05862
Goe	0.606228	0.864689	0.596506	1.29343	1.55728	1.25158
dFLR	0.535864	0.822532	0.459886	1.21343	1.49136	0.630452
Figure 5b
dQ + EV
concentration-response curve
AngII [µM]	arr2																											arr2-dFLR
1	1.77268	2.08583	2.2612	1.74387	1.9286	1.81807	2.39582	1.9988	2.11892	1.73678	1.73323	1.57536	1.52749	1.73664	1.36765	1.80633	1.74884	1.39899	1.74943	2.17162	1.72942	2.11236	2.22005	2.09349	1.8974	1.95067	1.37282	0.944798	1.33567	0.712512	1.29237	1.16134	0.927786
0.1	2.16516	1.87744	2.067	1.81799	1.86483	1.8466	1.78034	1.88673	1.69644	1.75515	1.8442	1.80986	1.45414	1.69357	1.48156	1.47525	1.71018	1.43597	2.00166	1.51851	1.44562	2.01087	1.89734	1.72872	1.37753	1.37705	1.16777	0.83762	1.32539	0.788	0.86623	1.12703	1.14063
0.03	2.00289	2.01783	1.7882	1.42746	1.59136	1.65726	1.50477	1.59375	1.36894	1.37246	1.38603	1.70114	1.39122	1.62464	1.35068	1.47861	1.25838	1.47632	1.54136	1.65926	1.44663	1.91944	1.463	1.48156	1.30611	1.42841	1.69893	1.1374	1.5698	1.28819	1.06876	1.01953	0.999319
0.01	1.53918	1.52753	1.58273	1.43928	1.48994	1.37487	1.36554	1.41937	1.30222	1.53757	1.29	1.67245	1.83183	1.34042	1.26796	1.38183	1.24487	1.24574	1.37748	1.37746	1.29684	1.39378	1.51332	1.42434	1.09694	0.962218	1.65461	0.723642	1.39995	0.958032	1.42568	0.810823	1.42975
0.003	1.159	1.63815	1.15679	1.12649	1.24789	1.20493	1.16637	1.29205	0.949389	1.67001	1.17373	1.16481	1.20237	0.792752	1.52368	1.07788	1.02691	1.24761	1.18688	1.12696	1.20805	1.10478	1.29963	1.42202	1.06764	0.719677	0.922477	1.18494	0.687379	1.31023	1.34965	1.00324	1.02556
0.001	1.20387	1.2133	1.44093	1.14781	1.14079	1.15644	0.858237	1.14102	0.990316	0.951178	1.16239	1.21708	0.977208	0.928738	1.27519	1.18495	1.0061	1.28423	1.16349	0.954273	1.17841	1.26777	1.07948	1.05652	0.990713	0.898829	0.98756	0.695804	1.18042	0.510938	1.18829	1.127	1.24136
0.0001	0.741826	1.14882	1.23918	1.03511	1.11614	0.853374	0.743164	0.971421	1.06336	0.762082	0.992043	1.05924	1.60815	1.01386	0.684208	1.06414	1.01857	0.756975	0.986471	0.988	1.15821	1.04158	0.979134	1.11512	0.866814	1.03473	0.968462	1.48147	1.42667	1.16608	1.33231	0.957573	0.929135
baseline vs. Stimulated
dQ	baseline			stimumlated
barr	0.991083	0.946036	1.06288	2.02526	1.91877	2.05392
Goe	0.748526	1.12343	1.12805	1.06228	1.557	1.55643
dFLR	1.06304	1.43048	0.506484	1.01778	1.81744	0.273929
Figure 5c
dQ + GRK2
concentration-response curve
AngII [µM]	arr2									arr2-dFLR									arr2 + PKC inhibitor
1	2.18806	2.21751	2.28185	1.90159	1.96947	1.82703	2.02225	2.24667	1.96866	1.51353	1.46175	2.31698	1.89969	2.97063	2.21856	2.64511	2.33299	2.0856	1.76216	1.92897	2.08516	1.98559	1.92485	2.06895	1.95873	2.03341	1.87734
0.1	2.36867	2.69293	1.92165	2.02493	1.61843	1.96646	1.77919	1.7645	2.11448	2.00115	1.27896	0.890734	1.76752	1.8947	2.12614	3.88297	2.58266	6,12615237*	1.81356	1.85556	1.73994	1.66189	2.00561	1.75482	1.86967	1.67344	1.49255
0.03	1.95885	1.98404	1.92857	1.5104	1.54039	1.43703	1.58049	1.45281	1.97358	0.704424	1.78877	1.16918	1.35086	2.13938	1.50445	1.35318	2.03202	3.52432	1.62671	1.44575	1.57088	1.66909	1.41476	1.46775	1.59823	1.83464	1.63579
0.01	1.36805	1.72022	1.7699	1.28767	1.28438	1.22672	1.38503	1.17582	1.33666	1.65391	0.845677	1.68807	1.57092	1.03422	2.02618	1.89098	1.44569	1.92496	1.22748	1.53624	1.17057	1.28428	1.44254	1.44597	1.15872	1.3985	1.38026
0.003	1.46941	1.32602	1.16725	1.02878	1.07032	1.02249	1.1313	1.00813	1.06866	1.19277	0.922222	0.726505	1.57005	0.858912	1.26232	1.52086	1.33228	1.64269	1.06491	1.02289	0.923147	1.13759	1.00453	1.17486	0.90225	1.16393	1.15844
0.001	1.1569	1.21058	1.09622	1.10282	1.00269	0.967226	1.05143	1.13641	1.06428	0.563656	0.652428	1.30827	1.47537	1.51102	1.47789	0.965204	1.23746	0.911842	0.991127	0.968391	0.91185	1.09811	1.16025	1.00356	0.857822	0.806161	1.01239
0.0001	1.25777	0.87688	1.31942	0.997831	0.81549	1.06702	1.08187	0.892371	0.893728	1.15082	0.76501	0.85659	0.706528	1.27312	1.35883	1.27983	1.0922	1.27251	0.851609	0.951704	0.96771	0.888033	1.00401	0.934748	0.979717	1.0493	1.21141
baseline vs. Stimulated
GRK2	baseline			stimumlated
barr	1.34209	1.36652	1.17105	3.12738	2.90623	2.58688
Goe	0.799117	0.863061	0.99261	1.69117	1.66834	1.90457
dFLR	0.924365	1.04636	0.857811	1.50645	2.17346	1.44713
Figure 5d
dQ + GRK3
AngII [µM]	arr2									arr2-dFLR									arr2 + PKC inhibitor
1	1.98345	2.20974	2.39297	1.99366	2.40618	1.92196	1.96831	2.00197	1.95324	2.175	1.97559	2.08162	1.95176	8,50992663*	2.51526	1.4644	2.09268	1.49508	1.95939	2.20092	1.74658	2.09923	2.19097	2.12029	1.72398	1.72705	2.09628
0.1	2.06072	1.91269	2.01031	1.81119	1.71461	1.68732	2.01424	2.06516	2.18122	3.25044	2.4149	2.49767	1.19715	2.3633	3.68214	2.34674	1.72043	1.89993	1.56862	1.66996	1.76944	2.0261	1.91355	1.96054	1.8474	1.83123	1.75214
0.03	1.863	1.75253	1.87552	1.63095	1.35498	1.40645	1.49293	1.69149	1.64396	2.2901	2.11899	2.39494	1.69977	8,52450887*	3.7216	1.64252	1.52388	1.58139	1.47959	1.60572	1.53614	1.95253	1.83631	1.54218	1.59099	1.89529	1.62841
0.01	1.27494	1.40732	1.64179	1.28133	1.33514	1.32734	1.48854	1.60791	1.3272	2.95695	1.58235	2.51032	1.21161	2.12667	2.38185	1.19047	1.23938	1.20798	1.14574	1.27917	1.28614	1.49673	1.41731	1.20027	1.41422	1.48547	1.33624
0.003	1.40628	1.33807	1.27298	1.0584	1.11113	1.22161	1.11784	1.27466	1.26338	1.20741	1.36616	1.73369	0.783621	2.28338	1.57197	0.968674	1.27279	1.24194	0.932663	1.03048	1.1314	1.15615	1.19599	1.17366	1.13882	1.12308	1.09767
0.001	0.990173	0.845822	1.06819	1.09773	1.16374	1.11223	1.11169	1.13737	1.09863	1.17056	1.59378	0.914051	0.928429	1.15976	10,3814217*	0.939149	0.839048	0.824628	0.949327	0.828675	1.07343	1.10506	1.12031	0.996544	1.00119	0.881008	0.993992
0.0001	1.21549	1.01658	0.767458	0.972183	1.07514	0.951302	0.974018	1.02434	1.08754	1.57809	1.32747	1.54923	1.59601	1.38783	0.950829	1.02881	0.60172	0.64548	0.817093	0.862868	0.859388	1.05814	0.982862	0.941244	0.972944	1.04267	1.09887
baseline vs. Stimulated
GRK3	baseline			stimumlated
barr	1.42219	1.3321	1.27677	3.23507	2.99646	2.65946
Goe	0.774506	0.91496	1.06611	1.68163	1.85208	1.836
dFLR	0.95864	0.752186	0.936976	1.95674	1.29555	2.26676
Figure 5e
dQ + GRK5
concentration-response curve
AngII [µM]	arr2																		arr2-dFLR																		arr2 + PKC inhibitor
1	1.65772	1.37263	1.85669	1.2122	1.18696	1.20457	1.21637	1.1861	1.21495	1.39545	1.31096	1.32345	1.21097	1.36763	1.28774	0.970858	1.28343	1.20071	0.939745	0.836068	0.991997	0.950736	0.988536	0.944709	1.02268	1.15892	0.860337										1.36077	1.32713	1.29235	0.933129	1.03838	1.23808	1.4127	1.46371	1.22221
0.1	1.49866	1.54812	2.64054	1.27691	1.19528	1.20513	1.10014	1.14233	1.04603	1.16696	1.20778	1.22722	1.26312	1.51402	1.55271	1.30018	1.48	1.19836	0.671329	0.827619	1.06467	0.941526	1.0469	0.971738	0.843549	0.755817	0.962747										1.25567	1.10255	1.4199	0.844574	0.905065	1.05672	1.20397	1.26204	1.35261
0.03	1.13067	1.10804	1.08088	1.25476	1.19714	1.10394	0.977042	1.0266	1.0836	1.10928	1.1669	1.06392	1.16579	1.14419	1.27072	1.12119	1.02805	1.05936	0.653298	0.728129	0.894727	1.04935	0.931886	1.65451	1.24794	1.01748	1.04364										1.05022	1.1372	1.15053	0.943877	0.968104	1.20351	1.02153	1.15205	1.10348
0.01	1.54389	1.44501	0.999956	1.19347	1.13211	1.05709	1.04008	1.13127	1.05135	1.03192	0.956905	1.03492	1.19317	1.15052	1.04403	1.07293	1.23243	1.01798	0.720562	1.01492	1.06954	1.05814	1.00741	1.02728	0.888271	0.937114	0.943751										1.03397	1.21376	1.10372	0.799338	1.02907	0.834162	1.29441	1.09506	1.08543
0.003	0.948483	1.07036	1.39241	1.08825	0.974269	1.04266	0.977065	0.851747	1.0233	1.21738	0.926907	0.849717	0.983484	1.08002	1.09254	0.938933	1.33317	0.930731	0.8911	0.857524	0.902535	0.882834	0.917263	1.03088	0.918043	1.27131	1.38422										1.13316	0.937485	1.10161	0.829753	0.883087	0.880687	0.892972	1.0289	0.929773
0.001	1.18433	1.10723	1.22837	1.10497			0.93367	0.972774	0.910874	0.96995	0.880316	0.961837	1.06799	1.08125	1.13642	1.17671	0.851662	0.879065	0.859535	0.677804	0.955961	1.09469	1.06729	1.09912	0.796596	1.19695	1.43287										1.1546	0.997803	1.01228	0.913852	1.03388	0.780664	1.03288	1.26253	0.800663
0.0001	1.59732	0.936771	1.11801	0.941757	1.00599	0.971157	1.01392	1.0032	1.00619	1.12285	1.18955	0.816947	0.863248	0.959719	0.97876	1.14192	1.17517	0.722281	1.01899	0.734791	0.893598	1.20157	0.874965	1.16521	1.23297	1.20228	1.09034										0.946752	0.92914	1.06668	0.80106	0.969365	0.805226	0.874031	1.01984	0.889725
baseline vs. Stimulated
GRK5	baseline			stimumlated
barr	1.85126	1.85279	1.6648	2.36801	2.45001	1.94135
Goe	0.966518	1.02224	1.13718	1.23775	1.39553	1.36961
dFLR	2.18789	2.14742	2.21034	1.96627	1.8174	1.90304
Figure 5f
dQ + GRK5
concentration-response curve
AngII [µM]	arr2																		arr2-dFLR																		arr2 + PKC inhibitor
1	0.975461	1.08167	1.07542	1.05829	1.04806	0.959788	1.11567	1.01952	1.11058	1.13207	1.03748	1.00016	1.04471	1.19088	1.11618	1.02248	0.952427	1.17637	1.08141	1.27379	0.87153	1.1513	1.08851	0.926411	0.990825	0.891049	0.964545										1.17529	1.18848	1.04979	1.01489	1.15361	1.29897	0.975615	0.943951	1.00557
0.1	0.981209	1.14763	1.06987	1.03903	1.00738	1.00332	1.02393	1.15499	1.15541	1.06208	1.12196	1.01572	1.03804	1.07717	1.10579	0.872005	1.24701	1.05511	0.865511	1.06154	0.461843	1.1215	1.9239	1.42938	0.923252	0.861393	0.779526										1.19916	1.10139	1.09181	0.956522	1.04071	1.10185	1.07901	0.979691	1.17005
0.03	1.05228	1.05103	0.910025	1.0076	0.948718	0.976943	1.09397	1.22219	1.15051	1.09155	1.0813	0.935426	1.07942	1.02568	1.19339	0.80075	1.00627	0.89069	0.846641	1.05196	1.58279	0.554826	0.943981	1.53298	0.932666	1.13718	0.855641										1.18176	1.14675	1.12218	1.07125	1.10059	1.1511	0.940014	0.99661	0.932485
0.01	0.857631	0.948643	1.20244	0.975017	0.976663	0.946921	1.00044	1.14432	1.12141	1.02866	1.06097	1.03064	0.96431	0.905181	1.20459	0.822851	0.92573	0.942999	1.2125	1.05847	0.839165	1.45108	1.35202	1.71627	0.913804	0.928299	1.04096										1.1792	0.965163	0.915826	1.20591	1.05514	0.990201	1.03605	0.922704	1.01544
0.003	1.01098	0.938336	1.17595	0.989211	0.920778	0.909513	1.11442	1.12007	1.11684	1.09176	0.977037	0.978259	1.0463	1.10647	1.07485	0.866273	0.902832	1.07558	0.77872	0.919307	0.897669	0.477214	1.36376	0.966565	1.34572	1.11531	1.00873										1.12722	1.0375	1.15115	0.938451	0.969298	1.06717	1.05196	0.871147	1.11048
0.001	0.923243	0.671989	0.95246	1.00338	0.984925	0.938524	0.933369	1.02676	1.00694	0.888916	0.910447	0.797467	1.06519	1.03419	1.02779	1.01693	0.838268	0.931979	1.16045	0.86707	0.800371	1.41909	1.56731	1.59483	1.06683	0.908624	0.97302										1.0093	0.938175	1.0134	1.13029	0.933696	1.18378	0.943702	0.918988	0.861038
0.0001	1.08052	0.8403	0.866379	0.933333	1.02169	0.971813	1.00608	0.991268	1.11225	0.907726	1.04935	0.977135	1.1597	0.913441	1.05708	0.854355	0.875383	0.894584	0.869773	0.84531	0.957236	1.88362	1.08368	1.27339	1.0695	1.08503	0.926248										1.00905	0.942398	1.03803	1.3222	1.01137	0.985711	0.926967	0.931068	0.72678
baseline vs. Stimulated
GRK6	baseline			stimumlated
barr	2.48103	2.24887	1.9297	2.70039	2.55953	2.29268
Goe	1.24757	1.3737	1.58751	1.31423	1.63582	1.74732
dFLR	1.96145	1.68676	1.02086	1.81783	1.18016	1.07034
