# Supplementary material for: GPCR kinase knockout cells reveal the impact of individual GRKs on arrestin binding and GPCR regulation
Source: Nat Commun. 2022 Jan 27;13:540. doi: 10.1038/s41467-022-28152-8 (PMC8795447; doi:10.1038/s41467-022-28152-8)
Supplement: Supplementary file 4 — Source Data [file 41467_2022_28152_MOESM4_ESM.zip › Provided Figure Data/211103_Figure6_data.xlsx]

## Sheet: Figure 6
Figure 6b
Co-localisation AT1R and bArr2
	baseline																																	stimulated
Q + EV	1.26073	0.566281	1.44994	1.97663	0.888171	1.75944	1.03438	0.287653	1.44109	0.435782	2.45853	2.11729	0.502342	0.477053	1.98399	0.0494757	0.85894	0.843052	0.368362	0.875597	0.206608	0.598782	0.429602	3.81464	0.745391	1.30501	0.336875	0.570221	0.35851	0.874585	0.125052			1.01826	1.51169	1.91832	1.56142	0.512557	1.14608	0.552228	0.250203	1.0387	0.927753	1.34171	2.08449	0.371776	0.878721	3.4352	0.918661
Q + GRK2	0.306538	3.47383	0.452553	0.0793999	0.605863	2.17825	7.01473	0.632286	0.869288	0.517398	0.1802	1.03848	0.122329	1.2469	0.105298	0.276799	2.05294	1.81046	2.26085	0.102646	1.17771	1.73729	1.69008	1.88485	0.221937	0.855948	0.0723614	1.84433	0.494358	0.982762	1.04177			0.670278	5.06483	2.55333	0.92067	1.75618	2.21701	1.92399	2.29324	0.29563	9.12357	2.40567	0.379869	0	2.73314	8.63729	0.238189
Q + GRK6	2.81705	3.81432	0.688436	3.35345	0.71058	0.87019	1.71857	2.91377	2.22731	3.87489	0.253572	0.271301	0.721829	3.75847	0.571521	0.370738	0.287621	2.83289	4.20836	1.80425	3.26453	0.401157	0.175027	1.34837	1.48358	1.27378	0	0.987994	2.17993	0.931521	0.717128	2.2138	1.24827	1.85535	2.37523	2.15204	1.65713	4.84761	0.799334	1.20763	3.33351	2.06925	3.11541	0.65838	0.784008	1.57239	1.02214	1.09058	1.77784
Co-localisation AT1R and Rab5
	baseline																																	stimulated
Q + EV	1.40535	1.42581	0.467257	0.307071	0.587333	0.408141	0.994633	2.80131	0.773533	1.65223	0.956467	1.28734	0.545601	0.386402	0.296346	1.53277	1.20629	0.281588	1.74572	1.20985	0.639078	1.19859	0.1231	0.953841	1.34974	1.79397	0.236409	1.89094	0.0970669	0.73139	1.71483			0.669226	0.912239	0.958015	0.368975	0.960128	0.603105	0.872725	1.09865	0.701882	1.25825	0.239317	1.18964	0.506969	0.674681	0.0646242	0.987234
Q + GRK2	0.335801	0.535249	0.59374	1.26671	0.383241	2.22871	1.49653	0.89295	1.46358	0.737031	0.31541	0.535203	0.161492	1.19854	1.163	1.56152	1.27354	1.08571	1.19184	1.26046	1.45878	0.836628	1.27516	0.845488	0.417565	0.824325	0.474334	0.578915	1.5344	0.670289	2.11315			1.4682	0.866753	0.513921	1.15618	0.589841	1.92595	1.49064	1.90255	1.06433	1.55991	0.948242	0.803981	1.48017	1.21946	1.69866	1.08995
Q + GRK6	2.00157	1.23579	0.580884	1.42095	0.101017	1.82358	2.05927	1.18897	1.17379	1.24974	0.153769	0.973418	0.971478	1.08786	0.296246	1.13993	1.27069	0.792315	1.60877	1.35041	1.01782	0.914009	0.925745	1.12775	0.586042	1.43253	2.61407	1.40539	1.05535	0.26312	0.999123	1.56016	1.06327	1.46323	1.40197	0.364793	0.918071	1.04993	1.85323	1.70197	0.751207	0.975939	1.17893	0.979171	1.90237	0.846938	1.35318	0.365158	1.39329
Figure 6c
DMR (pm)
AT1R
time (s)	Difference buffer			Difference -7			Difference -8			Difference -9			Difference -10
17	0.21	-0.32	0.11	0.0533333	0.523333	-0.276667	0.09	-0.08	0.31	0.386667	-0.103333	-0.463333	0.07	0.2	0.03
32	0.81	-0.49	-0.32	-0.463333	0.256667	-1.02333	-0.123333	-0.683333	-0.173333	0.34	0.16	-0.91	-0.646667	-0.606667	-0.226667
47	0.766667	-0.263333	-0.503333	-0.286667	0.123333	-1.36667	0.0366667	-0.443333	0.0566667	0.22	0.17	-0.67	-0.846667	-0.806667	-0.906667
65	0.673333	-0.486667	-0.186667	-0.996667	-0.356667	-2.27667	-0.15	-0.93	-0.21	-0.00666667	-0.266667	-1.04667	-1.18667	-0.916667	-0.886667
82	0.806667	-0.413333	-0.393333	-1.17333	0.196667	-2.94333	-0.876667	-1.49667	-0.0966667	-0.41	-0.83	-1.25	-1.26333	-1.71333	-1.36333
97	1.47333	-0.826667	-0.646667	-1.59333	0.306667	-3.93333	-0.536667	-1.10667	0.143333	-0.58	-0.98	-1.64	-1.27333	-1.64333	-1.62333
112	1.69	-0.79	-0.9	-1.43667	-0.0566667	-3.89667	-0.823333	-0.753333	0.356667	-0.7	-1.11	-2.3	-1.41333	-1.44333	-1.64333
127	1.60333	-0.946667	-0.656667	-1.39667	0.0933333	-4.31667	-1.29667	-1.21667	0.303333	-0.383333	-0.973333	-1.93333	-1.53333	-1.12333	-1.64333
145	1.84667	-0.533333	-1.31333	-1.56	-0.28	-4.52	-1.68	-1.19	0.59	-0.753333	-1.10333	-2.11333	-1.37333	-1.06333	-1.25333
160	1.57333	-0.766667	-0.806667	-1.98667	-0.566667	-4.65667	-2.39667	-1.65667	0.553333	-1.28667	-1.46667	-2.90667	-1.83333	-1.29333	-2.10333
178	1.73667	-0.643333	-1.09333	-2.41	-0.98	-5.34	-3.29667	-1.52667	0.353333	-1.55	-1.77	-3	-2.13	-1.35	-1.78
197	1.5	-0.54	-0.96	-2.52333	-1.23333	-5.75333	-4.53667	-2.09667	-0.666667	-1.74	-2.31	-3.24	-2.51333	-1.09333	-1.44333
306	7.82333	-1.43667	-6.38667	-10.2533	-8.87333	-15.2033	-24.4	-23.4	-22.02	-28.1067	-29.9267	-26.2167	-32.41	-27.56	-20.64
323	9.96667	-1.48333	-8.48333	-8.49667	-7.28667	-13.0367	-24.7033	-22.2533	-21.4433	-28.0867	-30.6767	-26.0867	-34.9967	-29.3867	-21.5667
338	12.2033	-1.65667	-10.5467	-4.7	-4.52	-8.88	-22.0033	-18.1533	-17.8933	-25.8267	-29.1767	-23.1667	-33.4067	-28.3067	-18.7167
353	13.6	-1.5	-12.1	-0.386667	-1.29667	-4.83667	-18.9033	-14.1133	-14.3033	-22.2633	-26.2233	-19.8433	-31.4167	-26.3667	-15.2667
368	15.0067	-1.57333	-13.4333	3.55667	2.53667	-0.0433333	-15.78	-9.7	-9.41	-17.8967	-23.0567	-15.7367	-29.2767	-24.3967	-12.2267
383	15.9267	-1.64333	-14.2833	7.98	6.48	4.44	-11.8	-4.79	-5.1	-13.95	-20.2	-11.62	-26.3667	-21.6867	-8.66667
398	16.5733	-1.67667	-14.8967	11.5067	9.44667	8.50667	-7.92333	-0.793333	-1.28333	-10.0533	-16.4533	-7.89333	-24.2267	-19.8567	-5.96667
415	16.7667	-2.21333	-14.5533	16	13.3	13.35	-3.91333	4.27667	3.31667	-5.43333	-12.6133	-3.70333	-21.2733	-16.4633	-2.08333
430	16.4667	-1.79333	-14.6733	19.8867	16.9667	17.8067	-0.0333333	8.27667	6.92667	-1.76	-9.35	-0.07	-18.75	-14.49	0.18
445	15.9033	-1.81667	-14.0867	23.18	20.01	21.69	4.58333	12.3533	10.7633	1.55667	-6.48333	2.73667	-15.7033	-11.8133	3.24667
460	15.1733	-1.63667	-13.5367	27.1933	24.1133	26.3333	8.35	16.18	14.38	5.12667	-2.58333	5.96667	-12.9733	-9.42333	5.66667
475	13.72	-0.91	-12.81	30.42	27.35	29.75	12.0667	19.8667	17.7567	8.70333	0.913333	9.21333	-10.8267	-7.71667	7.48333
490	12.64	-0.92	-11.72	33.24	29.98	32.5	15.2333	22.8233	20.6833	11.38	3.88	11.22	-8.72333	-5.91333	9.58667
505	11.4467	-0.553333	-10.8933	36.46	33.33	36.3	18.9033	26.3533	24.2633	14.26	7.38	14.33	-5.99	-3.23	11.59
520	10.13	0.17	-10.3	38.7833	36.0433	39.1833	23.02	29.62	27.33	16.72	10.57	16.81	-4.63	-1.57	13.47
535	8.99	0.41	-9.4	41.8333	39.2833	42.2933	25.2467	31.1367	30.2567	19.7167	14.4467	19.0467	-2.35333	-0.373333	15.0567
550	7.75333	0.913333	-8.66667	44.23	42.29	44.95	27.9433	33.2233	32.6733	21.4833	16.9133	20.9233	-0.563333	0.586667	15.8367
565	6.65667	1.35667	-8.01333	46.9433	45.0233	47.6533	30.5567	35.6167	35.5667	23.99	20.31	23.13	1.36	2.32	16.89
580	5.66	1.68	-7.34	48.7433	47.6133	49.7633	33.28	37.33	38.33	26.0533	23.2733	24.9633	2.80667	3.78667	18.3867
595	4.59	2.1	-6.69	50.6933	49.1133	51.9933	34.43	38.63	40.36	28.2167	25.6867	26.8667	4.24333	5.29333	18.9533
610	3.43667	2.49667	-5.93333	51.6433	50.7333	53.9733	35.9	39.48	41.88	29.32	28.14	28.33	4.77333	4.93333	19.2333
625	2.21667	3.13667	-5.35333	53.3767	51.7767	56.0467	37.76	40.86	43.64	31.1733	30.6233	29.9833	5.76333	6.59333	20.2633
640	1.78667	2.94667	-4.73333	55.2267	54.1967	57.9367	39.8033	42.6633	46.2533	33.06	33.04	31.62	7.33333	7.21333	21.7933
655	0.78	3.55	-4.33	55.6967	55.3767	58.7567	40.8767	43.6567	47.7867	34.3467	35.2567	32.5567	7.71333	7.62333	22.7333
670	0.1	3.9	-4	57.0233	56.6633	61.2233	42.27	44.08	49.6	35.41	37.62	33.66	8.99333	8.40333	23.6533
685	-0.393333	4.03667	-3.64333	58.7733	57.7433	62.8533	43.5367	44.8967	50.9367	36.9667	39.5767	35.1467	10.16	9	24.51
701	-0.89	4.68	-3.79	60.0533	58.7933	64.4733	43.94	46.13	52.41	38.06	41.08	36.27	11.01	9.71	25.17
716	-1.51	4.51	-3	60.99	59.79	66.92	44.7833	46.6333	54.1133	38.9033	42.9033	37.2633	11.72	10.54	25.92
731	-1.94667	4.76333	-2.81667	61.64	60.52	68.3	45.3533	46.9833	55.3333	39.6333	44.0033	37.5333	12.6067	10.5567	26.2267
752	-2.08667	4.92333	-2.83667	62.86	61.31	70.19	45.7333	48.0033	56.4233	40.9767	46.2367	38.7167	13.52	11.17	27.65
768	-2.48	5.27	-2.79	64.2567	63.0867	72.6467	46.5667	48.7667	58.4067	42.5167	48.3267	40.0467	15.3633	12.6133	28.8433
785	-2.98	5.74	-2.76	64.7467	63.6267	74.6367	47.2667	49.2067	59.4967	43.0933	49.8533	41.0833	16.3967	12.8267	29.6567
803	-2.94333	5.61667	-2.67333	65.75	64.79	75.85	47.4133	49.2033	59.9733	43.3133	50.7133	41.1633	16.5	13.12	29.22
818	-3.09667	5.94333	-2.84667	66.12	65.49	76.83	47.5667	49.5867	60.5167	43.48	51.38	41.37	16.54	13.79	29.83
833	-3.55333	5.84667	-2.29333	67.2667	66.6967	78.2767	48.55	50.13	61.98	44.2133	52.0233	41.0033	17.3467	13.8267	30.4567
849	-3.70333	5.83667	-2.13333	68.29	68.13	79.86	48.9067	50.4867	63.3467	45.0667	53.4267	41.8367	18.19	14.35	30.97
864	-3.70667	5.80333	-2.09667	68.8333	69.2233	80.7933	49.7167	51.0667	64.7267	45.9133	54.6933	42.1733	18.63	14.69	31.69
878	-4.37	5.78	-1.41	69.4833	70.6933	82.2633	50.9	51.85	65.84	47.0567	55.1767	42.3467	19.4067	15.6067	31.8567
893	-4.70667	5.70333	-0.996667	70.2733	71.5333	82.9433	51.4433	52.1833	66.9933	46.96	55.98	43.04	20.1067	16.2367	33.2167
908	-5.00667	5.56333	-0.556667	70.08	71.76	83.27	51.5833	52.0033	67.6333	47.59	57.35	43.59	19.8	16.09	33.08
924	-5.28667	5.76333	-0.476667	70.6467	72.5567	84.0167	52.2633	52.4333	68.0133	47.98	57.72	43.74	20.2767	16.1867	32.8067
938	-5.66333	5.42667	0.236667	70.6767	73.4067	84.6967	53.0667	52.7367	69.4767	48.9833	58.6233	44.1733	20.6767	17.0067	33.6067
954	-6.21667	5.56333	0.653333	71.6467	73.9767	85.4267	53.0033	52.9533	70.2833	49.4367	59.0767	44.4167	21.0133	17.5333	33.9133
974	-6.50333	5.82667	0.676667	71.76	74.92	85.55	53.85	53.1	70.77	49.62	59.79	44.49	21.12	17.63	34.05
989	-6.56	5.83	0.73	72.1433	75.0633	86.2733	54.51	53.29	71.58	50.15	59.83	44.57	21.03	17.4	33.81
1004	-7.00667	6.19333	0.813333	73.1167	76.1467	87.3167	54.4767	53.8867	72.1367	50.38	60.77	45.05	21.2133	18.1933	34.5633
1022	-7.79667	6.63333	1.16333	73.9067	77.1867	88.1967	55.4133	54.1433	73.0133	50.7867	61.4767	45.3867	21.4	19.12	35.11
1038	-8.35333	6.85667	1.49667	74.34	77.89	88.65	56.0567	54.6367	73.6567	50.09	61.32	45.25	21.94	19.2	35.58
1057	-8.99333	7.06667	1.92667	74.9467	79.2467	89.3567	56.4133	54.9633	74.0033	50.74	62.25	45.38	22.35	19.32	36.02
1072	-9.27333	7.20667	2.06667	75.7067	80.3067	90.1667	56.64	55.34	74.46	50.84	62.64	45.3	22.56	19.54	36.24
1090	-9.54333	7.16667	2.37667	75.6367	81.2967	90.6367	57.0867	55.3467	74.6767	50.72	63.16	45.73	22.82	19.59	36.15
1108	-9.53667	7.04333	2.49333	76.0967	82.0967	91.2167	57.62	55.5	75.41	51.36	63.35	46.36	22.7267	19.7167	36.0867
1123	-9.98667	7.34333	2.64333	77.11	82.97	92.02	57.9333	56.3233	76.0833	51.7767	63.5967	46.6667	22.9933	20.1033	36.3133
1138	-10.0367	7.44333	2.59333	77.5533	84.1633	93.1133	58.4733	56.2733	76.1133	51.8533	64.4433	47.0733	22.8467	20.2667	36.0667
1153	-10.5767	7.65333	2.92333	77.3433	84.4333	92.8833	58.4367	56.1167	76.2967	51.5933	64.0333	46.9133	22.6767	19.7467	35.4067
1168	-11.2633	7.78667	3.47667	78.11	85.12	94.1	58.91	56.64	76.9	52.1667	64.9467	47.4067	23.2633	20.4333	36.2233
1183	-11.3567	7.94333	3.41333	78.52	84.99	93.88	58.7867	56.3767	76.2967	51.32	64.71	47.46	23.3733	20.6133	35.8733
1198	-11.4433	7.73667	3.70667	78.79	86.39	95.09	59.6367	56.4567	76.9167	52.55	65.63	47.69	24.1667	20.9567	36.7667
1213	-11.48	7.52	3.96	79.5533	86.5233	95.5033	60.01	56.93	77.33	51.9367	65.5067	48.0867	24.0633	20.8533	36.4533
1228	-11.7333	7.78667	3.94667	80.04	87	95.58	60.6633	57.1233	77.4533	51.98	65.38	48	24.5767	20.9067	36.5367
1243	-12.0333	8.26667	3.76667	80.3367	86.7467	95.8567	61.1833	57.1933	77.7433	52.25	64.98	47.45	24.28	21.66	36.15
1258	-11.9767	8.30333	3.67333	80.2867	87.5067	96.0567	61.2533	57.1433	77.9733	51.6833	65.0533	47.4933	24.3933	21.2833	35.8433
1273	-12.36	8.62	3.74	80.4867	87.5567	96.0767	61.6833	57.2533	78.3333	51.74	64.71	47.05	24.23	21.2	35.52
1291	-12.4967	8.88333	3.61333	81.31	87.84	96.83	62.2367	57.7267	78.6067	51.5167	64.0967	47.2767	24.3033	21.5333	35.9233
1306	-12.38	8.76	3.62	81.2867	87.9167	97.1167	62.8233	57.5933	78.9833	51.32	64.27	46.58	24.2867	21.7667	36.7367
1321	-13.12	9.28	3.84	81.5867	88.4867	97.4467	62.7033	57.7033	79.6533	50.92	64.25	46.92	24.3033	21.5833	35.8533
1336	-12.9533	9.15667	3.79667	82.1767	88.6767	98.4367	62.83	57.73	80.4	51.68	64.78	47.56	24.5633	22.0733	35.8333
1351	-13.5033	9.51667	3.98667	82.2767	88.9167	98.2567	62.9233	58.2633	80.7233	51.2267	65.0567	47.7067	24.0667	21.9367	36.2867
1366	-13.48	9.43	4.05	83.1667	89.9667	99.6367	63.37	59.02	80.99	51.3067	65.3467	47.6167	24.1867	22.3767	36.1267
1381	-13.5267	9.08333	4.44333	83.31	90.37	99.96	64.3233	59.2433	81.7833	51.5533	65.7233	47.5233	24.13	22.59	36.39
1396	-13.88	9.43	4.45	82.7067	90.5567	100.837	64.6567	59.6167	81.9267	51.76	65.15	47.03	24.41	22.67	35.98
1411	-13.6867	9.56333	4.12333	83.0867	90.7067	100.897	64.6	59.48	81.91	51.8267	65.1967	46.7367	23.5967	22.0567	35.3267
1426	-14.0033	9.55667	4.44667	83.4967	91.3767	101.657	65.75	60.48	82.91	51.7467	65.2867	47.1567	24.13	23.01	34.92
1441	-14.2133	9.89667	4.31667	83.48	91.72	102.3	65.75	60.26	83.05	51.8167	65.4667	46.7867	23.7933	22.4333	34.6333
1456	-14.2267	9.61333	4.61333	83.5267	92.1267	102.307	66.1733	60.4933	83.3533	52.0933	65.5133	47.0433	24.6433	22.9733	34.7733
1471	-14.5267	9.64333	4.88333	83.4433	91.7833	102.983	66.3533	60.8533	83.3033	51.4933	65.5733	46.3933	24.0467	22.7167	33.8567
1486	-14.5	9.47	5.03	83.5933	91.9333	102.943	66.7433	60.9033	83.7833	51.1467	65.3567	46.6767	23.9733	23.1233	33.7033
1501	-15.0233	9.86667	5.15667	83.7933	92.4733	103.413	67.0767	61.0867	83.2267	51.1633	64.8433	46.7233	23.6	22.65	33.65
1518	-15.47	10.6	4.87	83.0667	91.9967	102.987	67.2967	61.0467	83.1667	50.8133	65.1033	46.6733	23.1667	22.1867	33.0667
1536	-15.7833	10.6167	5.16667	83.34	92.36	102.83	67.8133	61.1733	83.6033	50.5467	64.6467	46.8967	22.41	22.85	32.41
1555	-15.8433	10.7267	5.11667	83.12	92.67	103.34	68.3633	61.7433	84.1133	50.73	64.95	47.52	22.4533	22.3933	32.3033
1570	-16.3033	10.6867	5.61667	83.5933	93.0633	103.553	68.4767	62.0567	84.6267	50.2733	65.1233	47.7733	22.32	22.42	33.11
1585	-16.44	10.92	5.52	82.7767	92.9767	103.317	67.9967	61.5567	84.0967	50.2133	64.6033	47.6633	22.42	22.48	33.1
1600	-16.6933	11.0267	5.66667	82.82	92.52	102.75	67.7567	61.6167	84.0867	50.02	64.62	47.99	22.47	22.16	33.2
1615	-16.8533	10.6867	6.16667	82.5967	92.5867	103.007	67.7067	61.5967	83.9567	49.8433	64.1733	48.0733	22.7933	22.6033	33.3433
1630	-16.8233	10.3667	6.45667	82.6267	92.7567	103.147	68.31	62.1	84	49.65	64.62	48.01	22.4767	21.8267	32.6067
1645	-17.22	10.74	6.48	83.2733	92.9033	103.103	68.3533	62.2933	83.9433	49.73	64.4	48.05	23.0067	21.6267	32.3167
1660	-17.3333	10.5467	6.78667	82.44	92.59	102.58	68.7333	62.5733	83.8633	49.25	64.06	47.82	22.4033	21.2433	31.5433
1675	-17.61	10.69	6.92	82.3733	92.3633	102.773	68.8667	62.6467	83.8567	49.0833	63.8933	47.5833	22.4767	21.3467	31.7867
1690	-17.75	10.45	7.3	82.95	92.56	103.03	69.5267	63.3967	85.1067	49.3133	63.9933	48.1233	22.8633	22.1633	32.9233
1705	-17.93	10.83	7.1	83.0533	92.7633	103.203	69.7733	64.1933	85.4833	49.2933	64.1133	48.1833	23.2467	22.7367	32.6767
1720	-18.0967	10.9233	7.17333	82.98	92.84	103.05	70.49	64.49	85.84	48.6267	64.3367	48.3167	23.2133	22.9233	32.8733
1735	-18.7667	11.0933	7.67333	83.3067	93.0367	103.017	70.7233	64.6533	86.6033	49.07	64.83	49.17	23.78	23.33	34.06
1750	-19.0733	11.5467	7.52667	82.9333	92.5633	102.573	70.7767	64.7667	86.3667	48.69	64.06	48.34	23.49	23.12	33.68
1765	-19.8067	11.8933	7.91333	82.8967	92.4467	102.687	70.9767	65.1667	86.5967	48.78	63.55	48.54	23.3867	23.1467	33.5267
1780	-19.6267	11.5433	8.08333	83.1567	92.6867	102.677	71.4767	65.6567	87.3467	49.22	63.68	48.96	23.6433	23.5033	34.6133
1795	-19.8667	11.6233	8.24333	82.84	92.36	102.46	71.6467	65.7167	87.9867	49.0133	63.8533	48.0933	23.59	23.05	34.03
AT1R + βarr2
time (s)	Difference buffer			Difference -7			Difference -8			Difference -9			Difference -10
17	-0.0466667	0.0233333	0.0233333	-0.0733333	0.146667	-0.273333	-0.196667	-0.216667	0.293333	0.223333	0.133333	-0.176667	-0.153333	-0.423333	0.346667
32	0.38	-0.2	-0.18	0.0266667	0.0366667	0.576667	-0.38	-0.44	-0.22	1.07667	0.0966667	0.296667	-0.286667	-0.166667	0.573333
47	0.366667	-0.0833333	-0.283333	0.0466667	0.586667	-0.243333	-0.7	-0.13	-0.19	0.766667	0.336667	0.276667	-0.0566667	-0.466667	1.43333
65	0.516667	-0.333333	-0.183333	1.07	1.41	0.71	-0.256667	-0.106667	0.673333	1.36333	0.403333	0.833333	0.81	0.67	2.75
82	0.01	0.32	-0.33	1.55	1.67	1.22	-0.28	0.75	1.35	1.53667	0.876667	0.956667	0.54	0.48	3.26
97	0.29	0.11	-0.4	1.91	1.39	1.24	0.103333	0.763333	1.85333	2.05667	1.06667	1.23667	0.573333	0.133333	3.55333
112	0.356667	0.196667	-0.553333	2.16333	1.80333	1.50333	0.0633333	0.713333	1.89333	2.22667	0.936667	1.39667	0.23	-0.47	3.54
127	0.433333	0.363333	-0.796667	2.93	2.11	1.39	0.76	0.83	2.48	3.25333	1.38333	1.90333	0.84	-0.36	3.6
145	0.45	0.52	-0.97	2.91333	2.54333	0.873333	0.643333	1.38333	2.57333	2.54333	1.37333	2.20333	0.32	-1.34	3.8
160	0.626667	0.446667	-1.07333	3.23667	2.65667	1.43667	0.876667	1.09667	3.12667	2.89	1.33	2.61	0.48	-1.88	3.1
178	0.636667	0.556667	-1.19333	3.28333	2.99333	1.45333	1.47667	1.73667	3.83667	2.72667	1.41667	2.62667	0.163333	-2.09667	3.22333
197	0.746667	0.776667	-1.52333	3.37	2.59	1.41	1.16667	1.19667	3.56667	2.43667	1.09667	2.49667	-0.563333	-2.82333	2.70667
306	5.33667	2.23667	-7.57333	7.69	8.21	4.71	-4.50667	-3.44667	-0.456667	-4.08333	-6.20333	-0.0533333	-18.5667	-19.0367	-6.95667
323	7.60333	2.38333	-9.98667	13.07	14.67	9.62	-0.91	0.72	2.74	-1.56667	-4.37667	1.97333	-20.61	-20.75	-7.43
338	9.65667	2.38667	-12.0433	19.1233	21.5733	15.6533	4.18333	6.17333	6.92333	2.26333	-1.54667	5.59333	-20.23	-20.08	-5.77
353	11.65	2.52	-14.17	25.94	28.28	21.72	9.14	12.31	11.77	7.18667	2.31667	9.11667	-20.2133	-18.9533	-5.00333
368	12.64	2.91	-15.55	31.0333	34.6233	27.2433	13.9733	17.1033	15.5533	11.2567	5.42667	13.0367	-19.4467	-18.0667	-3.14667
383	13.43	3.11	-16.54	36.8633	41.0133	32.6533	18.9867	23.2567	19.8967	16.8633	8.90333	16.5833	-18.9633	-16.4733	-1.99333
398	13.99	3.3	-17.29	42.9367	46.0167	37.6267	24.0467	28.8367	24.2267	21.2033	12.0733	20.2133	-17.0667	-14.5667	0.653333
415	14.0133	3.59333	-17.6067	47.5533	51.0733	42.9733	29.3667	34.0667	28.3067	26.0633	15.7833	24.0233	-15.6667	-13.1467	2.69333
430	14.11	3.95	-18.06	52.4933	55.9433	47.2133	34.5667	39.5467	32.8267	30.0667	18.9067	26.7767	-13.93	-11.66	4.29
445	13.54	4.1	-17.64	56.4133	59.8433	51.7133	40.0267	44.4667	37.0367	34.6167	21.7867	30.0067	-10.9133	-9.18333	6.46667
460	13.21	3.8	-17.01	60.37	64.01	55.89	44.98	48.68	41.2	38.1567	25.4367	32.9567	-8.08333	-7.14333	8.72667
475	12.28	3.49	-15.77	63.88	68.13	59.62	49.1	52.75	44.78	40.9233	28.1133	34.4633	-5.66333	-5.92333	10.0267
490	11.72	3.11	-14.83	67.34	71.28	63.84	53.6267	56.6267	48.9967	44.57	31.55	37.05	-2.71	-4.01	11.24
505	11.0967	2.83667	-13.9333	69.4367	73.5967	66.5667	56.9	60.35	51.93	47.18	33.6	38.77	0.576667	-2.28333	13.3067
520	10.0833	2.47333	-12.5567	71.2233	76.0233	69.4933	60.6133	63.8833	55.2533	50.1333	36.5833	40.8433	3.68	-0.67	14.7
535	9.34	1.97	-11.31	73.5867	78.6667	72.4967	64.4	66.45	57.41	53.0033	38.7433	42.2933	6.94667	1.08667	16.1967
550	8.80667	1.20667	-10.0133	75.6133	80.8033	75.5033	67.6967	69.1067	60.1467	54.6233	40.9833	43.4933	9.28667	1.89667	16.2967
565	7.66667	0.976667	-8.64333	77.6167	82.3567	77.8267	70.29	71.67	62.58	57.08	43.54	44.8	11.7	3.22	18.04
580	6.71	0.92	-7.63	78.36	83.81	79.54	72.9467	73.4067	64.0467	57.8567	44.4967	45.3667	13.7733	3.87333	17.7233
595	6.14667	0.156667	-6.30333	79.33	84.26	81.37	74.63	74.87	65.55	59.4067	46.4967	46.5267	15.4767	4.77667	17.8267
610	5.79	-0.29	-5.5	80.3033	85.2033	82.6933	76.5867	76.3167	66.7367	60.23	47.79	47.3	17.36	5.45	17.88
625	4.84667	-0.373333	-4.47333	80.3333	85.0933	83.7333	77.8267	77.6567	67.4067	60.64	48.8	47.69	18.3167	5.20667	17.9067
640	3.73333	-0.646667	-3.08667	80.5367	86.4467	85.1367	79.5667	78.7167	68.4167	61.1833	49.4233	47.7333	20.0167	5.74667	17.9767
655	3.46667	-0.983333	-2.48333	80.3567	85.8267	85.5067	80.0833	78.7333	69.2933	61.57	49.95	47.21	20.8533	5.60333	17.1233
670	2.51333	-0.866667	-1.64667	80.17	86.63	87.11	81.5167	79.8367	70.1567	61.7533	50.9033	48.0933	22.2033	6.09333	17.3233
685	1.97	-1.05	-0.92	80.3933	87.2833	87.7133	82.8833	80.6233	71.3233	62.4767	51.9367	48.8367	23.51	7	17.34
701	1.32	-0.65	-0.67	80.32	88.18	88.58	84.24	81.94	72.09	63.1733	52.5933	49.3233	24.24	6.63	16.85
716	0.73	-0.63	-0.1	79.7233	87.2033	88.8233	84.1167	81.8467	72.2167	63.0433	52.4933	48.3233	24.0567	6.70667	15.8767
731	-0.283333	-0.483333	0.766667	79.7367	88.2867	89.3267	85.32	82.67	73.28	63.5933	53.0233	49.1433	25.8833	7.14333	16.2233
752	-1.11	-0.5	1.61	79.7233	88.3333	89.9433	85.79	84.26	74.17	64.11	53.59	49.28	26.3533	7.34333	16.4033
768	-2.53333	0.0966667	2.43667	80.0933	89.0333	90.1733	86.0733	85.0833	74.7433	64.24	54.07	49.34	25.8267	7.01667	15.4967
785	-3.27667	0.283333	2.99333	78.5833	88.2733	90.3733	86.5133	85.7233	74.8633	64.0033	53.9733	49.7633	26.3767	6.77667	15.0467
803	-4.29667	0.683333	3.61333	78.7233	88.7033	90.4233	86.8233	85.9333	75.3533	64.09	53.93	49	25.16	5.76	13.84
818	-5.36	1.03	4.33	78.4333	88.3633	90.8433	86.9367	86.4467	76.4167	64.3867	53.7867	49.1567	25.0533	6.06333	13.5733
833	-6.02667	1.36333	4.66333	77.45	87.69	90.21	86.24	86.14	75.9	63.5	53.6	48.32	23.9033	5.07333	12.5633
849	-6.93	1.36	5.57	77.82	87.37	90.57	86.3433	86.7133	76.3733	63.22	53.43	48.8	24.9767	5.40667	12.4667
864	-7.07	1.43	5.64	78.08	87.34	90.91	86.7533	87.6933	76.4433	63.2033	53.3733	48.3733	24.5567	5.27667	12.6867
878	-7.71	1.68	6.03	78.01	87.41	91.02	87.1233	88.0033	77.1633	62.89	53.09	48.51	24.8233	5.47333	12.8133
893	-8.18667	1.80333	6.38333	78.53	86.9	90.83	87.2267	88.2867	77.4267	62.67	53.43	48.3	24.7233	5.26333	12.8233
908	-8.69333	1.85667	6.83667	78.5033	86.8933	91.2733	87.8167	89.2667	78.7067	63.2	54.29	48.33	25.3267	5.18667	12.8267
924	-9.21333	2.47667	6.73667	78.5333	86.4433	91.2933	87.8433	89.6933	78.7133	62.2367	53.4967	47.6967	25.39	5.28	12.73
938	-9.12667	2.34333	6.78333	79.2367	86.9167	91.4467	88.6333	89.9433	80.3633	62.8967	53.8767	47.6767	25.3367	5.19667	12.9567
954	-9.92667	2.75333	7.17333	79.5333	87.0733	91.4633	88.62	90.33	80.92	62.2933	53.4533	47.3833	25.7867	5.12667	13.0667
974	-10.0967	2.86333	7.23333	78.77	85.76	91.04	88.03	89.93	80.89	61.8533	52.9533	46.4733	26.0567	5.39667	13.0667
989	-10.51	3.32	7.19	78.5133	85.8833	90.6333	88.4567	90.1367	82.0867	62.5	53.39	47.25	26.3867	5.32667	13.7967
1004	-10.5433	3.35667	7.18667	78.6867	86.0167	90.8967	88.9	90.62	82.68	62.6633	54.1333	47.2733	27.2667	5.77667	13.7467
1022	-10.98	3.59	7.39	77.9267	86.3867	90.8467	88.7333	90.6433	82.7533	62.55	54.03	46.95	27.4267	5.84667	13.3667
1038	-11.31	4.14	7.17	78.0567	86.3067	90.5767	89.1533	90.7933	83.2633	62.59	53.97	46.5	27.5733	5.34333	13.3233
1057	-11.6733	4.11667	7.55667	77.6767	86.7867	90.8867	89.5367	91.6767	84.0367	62.95	54.53	46.54	27.8567	5.53667	13.2067
1072	-12.03	4.23	7.8	78.51	86.57	91.62	90.31	92.86	84.85	63.9267	54.6667	46.2767	28.25	5.92	13.29
1090	-12.2333	4.02667	8.20667	78.1867	86.6767	91.8367	90.81	92.89	84.99	63.49	54.58	46.38	28.7933	5.94333	12.5033
1108	-12.58	4.01	8.57	77.8233	86.6833	91.8933	90.6167	93.3167	84.9267	63.49	54.52	46.75	28.9933	5.69333	12.5433
1123	-12.5333	4.11667	8.41667	78.29	87.29	92.35	90.8567	93.9067	86.3167	64.7267	54.6467	46.9867	29.9167	6.28667	12.8467
1138	-12.3767	3.89333	8.48333	78.13	87.65	93.18	91.6033	94.6233	86.5533	64.36	54.57	47.1	30.6467	6.54667	12.9667
1153	-12.8	3.98	8.82	78.1	87.92	93.18	91.4467	94.5267	86.2067	64.4633	54.6033	47.5433	30.67	6.33	12.66
1168	-13.02	4.03	8.99	77.8267	87.3167	93.2667	91.9533	95.3333	86.9233	64.5633	54.8233	47.2433	30.91	7.06	13.78
1183	-13.2633	4.12667	9.13667	77.61	87.1	92.77	92.1	95.66	86.96	64.81	54.85	47.1	31.3667	6.58667	13.6767
1198	-13.96	4.23	9.73	77.9867	86.9667	93.2267	92.6667	96.5667	87.5667	65.24	55.36	47.39	31.5033	7.17333	13.9433
1213	-13.96	4.36	9.6	78.12	87.09	93.61	93.1033	96.6933	88.7333	65.8367	55.5167	47.2767	31.8067	7.13667	14.6067
1228	-14.5733	4.31667	10.2567	77.9467	87.0767	93.9567	93.0233	96.3033	88.9833	65.74	55.48	48	32.0767	7.60667	14.9167
1243	-15.05	4.17	10.88	78.36	86.51	93.8	92.7333	97.0033	89.4533	66.3933	55.7933	47.8433	32.41	8.6	15.4
1258	-14.8967	4.35333	10.5433	78.1033	86.9433	93.5233	92.7467	97.2467	89.5367	66.6833	55.5133	47.5933	32.5233	8.94333	15.3033
1273	-15.5333	4.42667	11.1067	78.1833	86.3033	93.4933	93.0067	97.9367	90.2767	67.11	55.85	48.31	33.0133	9.12333	15.9633
1291	-15.85	4.06	11.79	78.2667	86.4767	93.3267	93.0333	97.9633	90.1333	66.9767	55.5867	48.3167	33.36	9.5	15.95
1306	-16.1267	4.20333	11.9233	78.85	86.57	93.56	93.1033	98.4533	90.7833	66.9033	55.8233	48.4233	33.97	10.54	16.14
1321	-16.2633	4.21667	12.0467	78.94	86.9	94.4	93.55	98.95	91.23	66.88	55.65	48.57	33.7833	10.6633	16.2433
1336	-16.0867	4.01333	12.0733	79.7167	86.9867	94.4767	94.11	98.9	91.17	67.19	56.14	48.92	34.2233	11.2733	16.4733
1351	-16.2033	3.96667	12.2367	79.93	86.43	95.14	94.37	99.31	91.7	67.2867	56.2167	48.5167	34.09	11.49	16.5
1366	-16.2067	3.79333	12.4133	79.8567	86.4867	94.9867	94.06	98.97	91.9	66.66	55.68	48.21	33.47	11.1	15.88
1381	-15.9333	3.74667	12.1867	80.4433	86.2233	95.2733	94.6067	98.8967	91.6767	66.99	55.69	48.71	33.69	11.32	16.14
1396	-15.9933	3.52667	12.4667	80.5	86.25	95.89	94.1833	99.1133	92.1233	66.8933	55.9133	48.4633	33.21	11.05	15.55
1411	-16.35	3.47	12.88	80.51	85.95	96.25	94.0833	98.4133	92.0933	67.0533	56.4133	48.4633	33.24	10.82	15.98
1426	-16.1367	3.21333	12.9233	80.5667	86.4867	96.3267	93.8367	98.1667	92.0867	66.6867	56.3067	48.0667	32.8	11.01	15.5
1441	-16.1167	3.27333	12.8433	79.98	85.19	95.93	93.7033	97.6533	92.5733	67.18	56.13	47.54	32.37	10.9	14.89
1456	-15.7833	3.12667	12.6567	80.58	85.78	96.58	93.25	97.64	93.85	67.5767	56.5767	48.2867	32.76	10.91	15.11
1471	-16.2467	3.41333	12.8333	80.12	85.62	95.98	93.49	97.23	93.96	67.7133	56.6033	47.6133	32.4567	10.5767	15.5067
1486	-16.2533	2.99667	13.2567	80.6033	85.7033	95.6333	93.74	97.21	94.3	67.5033	57.2033	47.4233	32.7667	10.7067	14.9367
1501	-16.3067	3.33333	12.9733	80.0833	85.1633	95.4533	93.35	96.92	94.47	67.47	56.56	47.35	32.6533	10.6233	14.7633
1518	-16.16	3.2	12.96	80.6	85.7	95.37	93.6067	96.2167	95.0467	67.1767	57.0267	47.9567	32.52	10.73	14.92
1536	-16.11	3.3	12.81	80.8733	85.7333	95.2233	94.2067	96.6967	95.5467	67.54	57.4	48.49	32.81	11.32	15.61
1555	-15.6733	3.26667	12.4067	81.4433	86.0433	96.0833	94.8233	97.5433	97.0033	68.05	58.47	49.24	33.6267	12.0267	16.0867
1570	-15.9633	3.12667	12.8367	81.67	86.03	96.2	94.7367	97.7967	97.3867	67.89	58.65	49.49	33.45	11.82	15.94
1585	-15.73	2.83	12.9	82.08	85.71	95.84	94.3967	97.8167	97.7167	67.58	58.64	49.86	33.88	11.72	15.48
1600	-15.45	2.85	12.6	81.4467	85.7167	96.2367	94.4167	97.6967	98.2067	67.53	58.82	49.58	33.5933	11.2833	15.5333
1615	-14.9233	2.50667	12.4167	81.65	85.67	96.04	94.42	98.04	98.37	66.94	58.57	49.72	34.1933	11.5633	15.2233
1630	-14.7633	2.33667	12.4267	82.2933	86.0433	96.2133	94.6867	98.1467	98.5467	67.1833	58.9533	50.2833	34.79	11.56	15.85
1645	-14.6	2.51	12.09	82.8	85.9	96.32	94.5367	98.0167	98.4967	67.6867	59.0267	50.3567	34.79	12.27	15.54
1660	-14.5667	2.82333	11.7433	82.06	85.95	96.44	94.38	98.03	99.36	67.5033	59.3833	50.1133	35.5367	12.2567	15.7667
1675	-14.17	2.4	11.77	83.3667	86.1367	96.7767	94.6867	98.6967	99.2967	67.2067	59.3267	50.3367	35.5967	12.5567	15.9267
1690	-14.1367	2.69333	11.4433	83.6833	87.0533	97.5433	94.6033	99.1833	99.8033	67.4367	59.4767	49.8767	35.5733	12.6233	16.8233
1705	-14.0033	3.00667	10.9967	84.2633	87.0433	97.5033	94.9933	99.3133	100.123	66.9333	59.5333	49.4833	36.1633	12.9433	16.8233
1720	-13.4467	2.81333	10.6333	84.7733	87.0933	97.5833	94.37	99.41	100.09	66.9033	59.8233	49.8533	35.9533	12.8733	16.8533
1735	-13.35	2.8	10.55	85.24	87.63	98.19	94.91	99.51	100.34	67.19	59.95	49.57	36.1467	12.9367	16.9267
1750	-12.85	2.47	10.38	85.94	87.5	98.67	94.6233	100.013	100.293	66.8667	59.6567	49.7267	35.8933	13.4233	17.3933
1765	-12.8167	2.84333	9.97333	85.88	87.22	98.64	94.6633	100.143	99.4733	67.05	59.98	49.93	35.93	13.47	17.21
1780	-12.18	2.36	9.82	86.6433	87.3933	98.3033	95.2433	100.253	99.6933	66.9833	60.2533	50.1133	35.9033	13.4833	17.3033
1795	-12.62	2.41	10.21	87.06	87.71	98.88	95.24	100.25	100.07	67.21	60.5	50.47	35.5233	12.9633	17.3233
AT1R + βarr2 + GRK2
time (s)	Difference buffer			Difference -7			Difference -8			Difference -9			Difference -10
17	0.676667	-0.183333	-0.493333	-0.0833333	-0.363333	0.286667	-0.183333	-0.0833333	0.476667	0.0333333	-0.0566667	0.603333	-0.266667	0.423333	0.463333
32	1.06	-0.13	-0.93	-0.54	-0.07	0.72	0.186667	0.426667	0.566667	-0.126667	-0.186667	0.863333	-0.0433333	0.626667	0.736667
47	1.36333	-0.206667	-1.15667	-0.233333	0.426667	0.536667	0.106667	0.466667	0.646667	0.07	0.06	1.09	-0.01	1.01	1.65
65	1.49333	-0.276667	-1.21667	-0.14	0.38	0.33	0.0533333	0.673333	1.40333	-0.27	-0.68	1.04	0.123333	1.54333	1.99333
82	1.88	-0.05	-1.83	0.186667	1.16667	0.126667	0.263333	0.793333	1.81333	-0.213333	-0.433333	0.976667	-0.263333	1.60667	1.46667
97	2.47667	-0.223333	-2.25333	0.193333	0.923333	-0.436667	0.3	0.81	2	-0.723333	-0.893333	0.876667	-0.376667	0.923333	1.80333
112	2.41667	-0.143333	-2.27333	0.406667	0.716667	-0.333333	-0.13	1.01	2.51	-0.943333	-0.983333	1.30667	-0.826667	1.31333	1.15333
127	2.66333	-0.156667	-2.50667	0.803333	0.593333	-0.366667	0.12	0.82	2.22	-0.813333	-0.913333	0.886667	-0.346667	1.01333	1.65333
145	3.14	-0.56	-2.58	1.08	1.16	-1.38	-0.136667	0.723333	2.53333	-0.493333	-1.07333	1.43667	-1.15667	0.213333	1.47333
160	3.3	-0.35	-2.95	0.73	1.28	-1.42	0.576667	0.916667	3.10667	-0.263333	-0.0433333	1.85667	-0.323333	0.456667	2.18667
178	3.62333	-0.466667	-3.15667	0.766667	1.23667	-1.95333	0.303333	0.863333	3.10333	-0.36	0.15	1.64	-1.12333	0.396667	2.42667
197	3.57	-0.56	-3.01	1.76	2.5	-1.26	1.22333	2.39333	4.20333	0.43	0.81	2.22	-0.883333	1.10667	3.58667
306	8.67	-2.79	-5.88	14.3567	17.5767	8.03667	3.86333	10.9733	11.5133	-1.24333	3.76667	9.70667	-3.94667	-5.28667	12.1933
323	9.91333	-2.15667	-7.75667	18.94	24.61	12.49	6.90667	15.4767	15.9367	-0.886667	3.71333	11.4933	-4.64	-7.19	12.52
338	11.41	-2.11	-9.3	22.6333	29.6033	15.4333	9.53	19.8	20.2	-0.35	3.77	13.03	-5.98333	-10.3833	12.8767
353	12.93	-2.13	-10.8	25.6367	33.7167	17.1167	11.91	22.68	23.58	0.22	3.54	14.06	-7.16	-12.6	12.71
368	14.2233	-1.70667	-12.5167	28.8133	38.1733	19.7233	15.3067	26.3167	28.1467	1.45	3.93	15.82	-8.19333	-15.3833	12.2667
383	14.4933	-1.45667	-13.0367	31.6267	41.7067	21.7667	18.5867	29.7567	32.1067	3.55333	4.31333	17.5833	-9.06333	-17.0133	12.2367
398	14.65	-1.2	-13.45	33.34	44.34	22.21	20.6867	31.7967	34.0667	3.82	3.81	17.22	-10.3367	-20.2667	10.9133
415	14.17	-0.35	-13.82	34.8267	47.7467	24.5967	23.7067	34.0267	36.8667	6.78667	4.77667	19.1667	-10.6967	-21.8167	10.2533
430	13.8667	0.196667	-14.0633	36.35	49.94	26.02	25.6767	35.4867	39.2267	7.93	4.95	19.03	-11.4933	-23.6233	9.08667
445	12.3367	0.996667	-13.3333	37.2367	51.9767	28.3567	28.0067	37.4267	40.8967	10.3733	5.97333	19.6033	-10.7733	-23.7033	8.64667
460	11.2667	1.52667	-12.7933	37.85	53.11	29.34	29.5067	37.8167	42.1667	11.75	6.13	19.26	-10.82	-25.03	7.49
475	10.2433	1.88333	-12.1267	38.5833	54.2233	30.9833	30.4367	38.7367	43.3267	13.6633	7.00333	18.1033	-11.1467	-25.5667	5.89333
490	8.42333	2.56333	-10.9867	39.4567	56.6567	33.3267	32.4767	39.8067	44.4967	15.83	8.5	18.39	-10.6333	-25.3633	5.68667
505	7.02	3.06	-10.08	39.4233	56.3833	33.8833	33.17	40.14	45.24	17.5233	9.06333	17.7033	-10.4367	-24.7667	4.53333
520	5.91333	2.86333	-8.77667	39.3133	56.8933	34.6433	33.8167	40.5367	45.7167	19.0533	9.88333	16.4833	-9.83333	-24.1833	3.37667
535	4.65667	3.16667	-7.82333	40.12	58.15	36.11	34.6	40.75	46.04	20.4033	10.1233	15.5333	-8.91333	-22.5433	3.54667
550	3.34	3.26	-6.6	39.7567	58.1267	36.3567	34.5333	40.3233	45.8333	21.5133	10.6133	14.9033	-9.31667	-22.1767	1.88333
565	2.52667	3.14667	-5.67333	39.1267	58.2567	36.6867	34.5967	39.8667	46.3967	22.1533	11.5933	13.9133	-8.65	-20.35	0.93
580	1.26667	3.15667	-4.42333	40.0433	59.1833	37.9333	35.6	40.64	46.36	23.7367	13.2067	13.1367	-7.48	-18.56	0.37
595	-0.15	3.03	-2.88	40.1233	59.4733	38.3233	35.79	40.44	45.87	24.4	14.14	11.86	-6.78333	-16.1733	0.316667
610	-0.84	2.65	-1.81	40.22	59.31	38.51	36.09	40.43	45.87	24.8733	14.5533	11.7433	-6.36333	-14.2233	-1.06333
625	-2.07	2.5	-0.43	40.9	58.93	38.6	35.8367	40.6467	45.8467	26.09	15.57	10.95	-6.08333	-12.0433	-1.42333
640	-2.65333	2.02667	0.626667	40.1933	58.8133	38.1433	35.7033	39.6633	45.4533	26.71	16.34	9.75	-5.93667	-10.1067	-1.95667
655	-3.08333	1.66667	1.41667	40.9433	59.1533	38.3033	35.8033	39.6933	45.3833	26.7367	16.6567	8.93667	-5.88	-8.58	-2.4
670	-3.92333	1.58667	2.33667	41.33	59.47	38.94	35.7967	39.7467	45.0767	27.2167	17.7167	8.88667	-4.68	-6.68	-2.59
685	-4.02	0.92	3.1	41.82	58.63	38.9	36.1233	40.2833	45.1333	27.5767	18.7167	9.05667	-4.22333	-4.96333	-2.40333
701	-4.52	0.48	4.04	42.0433	59.2933	39.2233	36.3	40.35	44.71	27.7567	19.3867	8.47667	-3.88333	-3.71333	-2.59333
716	-4.67	0.14	4.53	42	58.67	38.85	35.6567	39.5567	44.0867	27.4833	19.5433	8.01333	-4.51667	-2.60667	-3.74667
731	-4.9	0.02	4.88	42.4833	58.7833	38.9233	35.5767	39.6467	44.4467	27.6033	20.2033	8.14333	-3.39333	-0.353333	-3.28333
752	-5.09667	0.0633333	5.03333	42.3833	58.5133	38.7833	34.8667	38.8867	44.1267	27.4433	20.7633	8.16333	-3.51333	0.596667	-3.27333
768	-5.68667	-0.326667	6.01333	43.0367	58.7567	39.0467	34.7733	38.8833	44.4633	28.06	21.29	8.48	-2.57667	2.34333	-3.16667
785	-6.24333	-0.383333	6.62667	43.1567	58.6367	39.2767	34.3733	39.0233	44.1133	28.3333	21.7933	8.65333	-2.68	3.44	-2.78
803	-6.37	-0.79	7.16	43.8767	59.1267	39.3167	34.3333	39.2333	44.5633	27.8833	22.1533	8.83333	-2.43	4.71	-3.73
818	-6.48	-0.95	7.43	44.0067	59.3567	39.6867	34.46	39.49	43.99	28.0767	22.7367	9.09667	-1.61333	6.03667	-2.08333
833	-7.06	-1.2	8.26	44.4933	59.6333	39.1233	34.4867	39.9867	43.9267	27.85	23.15	8.86	-1.08333	6.63667	-1.93333
849	-6.89333	-1.54333	8.43667	44.5133	60.1233	40.1633	34.0967	39.6267	44.1067	27.6833	23.5933	9.39333	-0.0466667	7.94333	-1.00667
864	-7.21	-1.41	8.62	45.1533	59.9733	40.8433	34.6167	40.3067	43.9467	27.6467	23.4967	9.20667	0.416667	9.15667	-0.823333
878	-7.88	-1.58	9.46	44.4467	60.4467	40.3467	34.93	40.4	44.57	27.33	23.53	8.72	0.753333	10.0233	-0.326667
893	-8.16667	-1.41667	9.58333	44.2733	60.9733	40.5633	34.68	40.36	43.9	27.1133	23.9433	8.28333	1.31	11.09	-0.15
908	-8.51	-1.75	10.26	44.6267	61.8767	40.9467	35.0533	40.3833	44.2833	27.1267	24.4767	8.18667	1.24	11.72	0.35
924	-8.46333	-1.85333	10.3167	44.6933	62.4233	41.1533	35.5	40.39	43.89	26.7567	24.6967	8.26667	1.93	12.4	1.01
938	-8.97667	-1.73667	10.7133	44.92	63.11	41.97	35.8967	41.0167	43.8167	26.5833	24.5033	8.73333	2.52333	13.5533	1.40333
954	-9.3	-1.8	11.1	45.43	63.31	42.23	35.73	41.01	43.76	26.1067	24.7867	8.90667	2.85	14.29	2.08
974	-9.75667	-1.56667	11.3233	44.9933	62.5533	41.5833	35.2767	40.7867	43.4167	25.9167	24.3967	8.71667	3.20667	15.4267	2.82667
989	-10.0567	-1.77667	11.8333	45.0167	62.9967	42.2167	36.24	41.27	44.53	26.68	25.01	9.31	3.75667	16.2867	3.63667
1004	-10.54	-1.74	12.28	44.8233	62.6433	42.2933	36.38	41.39	44.07	26.57	25.14	9.34	3.19667	17.3567	4.45667
1022	-11.06	-1.27	12.33	43.9033	62.0433	42.0733	35.27	40.71	43.17	26.4233	25.2833	9.65333	2.93	17.6	5.79
1038	-11.1167	-1.59667	12.7133	43.7933	61.8933	43.0733	35.14	40.65	43.15	25.63	24.97	8.81	2.72667	17.7367	6.25667
1057	-12.0433	-1.13333	13.1767	43.8933	61.6233	43.3433	34.28	40.82	42.77	26.6433	25.5533	9.06333	2.59667	18.4167	7.27667
1072	-12.1167	-1.30667	13.4233	44.1133	62.0833	44.2533	34.66	41.37	42.91	26.73	26.38	9.09	3.17	19.84	8.3
1090	-12.75	-1.12	13.87	43.1833	60.6433	43.6133	33.7167	40.8467	42.4167	26.4	25.81	8.7	2.69667	19.2867	7.89667
1108	-12.8233	-1.47333	14.2967	43.6467	60.3567	43.9567	34.56	41.45	42.56	26.7633	26.0933	8.35333	2.73333	20.1533	8.96333
1123	-13.3967	-0.966667	14.3633	43.1533	59.8733	44.5733	34.6867	40.8767	42.2867	26.6033	25.7933	8.35333	2.87333	20.3833	8.48333
1138	-13.5433	-0.963333	14.5067	43.52	59.17	44.27	34.29	41.04	41.75	26.62	26.07	8.09	2.98667	20.5167	8.31667
1153	-14.2433	-0.983333	15.2267	43.73	59.79	44.69	34.1933	41.0033	42.0333	26.98	25.75	7.56	3.71	21.29	8.52
1168	-14.3567	-1.18667	15.5433	43.96	58.76	44.88	34.1533	41.4533	41.9033	26.6367	25.6167	7.97667	3.85	21.6	8.69
1183	-14.26	-1.21	15.47	44.4667	58.8067	44.8067	34.2567	41.4667	40.8367	26.9	25.73	7.85	4.13333	22.1133	7.96333
1198	-14.8367	-1.02667	15.8633	44.0533	58.0533	44.7133	34.21	41.31	40.59	27.08	25.38	7.24	3.83667	22.0267	7.13667
1213	-15.29	-1.07	16.36	44.4067	58.0267	45.1667	34.44	41.7	41.89	27.38	25.77	6.74	4.4	22.48	6.89
1228	-15.3033	-1.12333	16.4267	44.7333	58.3933	45.0833	33.71	41.26	40.71	27.4933	25.5933	6.86333	4.05667	22.6767	6.91667
1243	-15.8633	-1.38333	17.2467	44.72	57.83	45.12	34.12	41.17	41.17	27.8867	26.2467	6.64667	4.38667	22.9667	6.44667
1258	-16.02	-1.39	17.41	44.0367	57.1067	44.8767	33.0967	41.0967	40.1767	27.65	25.63	6.68	4.23	22.96	6.02
1273	-16.4267	-1.09667	17.5233	44.2467	56.6367	44.8367	32.9133	40.6733	40.3133	27.6133	25.9533	6.28333	4.6	22.99	5.57
1291	-16.5433	-0.823333	17.3667	44.1467	56.7067	45.4667	32.7567	40.6267	39.6567	27.7667	25.3967	6.45667	4.95333	23.1333	5.23333
1306	-16.8	-0.91	17.71	44.37	56.46	45.09	32.6033	40.8633	39.2533	27.7167	25.2367	5.89667	5.32667	23.1267	5.71667
1321	-17.13	-0.86	17.99	43.7067	55.6767	44.6167	32.2633	40.0433	38.6733	27.7833	25.4633	5.30333	4.78333	23.0433	4.88333
1336	-17.1033	-0.513333	17.6167	43.7	55.33	44.66	31.42	40	37.87	27.8367	25.7967	5.84667	5.33333	23.4933	4.73333
1351	-17.21	-0.43	17.64	43.8	54.64	44.37	31.2433	39.3433	37.3133	27.46	25.5	5.34	4.79	22.96	4.09
1366	-17.12	-0.71	17.83	43.6033	54.2333	43.6833	30.92	39.31	36.93	27.0433	25.6133	4.90333	5.16333	23.1433	4.50333
1381	-17.36	-0.47	17.83	43.51	53.46	43.68	30.2767	38.6367	36.4867	26.7433	25.1933	4.41333	5.35667	23.9767	4.05667
1396	-17.2067	-0.976667	18.1833	43.56	53.3	44.29	30.9367	39.1567	36.8267	27.1333	25.6433	4.58333	6.38	24.67	3.98
1411	-17.42	-0.26	17.68	43.27	52.89	43.91	29.96	38.88	36.41	26.9733	25.2533	4.75333	6.77333	25.4233	4.47333
1426	-17.1233	-0.533333	17.6567	43.2167	52.6167	43.4567	29.5667	38.5267	37.1967	27.3267	25.3467	4.26667	6.66333	25.3733	4.29333
1441	-16.8133	-0.833333	17.6467	42.9033	52.3733	43.0733	29.4967	38.5767	38.0867	27.4933	25.3133	4.26333	6.86	25.56	4.42
1456	-16.4133	-0.983333	17.3967	42.5133	51.5433	42.6433	28.3767	37.8067	38.2767	26.3633	24.5033	3.12333	6.57	24.86	3.45
1471	-16.0467	-1.38667	17.4333	43.24	51.66	43.14	28.7667	37.9667	38.6267	26.3933	24.3133	3.03333	6.48	25.73	3.94
1486	-15.5167	-1.78667	17.3033	42.9	51.63	42.78	28.21	37.38	39.14	25.8233	23.9533	3.17333	6.61333	25.7133	3.95333
1501	-15.74	-1.94	17.68	42.4467	51.1467	42.9167	27.8633	37.2833	39.8833	25.9533	24.2333	3.30333	6.63667	25.9467	3.51667
1518	-15	-2.51	17.51	42.42	51.21	42.54	27.2	36.94	40.16	26.06	24.15	3.32	6.03667	26.3767	3.82667
1536	-14.6467	-2.81667	17.4633	42.51	51.01	43.13	27.2333	36.7233	40.0433	26.4333	24.2233	3.57333	6.28333	27.6933	4.21333
1555	-14.3467	-3.16667	17.5133	42.4667	50.5567	42.3567	26.22	35.38	39.73	25.5867	23.0567	2.59667	5.94667	28.0767	3.15667
1570	-14.0467	-3.37667	17.4233	42.0333	49.4633	41.9333	25.5533	34.8133	39.5433	25.5267	23.1567	2.56667	4.89	27.73	3.07
1585	-14.4567	-3.16667	17.6233	41.54	49.35	41.24	24.89	34.43	38.74	24.8267	22.4167	1.58667	4.09667	28.0167	2.57667
1600	-13.6667	-3.70667	17.3733	42.7233	49.5133	41.9133	25.3267	34.5567	39.0267	25.42	22.54	2.15	4.42333	29.1833	3.73333
1615	-13.7967	-3.76667	17.5633	42.0333	49.0533	41.3733	25.2333	34.1133	38.1733	25.0167	22.2267	1.35667	4.17333	29.0233	3.23333
1630	-13.7267	-3.79667	17.5233	41.6733	48.5933	40.8433	24.76	34.09	38.28	24.9833	22.5933	1.69333	4.11667	29.0567	2.83667
1645	-13.57	-3.93	17.5	41.85	48.31	40.78	24.5033	34.1233	37.9433	24.3767	22.1367	1.75667	4.12	29.56	3.06
1660	-13.5733	-3.81333	17.3867	41.5567	47.8367	40.5867	24.7933	34.0633	38.3833	24.9833	22.5933	1.45333	4.22333	29.8333	3.40333
1675	-13.1733	-4.10333	17.2767	42.0933	47.4833	41.2533	24.72	34.06	37.93	24.6233	22.3433	1.24333	4.31667	29.4467	3.20667
1690	-12.5967	-4.17667	16.7733	42.3	48.06	41.08	25.3467	34.0967	38.4867	24.9433	22.1733	1.66333	4.41	30.02	3.41
1705	-12.5767	-4.05667	16.6333	42.46	47.67	41.23	25.3833	34.0933	37.8833	24.99	22.09	2.02	4.98333	30.3933	4.08333
1720	-12.16	-4.29	16.45	42.53	47.17	41.06	25.2133	33.7333	37.7433	24.3567	21.6067	1.14667	4.48667	29.9567	4.01667
1735	-12.1567	-4.22667	16.3833	43.1233	47.6033	41.2733	25.59	34.31	37.73	24.86	22.01	1.59	5.82	30.75	4.53
1750	-11.6267	-4.40667	16.0333	43.2667	47.2067	40.7267	25.29	33.82	36.69	24.65	21.04	1.49	5.76333	30.6433	4.10333
1765	-11.2967	-4.41667	15.7133	43.1267	47.3867	40.5367	24.99	33.92	37.03	24.6233	20.7433	1.92333	6.04667	30.7967	4.16667
1780	-11.1	-4.98	16.08	44.02	47.64	41.53	25.7233	34.4533	37.4233	25	20.9	2.52	6.37667	31.1067	4.66667
1795	-10.8233	-4.74333	15.5667	44.2133	47.4633	41.3333	25.5933	34.3533	37.1733	24.34	20.51	2.38	6.62	31.08	4.88
AT1R + βarr2 + GRK6
time (s)	Difference buffer			Difference -7			Difference -8			Difference -9			Difference -10
17	0.303333	-0.276667	-0.0266667	-0.02	0.22		-0.02	0.33	0.4	-0.293333	-0.213333	0.346667	-0.0833333	0.556667	1.00667
32	0.523333	-0.416667	-0.106667	-0.283333	0.196667		-0.523333	0.106667	0.376667	-1.05	-1.13	-0.16	-0.606667	0.113333	0.243333
47	0.0233333	-0.146667	0.123333	0.79	-0.18		-0.19	0.14	0.65	-1.01333	-0.103333	0.376667	-0.0466667	0.703333	1.30333
65	0.633333	-0.366667	-0.266667	1.11667	-0.0133333		-0.506667	0.0433333	0.853333	-0.836667	-0.636667	0.553333	-0.0466667	0.0833333	1.52333
82	0.546667	-0.403333	-0.143333	1.52333	1.01333		0.08	0.14	1.56	-0.16	-0.75	0.39	-0.52	0.01	1.62
97	0.973333	-0.566667	-0.406667	1.11333	-0.356667		-0.04	0.43	1.85	-1.04	0.04	0.95	-0.386667	-0.346667	2.03333
112	1.42	-0.6	-0.82	1.49333	-0.306667		-0.386667	0.0333333	1.68333	-1.25333	-0.433333	1.03667	-0.52	-0.77	1.94
127	1.25667	-0.453333	-0.803333	1.84667	-0.0433333		-0.283333	0.416667	2.85667	-0.83	0.45	1.78	-0.126667	-1.27667	1.81333
145	1.63	-0.68	-0.95	0.893333	-0.956667		-1.20333	-0.0833333	2.06667	-1.56333	-0.253333	0.616667	-0.896667	-2.47667	1.02333
160	1.5	-0.32	-1.18	1.44333	-0.376667		-1.57	0.01	1.97	-1.88	0.28	1.25	-0.743333	-2.81333	1.61667
178	1.98333	-0.376667	-1.60667	0.623333	-0.626667		-1.98	-0.21	1.65	-2.72333	0.596667	1.28667	-1.19667	-3.63667	1.60333
197	1.28333	0.0833333	-1.36667	1.32	-0.47		-2.57667	-0.516667	1.63333	-3.12333	0.976667	0.766667	-0.91	-4.66	1.88
306	0.516667	-0.203333	-0.313333	15.7267	15.2767		9.63	15.77	15.39	11.37	22.66	18.66	9.78333	4.33333	22.1433
323	0.7	0.09	-0.79	20.2767	20.2167		12.8833	19.6033	20.1833	14.0033	25.9533	22.1933	10.3833	4.99333	25.5133
338	1.24667	0.396667	-1.64333	23.5133	22.5533		14.48	22.01	21.78	14.13	26.29	23.36	10.3333	4.13333	26.0233
353	2.30667	0.406667	-2.71333	25.47	23.45		15.45	23.46	22.84	13.6233	25.5733	23.6733	8.88	2.77	26.16
368	2.13	1.16	-3.29	26.8433	24.6433		15.6867	25.5267	23.5867	13.9633	25.2133	24.4933	7.63	1.22	25.49
383	2.32667	1.54667	-3.87333	28.3133	24.9533		15.8133	25.6933	23.9033	13.9633	23.5833	24.5633	6.87667	-0.293333	24.8667
398	1.27	2.5	-3.77	29.1033	24.8933		15.9133	26.3733	23.9033	13.2	22.43	24.75	5.87667	-1.64333	24.2567
415	0.396667	3.34667	-3.74333	29.2967	24.7367		16.9933	27.4733	25.2933	14.0033	21.9933	26.1333	5.65667	-1.95333	23.6267
430	-0.21	4.45	-4.24	29.4467	24.5667		16.1033	26.8633	24.7433	12.45	20.25	25.67	4.46	-3.51	22.1
445	-1.97667	5.59333	-3.61667	28.9567	24.1767		16.64	27.19	24.57	12.6867	18.9867	25.7367	3.92333	-3.67667	21.1533
460	-2.73333	6.13667	-3.40333	28.4933	24.1033		16.9533	27.1733	24.3633	12.6167	17.8967	25.5467	2.83	-5.09	19.57
475	-3.95667	6.86333	-2.90667	27.8067	22.9167		15.8733	26.9133	23.4433	11.5233	16.8733	24.3233	1.17667	-6.36333	17.4167
490	-4.75	7.22	-2.47	27.5467	23.0267		16.2333	27.3533	22.9633	11.3767	15.9167	23.9167	0.263333	-6.21667	16.7933
505	-5.97667	7.48333	-1.50667	26.4733	21.5233		16.0667	27.3767	21.8867	10.4567	15.2567	23.1867	-0.956667	-7.25667	15.6733
520	-7.41	8.19	-0.78	25.4967	20.8167		15.3567	26.9467	21.5867	9.54333	14.7333	22.2233	-2.26	-7.91	13.96
535	-7.98667	8.18333	-0.196667	24.3833	19.5433		14.12	25.92	20.3	8.15333	12.5733	20.5633	-3.5	-8.33	11.32
550	-9.14	8.32	0.82	23.85	19.32		13.63	25.47	19.17	7.17	11.72	19.14	-4.45	-10.66	8.74
565	-9.88333	8.62667	1.25667	22.3767	18.3267		12.9533	25.0333	18.1233	6.56667	11.3867	18.0167	-5.25	-10.84	8.33
580	-10	7.76	2.24	21.13	17.77		12.4733	24.1133	17.9633	6.46333	10.8933	16.8633	-5.52	-11.56	7.23
595	-10.5767	8.06333	2.51333	20.05	17.19		11.8433	23.1933	16.9233	5.34333	9.85333	15.4333	-6.23	-11.77	5.5
610	-11.17	7.53	3.64	19.2733	16.5333		11.5067	23.1167	16.9667	5.09	9.69	14.65	-6.26	-12.87	4.73
625	-11.6167	7.64333	3.97333	18.6733	14.9833		10.73	22.16	16.15	4.46333	9.24333	13.2033	-6.61667	-12.8867	3.27333
640	-11.8533	7.23667	4.61667	17.4	13.79		10.8367	21.6267	15.5967	3.81333	8.28333	11.2233	-6.79	-13.27	2.3
655	-11.8233	6.70667	5.11667	17.12	12.21		9.83667	21.1167	15.4367	2.93667	7.78667	11.0567	-6.35	-13.07	1.8
670	-11.6467	6.05333	5.59333	15.9567	12.3167		9.63667	20.7767	15.0367	2.35	7.54	10.23	-5.62667	-13.4067	1.74333
685	-11.5433	5.44667	6.09667	16.2067	11.6867		9.65	20.76	15.02	2.69333	7.39333	9.40333	-5.83667	-13.3267	1.33333
701	-11.8633	5.23667	6.62667	15.7867	11.5567		9.28	20.29	15	2.82333	7.96333	9.33333	-4.82	-12.3	1.61
716	-11.7367	4.45333	7.28333	15.2833	11.1633		9.18667	20.2767	14.5867	2.7	8.04	8.74	-4.21	-12.22	1.47
731	-11.9533	4.41667	7.53667	14.95	10.47		9.96333	20.1433	14.8533	3.15333	8.23333	9.12333	-2.89	-11.82	2.07
752	-11.5067	3.78333	7.72333	14.5267	9.80667		9.15333	20.0233	14.8133	3.33333	8.52333	8.61333	-2.48	-11.45	1.89
768	-11.3667	3.47333	7.89333	14.2633	10.0733		9.27	19.91	15.09	3.32	8.94	8.92	-2.26	-11.44	1.71
785	-11.4867	3.11333	8.37333	14.31	9.31		9.07333	19.4433	14.6033	3.63	9.29	9.45	-1.24	-10.95	2.04
803	-11.9	2.89	9.01	14.1933	9.18333		9.7	19.89	15.11	3.79333	8.75333	9.10333	-1.2	-10.69	1.7
818	-11.9133	2.76667	9.14667	14.87	9.47		10.76	20.57	16.08	4.74667	10.6567	9.99667	1.06667	-8.62333	3.49667
833	-11.9367	2.80333	9.13333	14.91	8.7		9.95667	20.6867	15.6667	4.83333	10.7333	10.3533	1.08	-9.05	3.69
849	-12.3667	2.89333	9.47333	15.3233	8.75333		10.91	21.81	16.82	5.43667	11.6367	11.1467	2.79	-7.94	4.17
864	-11.8067	2.59333	9.21333	15.4433	9.14333		10.4767	21.4867	16.2267	5.67333	11.8733	11.8733	2.77333	-8.07667	4.76333
878	-12.26	2.28	9.98	14.9867	8.81667		10.95	21.62	16.42	6.41667	12.7367	12.8367	4.25667	-6.42333	5.16667
893	-12.8233	2.43667	10.3867	15.7533	9.26333		11.2833	22.1833	16.4633	5.87	12.49	13.2	4.49333	-6.11667	4.92333
908	-12.5433	2.37667	10.1667	16.2067	9.12667		11.29	22.28	16.96	6.66667	13.7267	14.1867	5.95	-5.79	5.75
924	-13.0367	2.07333	10.9633	16.8233	9.36333		11.7467	22.9567	16.9767	7.31333	14.2133	14.7233	6.29667	-5.66333	5.91667
938	-13.3467	2.08333	11.2633	17.4533	9.97333		12.1967	23.1767	17.2567	7.61333	14.5733	15.1933	6.40667	-5.19333	6.55667
954	-13.72	1.84	11.88	17.7833	10.1333		11.9967	22.9867	17.3467	7.70333	14.7433	15.4533	6.90333	-5.16667	6.84333
974	-13.85	1.75	12.1	18.3133	10.0933		12.2733	23.7233	17.2233	8.31333	14.9433	16.2533	6.87667	-4.82333	6.44667
989	-14.1933	1.75667	12.4367	18.4067	10.4867		12.0033	23.6833	17.0333	8.55	15.43	16.41	7.18667	-5.52333	6.42667
1004	-14.4833	1.51667	12.9667	19.5333	11.1333		12.4367	24.0567	17.4167	8.78667	15.7767	17.0667	7.61333	-4.36667	6.60333
1022	-14.2733	1.34667	12.9267	20.02	11.35		11.7333	23.1333	17.0933	8.81	15.76	16.78	7.28	-5.8	5.79
1038	-14.5567	1.27333	13.2833	19.8633	11.1933		12.11	23.15	16.92	8.40667	15.1167	16.6767	6.89333	-5.93667	5.74333
1057	-14.5033	1.34667	13.1567	20.0667	11.5467		12.5733	23.8933	17.7833	8.92333	15.7433	17.2133	7.61667	-5.40333	6.98667
1072	-14.7	1	13.7	20.06	11.91		12.5267	24.3067	17.4867	9.43	15.53	17.57	7.08	-5.6	6.86
1090	-14.7567	0.623333	14.1333	19.6767	12.0267		12.66	24.8	17.24	9.12333	15.5233	17.9733	7.00333	-5.59667	6.96333
1108	-14.9933	0.836667	14.1567	20.25	12.3		12.8967	25.4067	17.0167	9.66667	15.5967	18.4967	7.98667	-4.86333	6.53667
1123	-15.2567	0.903333	14.3533	19.57	11.95		12.36	25.74	16.9	9.69667	15.8467	18.7367	8.01	-5.72	6.44
1138	-15.3933	0.906667	14.4867	19.74	11.94		12.7967	26.0967	16.6167	9.57	15.37	18.71	7.06333	-6.43667	5.39333
1153	-15.21	0.42	14.79	20.0367	11.8967		12.6333	26.0233	16.3733	9.62	14.98	19.21	7.98333	-6.32667	5.82333
1168	-15.82	0.38	15.44	20.3233	12.3933		12.8933	26.3733	17.3733	9.92	15.21	19.22	8.30667	-5.64333	5.63667
1183	-15.09	-0.06	15.15	20.15	12.05		12.58	26.41	16.79	9.97333	15.4933	19.8233	8.19667	-5.91333	5.74667
1198	-16.22	0.41	15.81	20.04	12.36		12.4767	26.0467	16.9467	10.43	16.3	20.19	8.31667	-5.76333	5.47667
1213	-15.87	0.27	15.6	20.1133	12.6433		13.3567	26.1867	17.4067	10.2467	15.6367	20.0767	8.32	-5.44	5.18
1228	-16.1533	0.406667	15.7467	20.5567	12.5867		12.9467	26.2767	17.4767	10.12	16.06	21.15	8.12333	-5.72667	5.33333
1243	-16.36	0.25	16.11	21.2133	12.7833		13.2267	26.8267	17.6567	10.8367	16.6567	21.2067	8.45667	-5.56333	5.43667
1258	-16.0167	0.0233333	15.9933	20.37	12.07		13.2433	27.1433	17.5733	11.13	16.01	21.56	7.85333	-6.17667	4.46333
1273	-16.0033	-0.353333	16.3567	20.9267	12.7167		13.4067	27.3567	18.4267	11.97	16.28	22.73	8.70333	-5.60667	4.75333
1291	-16.7767	0.0433333	16.7333	20.9533	12.4233		13.8433	26.8833	18.4533	11.8667	16.6767	22.7167	8.75667	-5.96333	4.44667
1306	-16.85	-0.08	16.93	20.92	12.63		13.9333	27.1633	18.5733	12.5667	17.2867	23.5167	9.02333	-5.89667	4.98333
1321	-16.62	-0.94	17.56	20.5733	12.0833		13.6967	27.0267	18.8667	12.7833	17.3633	23.8133	8.58333	-6.10667	4.75333
1336	-16.7667	-0.676667	17.4433	20.76	12.48		14.07	27.02	18.76	13.0733	17.7133	25.1533	9.00667	-5.52333	4.61667
1351	-16.6433	-1.11333	17.7567	20.7067	12.3767		14.89	27.68	19.26	13.3367	18.5067	25.6867	9.49	-5.02	5.61
1366	-16.6633	-1.38333	18.0467	20.7667	12.5267		14.3167	27.5867	19.0167	13.6433	17.9433	25.7733	8.44667	-4.80333	5.70667
1381	-16.14	-1.45	17.59	20.7667	12.5167		14.8233	27.8833	19.6933	13.8533	17.8233	25.6933	8.98667	-5.34333	5.63667
1396	-15.2667	-2.26667	17.5333	20.3733	12.1933		15.33	27.9	19.2	14.2567	17.7867	26.3067	8.54333	-5.72667	5.16333
1411	-15.22	-2.45	17.67	20.7167	12.5867		15.0967	28.3367	19.9067	15.01	18.24	27.08	8.64667	-5.10333	5.29667
1426	-14.9	-2.72	17.62	19.9933	12.3233		14.48	27.9	19.18	14.6533	17.9033	26.8933	9.39	-5.3	5.32
1441	-15.29	-2.41	17.7	19.91	11.83		14.5333	27.8933	19.3633	15.5467	17.8067	26.7767	8.51667	-5.26333	4.07667
1456	-14.79	-2.97	17.76	19.68	11.33		13.67	26.93	18.43	14.4867	16.9967	26.5367	7.71667	-6.43333	3.64667
1471	-14.7467	-3.27667	18.0233	20.6167	11.8867		14.2967	26.7267	18.6367	15.6267	17.0967	26.2767	8.21	-5.57	3.89
1486	-14.5667	-3.63667	18.2033	20.2667	11.2167		14.1433	26.7933	18.0833	15.6333	16.7733	25.9633	7.49	-6.23	3.63
1501	-14.55	-3.4	17.95	20.86	11.07		13.5133	26.3433	18.3033	15.3767	15.3967	25.4167	7.06	-6.67	3.15
1518	-13.83	-4.01	17.84	20.23	11.06		13.37	26.52	18.08	15.47	15.6	25.9	7.62	-6.29	3.75
1536	-13.4433	-4.50333	17.9467	20.35	11.04		13.3467	26.7767	18.4967	15.4067	15.6367	25.2067	7.53667	-5.80333	4.32667
1555	-13.78	-4.63	18.41	20.41	11.39		13.7667	27.3267	18.8567	16.09	15.48	25.6	7.13333	-5.96667	4.23333
1570	-13.38	-4.97	18.35	20.6567	10.8667		13.88	27.16	18.59	15.9133	15.3933	25.4133	7.07333	-5.85667	4.18333
1585	-12.9267	-5.46667	18.3933	20.5367	11.4467		14.5667	27.4767	19.3767	15.9033	15.6733	25.4933	7.54667	-4.83333	5.19667
1600	-12.59	-5.62	18.21	20.53	11.31		14.2867	26.8767	18.9067	16.3267	15.6367	25.6867	7.25333	-4.45667	5.42333
1615	-12.3267	-6.34667	18.6733	20.0433	10.8933		13.5733	25.4933	18.0533	15.35	14.93	24.65	6.65667	-5.01333	4.04667
1630	-11.7167	-6.83667	18.5533	19.7533	11.2833		14.0467	26.2167	19.0967	16.4467	16.0267	24.9467	7.08	-4.55	4.16
1645	-11.8	-6.46	18.26	20.5267	11.1767		14.6733	26.5033	19.4633	16.5467	16.8367	25.4267	7.06333	-4.54667	4.24333
1660	-11.79	-6.93	18.72	19.81	10.3		15.1733	26.5133	20.0833	17.16	16.69	25.09	7.02333	-4.44667	4.57333
1675	-11.2267	-7.44667	18.6733	20.36	10.63		15.06	26.04	19.81	17.6467	17.0967	26.3867	6.85667	-4.68333	3.72667
1690	-10.81	-7.9	18.71	20.1633	10.5333		15.1133	25.6933	19.3433	17.0733	16.2333	25.3233	6.61667	-4.72333	3.13667
1705	-10.5367	-8.00667	18.5433	19.9267	10.2167		14.92	24.76	19.19	17.4167	16.6167	25.9867	6.72333	-5.18667	3.44333
1720	-10.66	-8.05	18.71	19.7933	10.2433		14.3067	24.9167	19.0567	17.3833	16.3033	25.9933	6.01333	-5.32667	2.83333
1735	-9.99	-8.53	18.52	19.9	10.4		14.63	24.87	19.35	17.1733	16.6233	25.9233	6.34333	-5.09667	3.63333
1750	-9.09667	-9.12667	18.2233	19.2767	9.16667		13.4767	24.3167	18.4867	16.44	16.35	25.41	5.24333	-6.41667	2.93333
1765	-8.75333	-9.64333	18.3967	19.1367	9.07667		14.18	24.73	19.27	16.59	16.51	25.65	6.12667	-6.60333	3.14667
1780	-8.48	-9.8	18.28	19.5133	9.53333		14.2533	25.2233	19.4433	17.39	16.62	24.95	5.60667	-7.11333	2.72667
1795	-8.84333	-9.65333	18.4967	19.0867	9.22667		14.4867	25.6067	19.7067	17.1667	16.7567	25.1167	5.47333	-7.24667	3.20333
Figure 6d
AUC (1800s) % +EV AngII[100nM] DMR concentration-response curves
log (M)	EV				arr2				GRK2				GRK6
	Assay030720	Assay200720	Assay250720	Assay060820	Assay030720	Assay200720	Assay250720	Assay060820	Assay030720	Assay200720	Assay250720	Assay060820	Assay030720	Assay200720	Assay250720	Assay060820
-16	0	0	0	0	0	0	0	0	0	0	0	0	0	0	0	0
-10	19.3323	14.3243	9.57712	27.7968		8.39036	21.2766	21.1869	7.77139	9.95364	10.1722	9.57432	1.2462	0.219571	6.75126	4.30358
-9	57.7906	55.4511	42.284	59.6921		38.2861	66.7267	71.9371	17.3674	20.2465	30.2607	24.8266	2.35877	4.56397	3.29709	22.6825
-8	90.8857	127.318	85.4517	75.2363		89.8738	114.866	113.716	31.956	59.2872	51.8125	52.1856	8.99396	6.70636	14.4429	27.3027
-7	100	100	100	100		110.507	125.224	114.393	39.3641	56.2509	65.3125	64.7244	23.6733	17.6634	23.5463	24.6349
[truncated: 17 more columns]
