# Supplementary material for: GPCR kinase knockout cells reveal the impact of individual GRKs on arrestin binding and GPCR regulation
Source: Nat Commun. 2022 Jan 27;13:540. doi: 10.1038/s41467-022-28152-8 (PMC8795447; doi:10.1038/s41467-022-28152-8)
Supplement: Supplementary file 4 — Source Data [file 41467_2022_28152_MOESM4_ESM.zip › Provided Figure Data/211103_Figure7_data.xlsx]

## Sheet: Figure 7
Figure 7a							Figure 7b					Figure 7c					Figure 7d					Figure 7e					Figure 7f					Figure 7g							Figure 7h							Figure 7i
GRK	relative_position	GPCR	IL3_or_Cterm	length	P_position			pieA_export				GRK	PPP_count	GPCR	IL3_or_Cterm		GRK	PXPP_count	GPCR	IL3_or_Cterm		GRK	PXPXXP_count	GPCR	IL3_or_Cterm		GRK	PXXPXXP_count	GPCR	IL3_or_Cterm		GRK	relative_position	GPCR	IL3_or_Cterm	length	PPP_position		GRK	relative_position	GPCR	IL3_or_Cterm	length	PXPP_position		GRK	relative_position	GPCR	IL3_or_Cterm
GRK2/3	0.0526316	M2R	IL3	152	8		GRK23	16				GRK2/3	8	M2R	IL3		GRK2/3	8	M2R	IL3		GRK2/3	6	M2R	IL3		GRK2/3	1	M2R	IL3		GRK2/3	0.171053	M2R	IL3	152	26		GRK2/3	0.355263	M2R	IL3	152	54		GRK2/3	0.0328947	M2R	IL3
GRK2/3	0.0657895	M2R	IL3	152	10		GRK2356	6				GRK2/3	0	M2R	C-term		GRK2/3	0	M2R	C-term		GRK2/3	0	M2R	C-term		GRK2/3	0	M2R	C-term		GRK2/3	0.177632	M2R	IL3	152	27		GRK2/3	0.381579	M2R	IL3	152	58		GRK2/3	0.388158	M2R	IL3
GRK2/3	0.171053	M2R	IL3	152	26		ns	6				GRK2/3	5	M4R	IL3		GRK2/3	4	M4R	IL3		GRK2/3	3	M4R	IL3		GRK2/3	4	M4R	IL3		GRK2/3	0.375	M2R	IL3	152	57		GRK2/3	0.414474	M2R	IL3	152	63		GRK2/3	0.513158	M2R	IL3
GRK2/3	0.177632	M2R	IL3	152	27		precoupling	0				GRK2/3	0	M4R	C-term		GRK2/3	0	M4R	C-term		GRK2/3	0	M4R	C-term		GRK2/3	0	M4R	C-term		GRK2/3	0.401316	M2R	IL3	152	61		GRK2/3	0.493421	M2R	IL3	152	75		GRK2/3	0.598684	M2R	IL3
GRK2/3	0.309211	M2R	IL3	152	47							GRK2/3	14	M5R	IL3		GRK2/3	5	M5R	IL3		GRK2/3	4	M5R	IL3		GRK2/3	8	M5R	IL3		GRK2/3	0.407895	M2R	IL3	152	62		GRK2/3	0.526316	M2R	IL3	152	80		GRK2/3	0.703947	M2R	IL3
GRK2/3	0.381579	M2R	IL3	152	58		total	14	Class A GPCRs			GRK2/3	0	M5R	C-term		GRK2/3	0	M5R	C-term		GRK2/3	0	M5R	C-term		GRK2/3	0	M5R	C-term		GRK2/3	0.486842	M2R	IL3	152	74		GRK2/3	0.611842	M2R	IL3	152	93		GRK2/3	0.763158	M2R	IL3
GRK2/3	0.388158	M2R	IL3	152	59			28	Class B GPCR-barr pairs			GRK2/3	1	MOP	C-term		GRK2/3	0	MOP	C-term		GRK2/3	2	MOP	C-term		GRK2/3	1	MOP	C-term		GRK2/3	0.559211	M2R	IL3	152	85		GRK2/3	0.730263	M2R	IL3	152	111		GRK2/3	0.384615	M4R	IL3
GRK2/3	0.407895	M2R	IL3	152	62							GRK2/3	0	MOP	IL3		GRK2/3	0	MOP	IL3		GRK2/3	0	MOP	IL3		GRK2/3	0	MOP	IL3		GRK2/3	0.723684	M2R	IL3	152	110		GRK2/3	0.776316	M2R	IL3	152	118		GRK2/3	0.442308	M4R	IL3
GRK2/3	0.414474	M2R	IL3	152	63							GRK2/3/5/6	1	b2ADR	C-term		GRK2/3/5/6	1	b2ADR	C-term		GRK2/3/5/6	0	b2ADR	C-term		GRK2/3/5/6	0	b2ADR	C-term		GRK2/3	0.371795	M4R	IL3	156	58		GRK2/3	0.378205	M4R	IL3	156	59		GRK2/3	0.50641	M4R	IL3
GRK2/3	0.421053	M2R	IL3	152	64			pieB_export				GRK2/3/5/6	0	b2ADR	IL3		GRK2/3/5/6	0	b2ADR	IL3		GRK2/3/5/6	1	b2ADR	IL3		GRK2/3/5/6	0	b2ADR	IL3		GRK2/3	0.397436	M4R	IL3	156	62		GRK2/3	0.410256	M4R	IL3	156	64		GRK2/3	0.201878	M5R	IL3
GRK2/3	0.434211	M2R	IL3	152	66		GRK23	0				GRK2/3/5/6	2	C5aR1	C-term		GRK2/3/5/6	2	C5aR1	C-term		GRK2/3/5/6	1	C5aR1	C-term		GRK2/3/5/6	1	C5aR1	C-term		GRK2/3	0.403846	M4R	IL3	156	63		GRK2/3	0.5	M4R	IL3	156	78		GRK2/3	0.347418	M5R	IL3
GRK2/3	0.460526	M2R	IL3	152	70		GRK2356	6				GRK2/3/5/6	0	C5aR1	IL3		GRK2/3/5/6	0	C5aR1	IL3		GRK2/3/5/6	0	C5aR1	IL3		GRK2/3/5/6	0	C5aR1	IL3		GRK2/3	0.519231	M4R	IL3	156	81		GRK2/3	0.532051	M4R	IL3	156	83		GRK2/3	0.502347	M5R	IL3
GRK2/3	0.513158	M2R	IL3	152	78		ns	2				GRK2/3/5/6	13	M3R	IL3		GRK2/3/5/6	5	M3R	IL3		GRK2/3/5/6	9	M3R	IL3		GRK2/3/5/6	4	M3R	IL3		GRK2/3	0.525641	M4R	IL3	156	82		GRK2/3	0.0140845	M5R	IL3	213	3		GRK2/3	0.568075	M5R	IL3
GRK2/3	0.546053	M2R	IL3	152	83		precoupling	8				GRK2/3/5/6	0	M3R	C-term		GRK2/3/5/6	0	M3R	C-term		GRK2/3/5/6	0	M3R	C-term		GRK2/3/5/6	0	M3R	C-term		GRK2/3	0.00938967	M5R	IL3	213	2		GRK2/3	0.328638	M5R	IL3	213	70		GRK2/3	0.5	MOP	C-term
GRK2/3	0.559211	M2R	IL3	152	85							GRK2/3/5/6	3	PTH1R	C-term		GRK2/3/5/6	5	PTH1R	C-term		GRK2/3/5/6	2	PTH1R	C-term		GRK2/3/5/6	1	PTH1R	C-term		GRK2/3	0.192488	M5R	IL3	213	41		GRK2/3	0.488263	M5R	IL3	213	104		GRK2/3	0.76087	MOP	C-term
GRK2/3	0.565789	M2R	IL3	152	86		total	8	Class B GPCRs			GRK2/3/5/6	0	PTH1R	IL3		GRK2/3/5/6	0	PTH1R	IL3		GRK2/3/5/6	0	PTH1R	IL3		GRK2/3/5/6	0	PTH1R	IL3		GRK2/3	0.215962	M5R	IL3	213	46		GRK2/3	0.56338	M5R	IL3	213	120		GRK2/3/5/6	0.333333	b2ADR	IL3
GRK2/3	0.572368	M2R	IL3	152	87			16	Class B GPCR-barr pairs			not significant	2	C5aR1	C-term		not significant	2	C5aR1	C-term		not significant	1	C5aR1	C-term		not significant	1	C5aR1	C-term		GRK2/3	0.220657	M5R	IL3	213	47		GRK2/3	0.577465	M5R	IL3	213	123		GRK2/3/5/6	0.594595	C5aR1	C-term
GRK2/3	0.598684	M2R	IL3	152	91							not significant	0	C5aR1	IL3		not significant	0	C5aR1	IL3		not significant	0	C5aR1	IL3		not significant	0	C5aR1	IL3		GRK2/3	0.225352	M5R	IL3	213	48		GRK2/3/5/6	0.902778	b2ADR	C-term	72	65		GRK2/3/5/6	0.00947867	M3R	IL3
GRK2/3	0.631579	M2R	IL3	152	96							not significant	12	M1R	IL3		not significant	4	M1R	IL3		not significant	3	M1R	IL3		not significant	3	M1R	IL3		GRK2/3	0.361502	M5R	IL3	213	77		GRK2/3/5/6	0.459459	C5aR1	C-term	37	17		GRK2/3/5/6	0.07109	M3R	IL3
GRK2/3	0.651316	M2R	IL3	152	99							not significant	0	M1R	C-term		not significant	0	M1R	C-term		not significant	0	M1R	C-term		not significant	0	M1R	C-term		GRK2/3	0.366197	M5R	IL3	213	78		GRK2/3/5/6	0.648649	C5aR1	C-term	37	24		GRK2/3/5/6	0.0947867	M3R	IL3
GRK2/3	0.690789	M2R	IL3	152	105							not significant	13	M3R	IL3		not significant	5	M3R	IL3		not significant	9	M3R	IL3		not significant	4	M3R	IL3		GRK2/3	0.370892	M5R	IL3	213	79		GRK2/3/5/6	0.0189573	M3R	IL3	211	4		GRK2/3/5/6	0.265403	M3R	IL3
GRK2/3	0.703947	M2R	IL3	152	107							not significant	0	M3R	C-term		not significant	0	M3R	C-term		not significant	0	M3R	C-term		not significant	0	M3R	C-term		GRK2/3	0.375587	M5R	IL3	213	80		GRK2/3/5/6	0.0805687	M3R	IL3	211	17		GRK2/3/5/6	0.2891	M3R	IL3
GRK2/3	0.723684	M2R	IL3	152	110							pre-coupling	2	AT1R	C-term		pre-coupling	1	AT1R	C-term		pre-coupling	1	AT1R	C-term		pre-coupling	2	AT1R	C-term		GRK2/3	0.511737	M5R	IL3	213	109		GRK2/3/5/6	0.104265	M3R	IL3	211	22		GRK2/3/5/6	0.379147	M3R	IL3
GRK2/3	0.736842	M2R	IL3	152	112							pre-coupling	0	AT1R	IL3		pre-coupling	0	AT1R	IL3		pre-coupling	0	AT1R	IL3		pre-coupling	0	AT1R	IL3		GRK2/3	0.516432	M5R	IL3	213	110		GRK2/3/5/6	0.222749	M3R	IL3	211	47		GRK2/3/5/6	0.412322	M3R	IL3
GRK2/3	0.75	M2R	IL3	152	114							pre-coupling	4	V2R	C-term		pre-coupling	2	V2R	C-term		pre-coupling	1	V2R	C-term		pre-coupling	1	V2R	C-term		GRK2/3	0.521127	M5R	IL3	213	111		GRK2/3/5/6	0.85782	M3R	IL3	211	181		GRK2/3/5/6	0.796209	M3R	IL3
GRK2/3	0.763158	M2R	IL3	152	116							pre-coupling	0	V2R	IL3		pre-coupling	0	V2R	IL3		pre-coupling	0	V2R	IL3		pre-coupling	0	V2R	IL3		GRK2/3	0.525822	M5R	IL3	213	112		GRK2/3/5/6	0.0285714	PTH1R	C-term	105	3		GRK2/3/5/6	0.890995	M3R	IL3
GRK2/3	0.776316	M2R	IL3	152	118																											GRK2/3	0.558685	M5R	IL3	213	119		GRK2/3/5/6	0.133333	PTH1R	C-term	105	14		GRK2/3/5/6	0.114286	PTH1R	C-term
GRK2/3	0.782895	M2R	IL3	152	119																											GRK2/3	0.0217391	MOP	C-term	46	1		GRK2/3/5/6	0.542857	PTH1R	C-term	105	57		GRK2/3/5/6	0.761905	PTH1R	C-term
GRK2/3	0.822368	M2R	IL3	152	125																											GRK2/3/5/6	0.583333	b2ADR	C-term	72	42		GRK2/3/5/6	0.8	PTH1R	C-term	105	84		not significant	0.594595	C5aR1	C-term
GRK2/3	0.828947	M2R	IL3	152	126																											GRK2/3/5/6	0.27027	C5aR1	C-term	37	10		GRK2/3/5/6	0.933333	PTH1R	C-term	105	98		not significant	0.367188	M1R	IL3
GRK2/3	0.953947	M2R	IL3	152	145																											GRK2/3/5/6	0.297297	C5aR1	C-term	37	11		not significant	0.459459	C5aR1	C-term	37	17		not significant	0.453125	M1R	IL3
GRK2/3	0.8	M2R	C-term	10	8																											GRK2/3/5/6	0.0331754	M3R	IL3	211	7		not significant	0.648649	C5aR1	C-term	37	24		not significant	0.476562	M1R	IL3
GRK2/3	0.0512821	M4R	IL3	156	8																											GRK2/3/5/6	0.255924	M3R	IL3	211	54		not significant	0.117188	M1R	IL3	128	15		not significant	0.00947867	M3R	IL3
GRK2/3	0.0897436	M4R	IL3	156	14																											GRK2/3/5/6	0.298578	M3R	IL3	211	63		not significant	0.429688	M1R	IL3	128	55		not significant	0.07109	M3R	IL3
GRK2/3	0.128205	M4R	IL3	156	20																											GRK2/3/5/6	0.303318	M3R	IL3	211	64		not significant	0.46875	M1R	IL3	128	60		not significant	0.0947867	M3R	IL3
GRK2/3	0.378205	M4R	IL3	156	59																											GRK2/3/5/6	0.308057	M3R	IL3	211	65		not significant	0.507812	M1R	IL3	128	65		not significant	0.265403	M3R	IL3
GRK2/3	0.384615	M4R	IL3	156	60																											GRK2/3/5/6	0.388626	M3R	IL3	211	82		not significant	0.0189573	M3R	IL3	211	4		not significant	0.2891	M3R	IL3
GRK2/3	0.403846	M4R	IL3	156	63																											GRK2/3/5/6	0.393365	M3R	IL3	211	83		not significant	0.0805687	M3R	IL3	211	17		not significant	0.379147	M3R	IL3
GRK2/3	0.410256	M4R	IL3	156	64																											GRK2/3/5/6	0.398104	M3R	IL3	211	84		not significant	0.104265	M3R	IL3	211	22		not significant	0.412322	M3R	IL3
GRK2/3	0.416667	M4R	IL3	156	65																											GRK2/3/5/6	0.402844	M3R	IL3	211	85		not significant	0.222749	M3R	IL3	211	47		not significant	0.796209	M3R	IL3
GRK2/3	0.429487	M4R	IL3	156	67																											GRK2/3/5/6	0.42654	M3R	IL3	211	90		not significant	0.85782	M3R	IL3	211	181		not significant	0.890995	M3R	IL3
GRK2/3	0.442308	M4R	IL3	156	69																											GRK2/3/5/6	0.549763	M3R	IL3	211	116		pre-coupling	0.358974	AT1R	C-term	39	14		pre-coupling	0.564103	AT1R	C-term
GRK2/3	0.461538	M4R	IL3	156	72																											GRK2/3/5/6	0.587678	M3R	IL3	211	124		pre-coupling	0.384615	V2R	C-term	26	10		pre-coupling	0.423077	V2R	C-term
GRK2/3	0.5	M4R	IL3	156	78																											GRK2/3/5/6	0.810427	M3R	IL3	211	171		pre-coupling	0.5	V2R	C-term	26	13
GRK2/3	0.519231	M4R	IL3	156	81																											GRK2/3/5/6	0.0190476	PTH1R	C-term	105	2
GRK2/3	0.525641	M4R	IL3	156	82																											GRK2/3/5/6	0.571429	PTH1R	C-term	105	60
GRK2/3	0.532051	M4R	IL3	156	83																											GRK2/3/5/6	0.790476	PTH1R	C-term	105	83
GRK2/3	0.551282	M4R	IL3	156	86																											not significant	0.27027	C5aR1	C-term	37	10
GRK2/3	0.557692	M4R	IL3	156	87																											not significant	0.297297	C5aR1	C-term	37	11
GRK2/3	0.666667	M4R	IL3	156	104																											not significant	0.015625	M1R	IL3	128	2
GRK2/3	0.685897	M4R	IL3	156	107																											not significant	0.0859375	M1R	IL3	128	11
GRK2/3	0.724359	M4R	IL3	156	113																											not significant	0.09375	M1R	IL3	128	12
GRK2/3	0.74359	M4R	IL3	156	116																											not significant	0.101562	M1R	IL3	128	13
GRK2/3	0.782051	M4R	IL3	156	122																											not significant	0.109375	M1R	IL3	128	14
GRK2/3	0.833333	M4R	IL3	156	130																											not significant	0.390625	M1R	IL3	128	50
GRK2/3	0.935897	M4R	IL3	156	146																											not significant	0.398438	M1R	IL3	128	51
GRK2/3	0.625	M4R	C-term	8	5																											not significant	0.40625	M1R	IL3	128	52
GRK2/3	0.00938967	M5R	IL3	213	2																											not significant	0.414062	M1R	IL3	128	53
GRK2/3	0.0187793	M5R	IL3	213	4																											not significant	0.421875	M1R	IL3	128	54
GRK2/3	0.028169	M5R	IL3	213	6																											not significant	0.492188	M1R	IL3	128	63
GRK2/3	0.0985915	M5R	IL3	213	21																											not significant	0.5	M1R	IL3	128	64
GRK2/3	0.13615	M5R	IL3	213	29																											not significant	0.0331754	M3R	IL3	211	7
GRK2/3	0.183099	M5R	IL3	213	39																											not significant	0.255924	M3R	IL3	211	54
GRK2/3	0.192488	M5R	IL3	213	41																											not significant	0.298578	M3R	IL3	211	63
GRK2/3	0.197183	M5R	IL3	213	42																											not significant	0.303318	M3R	IL3	211	64
GRK2/3	0.201878	M5R	IL3	213	43																											not significant	0.308057	M3R	IL3	211	65
GRK2/3	0.215962	M5R	IL3	213	46																											not significant	0.388626	M3R	IL3	211	82
GRK2/3	0.220657	M5R	IL3	213	47																											not significant	0.393365	M3R	IL3	211	83
GRK2/3	0.225352	M5R	IL3	213	48																											not significant	0.398104	M3R	IL3	211	84
GRK2/3	0.230047	M5R	IL3	213	49																											not significant	0.402844	M3R	IL3	211	85
GRK2/3	0.234742	M5R	IL3	213	50																											not significant	0.42654	M3R	IL3	211	90
GRK2/3	0.253521	M5R	IL3	213	54																											not significant	0.549763	M3R	IL3	211	116
GRK2/3	0.267606	M5R	IL3	213	57																											not significant	0.587678	M3R	IL3	211	124
GRK2/3	0.28169	M5R	IL3	213	60																											not significant	0.810427	M3R	IL3	211	171
GRK2/3	0.328638	M5R	IL3	213	70																											pre-coupling	0.641026	AT1R	C-term	39	25
GRK2/3	0.333333	M5R	IL3	213	71																											pre-coupling	0.666667	AT1R	C-term	39	26
GRK2/3	0.342723	M5R	IL3	213	73																											pre-coupling	0.346154	V2R	C-term	26	9
GRK2/3	0.347418	M5R	IL3	213	74																											pre-coupling	0.615385	V2R	C-term	26	16
GRK2/3	0.361502	M5R	IL3	213	77																											pre-coupling	0.846154	V2R	C-term	26	22
GRK2/3	0.366197	M5R	IL3	213	78																											pre-coupling	0.884615	V2R	C-term	26	23
GRK2/3	0.403756	M5R	IL3	213	86
GRK2/3	0.450704	M5R	IL3	213	96
GRK2/3	0.474178	M5R	IL3	213	101
GRK2/3	0.502347	M5R	IL3	213	107
GRK2/3	0.521127	M5R	IL3	213	111
GRK2/3	0.535211	M5R	IL3	213	114
GRK2/3	0.56338	M5R	IL3	213	120
GRK2/3	0.577465	M5R	IL3	213	123
GRK2/3	0.596244	M5R	IL3	213	127
GRK2/3	0.624413	M5R	IL3	213	133
GRK2/3	0.666667	M5R	IL3	213	142
GRK2/3	0.760563	M5R	IL3	213	162
GRK2/3	0.859155	M5R	IL3	213	183
GRK2/3	0.86385	M5R	IL3	213	184
GRK2/3	0.901408	M5R	IL3	213	192
GRK2/3	0.920188	M5R	IL3	213	196
GRK2/3	0.995305	M5R	IL3	213	212
GRK2/3	0.809524	M5R	C-term	21	17
GRK2/3	0.0217391	MOP	C-term	46	1
GRK2/3	0.0434783	MOP	C-term	46	2
GRK2/3	0.0652174	MOP	C-term	46	3
GRK2/3	0.217391	MOP	C-term	46	10
GRK2/3	0.23913	MOP	C-term	46	11
GRK2/3	0.369565	MOP	C-term	46	17
GRK2/3	0.478261	MOP	C-term	46	22
GRK2/3	0.5	MOP	C-term	46	23
GRK2/3	0.565217	MOP	C-term	46	26
GRK2/3	0.652174	MOP	C-term	46	30
GRK2/3	0.891304	MOP	C-term	46	41
GRK2/3	0.6	MOP	IL3	5	3
GRK2/3/5/6	0.0416667	b2ADR	C-term	72	3
GRK2/3/5/6	0.0555556	b2ADR	C-term	72	4
GRK2/3/5/6	0.180556	b2ADR	C-term	72	13
GRK2/3/5/6	0.194444	b2ADR	C-term	72	14
GRK2/3/5/6	0.25	b2ADR	C-term	72	18
GRK2/3/5/6	0.305556	b2ADR	C-term	72	22
GRK2/3/5/6	0.583333	b2ADR	C-term	72	42
GRK2/3/5/6	0.708333	b2ADR	C-term	72	51
GRK2/3/5/6	0.75	b2ADR	C-term	72	54
GRK2/3/5/6	0.819444	b2ADR	C-term	72	59
GRK2/3/5/6	0.902778	b2ADR	C-term	72	65
GRK2/3/5/6	0.916667	b2ADR	C-term	72	66
GRK2/3/5/6	0.958333	b2ADR	C-term	72	69
GRK2/3/5/6	0.333333	b2ADR	IL3	24	8
GRK2/3/5/6	0.666667	b2ADR	IL3	24	16
GRK2/3/5/6	0.958333	b2ADR	IL3	24	23
GRK2/3/5/6	0	C5aR1	C-term	37	0
GRK2/3/5/6	0.0810811	C5aR1	C-term	37	3
GRK2/3/5/6	0.27027	C5aR1	C-term	37	10
GRK2/3/5/6	0.351351	C5aR1	C-term	37	13
GRK2/3/5/6	0.486486	C5aR1	C-term	37	18
GRK2/3/5/6	0.540541	C5aR1	C-term	37	20
GRK2/3/5/6	0.594595	C5aR1	C-term	37	22
GRK2/3/5/6	0.648649	C5aR1	C-term	37	24
GRK2/3/5/6	0.675676	C5aR1	C-term	37	25
GRK2/3/5/6	0.756757	C5aR1	C-term	37	28
GRK2/3/5/6	0.891892	C5aR1	C-term	37	33
GRK2/3/5/6	0.4	C5aR1	IL3	5	2
GRK2/3/5/6	0.8	C5aR1	IL3	5	4
GRK2/3/5/6	0.00947867	M3R	IL3	211	2
GRK2/3/5/6	0.0189573	M3R	IL3	211	4
GRK2/3/5/6	0.0379147	M3R	IL3	211	8
GRK2/3/5/6	0.07109	M3R	IL3	211	15
GRK2/3/5/6	0.0805687	M3R	IL3	211	17
GRK2/3/5/6	0.0853081	M3R	IL3	211	18
GRK2/3/5/6	0.0947867	M3R	IL3	211	20
GRK2/3/5/6	0.104265	M3R	IL3	211	22
GRK2/3/5/6	0.109005	M3R	IL3	211	23
GRK2/3/5/6	0.14218	M3R	IL3	211	30
GRK2/3/5/6	0.161137	M3R	IL3	211	34
GRK2/3/5/6	0.222749	M3R	IL3	211	47
GRK2/3/5/6	0.227488	M3R	IL3	211	48
GRK2/3/5/6	0.236967	M3R	IL3	211	50
GRK2/3/5/6	0.255924	M3R	IL3	211	54
GRK2/3/5/6	0.260664	M3R	IL3	211	55
GRK2/3/5/6	0.298578	M3R	IL3	211	63
GRK2/3/5/6	0.303318	M3R	IL3	211	64
GRK2/3/5/6	0.308057	M3R	IL3	211	65
GRK2/3/5/6	0.317536	M3R	IL3	211	67
GRK2/3/5/6	0.36019	M3R	IL3	211	76
GRK2/3/5/6	0.379147	M3R	IL3	211	80
GRK2/3/5/6	0.388626	M3R	IL3	211	82
GRK2/3/5/6	0.393365	M3R	IL3	211	83
GRK2/3/5/6	0.42654	M3R	IL3	211	90
GRK2/3/5/6	0.436019	M3R	IL3	211	92
GRK2/3/5/6	0.459716	M3R	IL3	211	97
GRK2/3/5/6	0.50237	M3R	IL3	211	106
GRK2/3/5/6	0.507109	M3R	IL3	211	107
GRK2/3/5/6	0.526066	M3R	IL3	211	111
GRK2/3/5/6	0.530806	M3R	IL3	211	112
GRK2/3/5/6	0.549763	M3R	IL3	211	116
GRK2/3/5/6	0.554502	M3R	IL3	211	117
GRK2/3/5/6	0.682464	M3R	IL3	211	144
GRK2/3/5/6	0.7109	M3R	IL3	211	150
GRK2/3/5/6	0.729858	M3R	IL3	211	154
GRK2/3/5/6	0.739336	M3R	IL3	211	156
GRK2/3/5/6	0.777251	M3R	IL3	211	164
GRK2/3/5/6	0.796209	M3R	IL3	211	168
GRK2/3/5/6	0.810427	M3R	IL3	211	171
GRK2/3/5/6	0.815166	M3R	IL3	211	172
GRK2/3/5/6	0.834123	M3R	IL3	211	176
GRK2/3/5/6	0.838863	M3R	IL3	211	177
GRK2/3/5/6	0.85782	M3R	IL3	211	181
GRK2/3/5/6	0.862559	M3R	IL3	211	182
GRK2/3/5/6	0.872038	M3R	IL3	211	184
GRK2/3/5/6	0.890995	M3R	IL3	211	188
GRK2/3/5/6	0.914692	M3R	IL3	211	193
GRK2/3/5/6	0.957346	M3R	IL3	211	202
GRK2/3/5/6	0.966825	M3R	IL3	211	204
GRK2/3/5/6	0.981043	M3R	IL3	211	207
GRK2/3/5/6	0.551724	M3R	C-term	29	16
GRK2/3/5/6	0	PTH1R	C-term	105	0
GRK2/3/5/6	0.0190476	PTH1R	C-term	105	2
GRK2/3/5/6	0.0285714	PTH1R	C-term	105	3
GRK2/3/5/6	0.0380952	PTH1R	C-term	105	4
GRK2/3/5/6	0.0571429	PTH1R	C-term	105	6
GRK2/3/5/6	0.114286	PTH1R	C-term	105	12
GRK2/3/5/6	0.133333	PTH1R	C-term	105	14
GRK2/3/5/6	0.142857	PTH1R	C-term	105	15
GRK2/3/5/6	0.161905	PTH1R	C-term	105	17
GRK2/3/5/6	0.285714	PTH1R	C-term	105	30
GRK2/3/5/6	0.342857	PTH1R	C-term	105	36
GRK2/3/5/6	0.361905	PTH1R	C-term	105	38
GRK2/3/5/6	0.371429	PTH1R	C-term	105	39
GRK2/3/5/6	0.504762	PTH1R	C-term	105	53
GRK2/3/5/6	0.552381	PTH1R	C-term	105	58
GRK2/3/5/6	0.580952	PTH1R	C-term	105	61
GRK2/3/5/6	0.590476	PTH1R	C-term	105	62
GRK2/3/5/6	0.742857	PTH1R	C-term	105	78
GRK2/3/5/6	0.761905	PTH1R	C-term	105	80
GRK2/3/5/6	0.828571	PTH1R	C-term	105	87
GRK2/3/5/6	0.971429	PTH1R	C-term	105	102
GRK2/3/5/6	0.25	PTH1R	IL3	8	2
not significant	0	C5aR1	C-term	37	0
not significant	0.0810811	C5aR1	C-term	37	3
not significant	0.27027	C5aR1	C-term	37	10
not significant	0.351351	C5aR1	C-term	37	13
not significant	0.486486	C5aR1	C-term	37	18
not significant	0.540541	C5aR1	C-term	37	20
not significant	0.594595	C5aR1	C-term	37	22
not significant	0.648649	C5aR1	C-term	37	24
not significant	0.675676	C5aR1	C-term	37	25
not significant	0.756757	C5aR1	C-term	37	28
not significant	0.891892	C5aR1	C-term	37	33
not significant	0.4	C5aR1	IL3	5	2
not significant	0.8	C5aR1	IL3	5	4
not significant	0.015625	M1R	IL3	128	2
not significant	0.03125	M1R	IL3	128	4
not significant	0.0859375	M1R	IL3	128	11
not significant	0.09375	M1R	IL3	128	12
not significant	0.101562	M1R	IL3	128	13
not significant	0.109375	M1R	IL3	128	14
not significant	0.117188	M1R	IL3	128	15
not significant	0.140625	M1R	IL3	128	18
not significant	0.195312	M1R	IL3	128	25
not significant	0.21875	M1R	IL3	128	28
not significant	0.367188	M1R	IL3	128	47
not significant	0.453125	M1R	IL3	128	58
not significant	0.476562	M1R	IL3	128	61
not significant	0.492188	M1R	IL3	128	63
not significant	0.5	M1R	IL3	128	64
not significant	0.507812	M1R	IL3	128	65
not significant	0.5625	M1R	IL3	128	72
not significant	0.695312	M1R	IL3	128	89
not significant	0.742188	M1R	IL3	128	95
not significant	0.75	M1R	IL3	128	96
not significant	0.773438	M1R	IL3	128	99
not significant	0.8125	M1R	IL3	128	104
not significant	0.6	M1R	C-term	25	15
not significant	0.76	M1R	C-term	25	19
not significant	0.84	M1R	C-term	25	21
not significant	0.00947867	M3R	IL3	211	2
not significant	0.0189573	M3R	IL3	211	4
not significant	0.0379147	M3R	IL3	211	8
not significant	0.07109	M3R	IL3	211	15
not significant	0.0805687	M3R	IL3	211	17
not significant	0.0853081	M3R	IL3	211	18
not significant	0.0947867	M3R	IL3	211	20
not significant	0.104265	M3R	IL3	211	22
not significant	0.109005	M3R	IL3	211	23
not significant	0.14218	M3R	IL3	211	30
not significant	0.161137	M3R	IL3	211	34
not significant	0.222749	M3R	IL3	211	47
not significant	0.227488	M3R	IL3	211	48
not significant	0.236967	M3R	IL3	211	50
not significant	0.255924	M3R	IL3	211	54
not significant	0.260664	M3R	IL3	211	55
not significant	0.298578	M3R	IL3	211	63
not significant	0.303318	M3R	IL3	211	64
not significant	0.308057	M3R	IL3	211	65
not significant	0.317536	M3R	IL3	211	67
not significant	0.36019	M3R	IL3	211	76
not significant	0.379147	M3R	IL3	211	80
not significant	0.388626	M3R	IL3	211	82
not significant	0.393365	M3R	IL3	211	83
not significant	0.42654	M3R	IL3	211	90
not significant	0.436019	M3R	IL3	211	92
not significant	0.459716	M3R	IL3	211	97
not significant	0.50237	M3R	IL3	211	106
not significant	0.507109	M3R	IL3	211	107
not significant	0.526066	M3R	IL3	211	111
not significant	0.530806	M3R	IL3	211	112
not significant	0.549763	M3R	IL3	211	116
not significant	0.554502	M3R	IL3	211	117
not significant	0.682464	M3R	IL3	211	144
not significant	0.7109	M3R	IL3	211	150
not significant	0.729858	M3R	IL3	211	154
not significant	0.739336	M3R	IL3	211	156
not significant	0.777251	M3R	IL3	211	164
not significant	0.796209	M3R	IL3	211	168
not significant	0.810427	M3R	IL3	211	171
not significant	0.815166	M3R	IL3	211	172
not significant	0.834123	M3R	IL3	211	176
not significant	0.838863	M3R	IL3	211	177
not significant	0.85782	M3R	IL3	211	181
not significant	0.862559	M3R	IL3	211	182
not significant	0.872038	M3R	IL3	211	184
not significant	0.890995	M3R	IL3	211	188
not significant	0.914692	M3R	IL3	211	193
not significant	0.957346	M3R	IL3	211	202
not significant	0.966825	M3R	IL3	211	204
not significant	0.981043	M3R	IL3	211	207
not significant	0.551724	M3R	C-term	29	16
pre-coupling	0.128205	AT1R	C-term	39	5
pre-coupling	0.179487	AT1R	C-term	39	7
pre-coupling	0.25641	AT1R	C-term	39	10
pre-coupling	0.282051	AT1R	C-term	39	11
pre-coupling	0.358974	AT1R	C-term	39	14
pre-coupling	0.384615	AT1R	C-term	39	15
pre-coupling	0.435897	AT1R	C-term	39	17
pre-coupling	0.538462	AT1R	C-term	39	21
pre-coupling	0.641026	AT1R	C-term	39	25
pre-coupling	0.666667	AT1R	C-term	39	26
pre-coupling	0.692308	AT1R	C-term	39	27
pre-coupling	0.717949	AT1R	C-term	39	28
pre-coupling	0.0384615	V2R	C-term	26	1
pre-coupling	0.153846	V2R	C-term	26	4
pre-coupling	0.423077	V2R	C-term	26	11
pre-coupling	0.5	V2R	C-term	26	13
pre-coupling	0.538462	V2R	C-term	26	14
pre-coupling	0.615385	V2R	C-term	26	16
pre-coupling	0.653846	V2R	C-term	26	17
pre-coupling	0.692308	V2R	C-term	26	18
pre-coupling	0.884615	V2R	C-term	26	23
pre-coupling	0.923077	V2R	C-term	26	24
pre-coupling	0.961538	V2R	C-term	26	25
pre-coupling	0.5625	V2R	IL3	16	9
pre-coupling	0.6875	V2R	IL3	16	11
[truncated: 32 more columns]
