# Supplementary material for: GPCR kinase knockout cells reveal the impact of individual GRKs on arrestin binding and GPCR regulation
Source: Nat Commun. 2022 Jan 27;13:540. doi: 10.1038/s41467-022-28152-8 (PMC8795447; doi:10.1038/s41467-022-28152-8)
Supplement: Supplementary file 4 — Source Data [file 41467_2022_28152_MOESM4_ESM.zip › Provided Figure Data/211207_Supplementary Figure1.xlsx]

## Sheet: Suppl. Figure 1
Suppl. Figure 1b
hours after seeding	GRK2																					GRK3																					GRK5
	JD-a	JD-b	JD-c	RH-1	RH-b	RH-c	EM-a	EM-b	EM-c													JD-a	JD-b	JD-c	RH-1	RH-b	RH-c	EM-a	EM-b	EM-c													JD-a	JD-b	JD-c	RH-1	RH-b	RH-c	EM-a
48	1.02222	1.01029	0.967487	1.01594	0.982335	1.00172	1.09224	1.02137	0.886389													1.0155	1.02217	0.962334	1.01642	0.965392	1.01818	1.01074	0.992809	0.996446													1.05086	0.97615	0.972991	1.00751	0.985601	1.00689	1.00993
72	2.19538	1.85518	1.96197	2.05721	2.36142	2.19447	2.20639	2.19834	2.24795													1.86126	1.77266	1.50742	1.62647	1.89711	1.85711	2.05385	1.72099	1.81242													2.1965	2.13694	1.94236	1.81484	1.7888	1.54377	2.28871
96	3.05563	2.86368	3.38315	3.42911	4.16461	4.03658	3.86964	4.07694	3.97885													2.77883	2.71083	2.55284	3.19017	3.09667	3.32731	3.16405	3.00276	3.08353													3.38154	3.27198	3.22515	3.11316	3.42444	3.25754	3.19644
120	4.82207	4.7308	4.89396	5.22448	5.00719	5.1163	5.42223	5.28081	5.81138													3.75164	3.69503	3.73484	3.83071	3.76431	3.86192	3.98428	3.71438	3.89837													4.36382	4.34096	4.25297	4.59658	4.71098	4.55668	4.65567
Suppl. Figure 1c
ΔGRK3	ΔGRK5	ΔGRK6	ΔGRK2/3	ΔGRK5/6	ΔQ-GRK	Control	ΔGRK3/5/6	ΔGRK2/5/6	ΔGRK2/3/6	ΔGRK2/3/5
1.83286	2.09019	1.97711	1.93386	1.83234	1.91536	1.7408	1.94438	1.87582	1.79557	1.9761
1.73421	2.18915	1.58212	1.6219	1.57558	1.62723	1.77656	1.88574	1.83167	1.82326	2.0687
1.56642	1.99628	1.75106	1.98882	1.70819	1.80838	1.59915	1.9136	1.82152	1.70263	2.00194
1.60018	1.80131	1.5632	1.90443	1.61399	1.75886	2.18802	1.80942	1.72523	1.59959	1.96076
1.96512	1.81493	1.87245	2.03553	1.63475	1.82772	2.15902	2.11253	2.39698	2.2298	2.24804
1.82394	1.5332	2.05459	1.9587	1.80762	1.9112	1.80689	2.1504	2.1129	1.68406	2.28831
2.03201	2.2662	2.07499	2.02171	1.70143	1.95027	2.25889	1.88004	2.35733	2.42709	2.68233
1.73345	1.86498	1.8115	1.6614	1.43458	1.34708	2.3168	2.01903	1.99025	1.99116	2.26012
1.81888	1.83123	2.02851	2.17693	1.87994	1.88435	2.20743	1.78191	2.02276	1.7217	2.02992
1.49298	1.53951	1.54074	1.4004	1.619	1.27716	2.01206	1.89136	1.99087	1.59436	1.9788
1.52924	1.53116	1.71064	1.45449	1.75421	1.28878	2.18219	2.00232	2.00813	1.7003	2.04108
1.69351	1.66043	1.58509	1.28333	1.54785	1.1415	2.23808	1.94073	1.90387	1.67492	2.08421
1.96141	1.71539	2.12168	1.79718	1.83303	1.79173	1.8006	1.54412	1.34742	1.49163	1.41295
1.6323	1.91438	1.77875	1.73675	1.9397	1.59697	1.83785	1.31757	1.26008	1.43795	1.24011
1.79166	2.11012	1.82549	1.86835	1.6487	1.56564	2.13273	1.39732	1.31806	1.48452	1.40521
1.54055	1.39661	1.42137	1.55352	1.44959	1.26095	1.50831	1.41321	1.46045	1.72719	1.32513
1.74479	1.89157	1.66631	2.00303	1.68888	1.79339	1.51831	1.03288	1.28751	1.06061	1.20911
1.70134	1.85704	1.49819	1.68967	1.34996	1.37154	1.57392	1.22492	1.61832	1.4871	1.37909
1.35008	1.29048	1.17319	1.39728	1.19327	1.22115	1.60039	1.19068	1.29069	1.18502	1.16293
1.36306	1.32671	1.21027	1.49324	1.21201	1.45199	1.37676	1.2959	1.42115	1.37789	1.3825
1.46302	1.31869	1.35087	1.49574	1.41383	1.65262	1.53688	1.73102	1.76185	1.68391	1.66885
1.20079	1.4765	1.09963	1.23312	1.20959	1.07999	1.30394	1.84348	1.69322	1.94412	1.70756
1.2156	1.37569	1.04286	1.26231	1.10108	1.14587	1.23271	1.72798	1.61009	1.88123	1.57916
1.16067	1.39881	1.05161	1.18337	1.24016	1.11328	1.30277	1.79489	1.60016	1.7444	1.55136
1.25924	1.45652	1.27405	1.31046	1.42078	1.28439	1.24044	1.23382	1.23122	1.41906	1.21469
1.23699	1.37696	1.17938	1.15888	1.35556	1.20143	1.25254	1.46679	1.19447	1.65577	1.34575
1.26426	1.37231	1.28518	1.16445	1.41779	1.28087	1.24074	1.32237	1.16909	1.50747	1.30454
						2.16392	1.41515	1.15289	1.29972	1.4017
						2.25749	1.52972	1.77077	1.53571	1.47616
						2.18105	1.47065	1.55974	1.32292	1.35132
						2.05548	1.51998	1.80281	1.39999	1.47355
						2.11166	1.41401	1.80369	1.38121	1.4013
						2.19832	1.37982	1.27561	1.4193	1.13524
						2.26004	1.33397	1.43216	1.33865	1.16558
						2.05727	1.43929	1.46371	1.3257	1.33864
						1.6158	1.41373	1.61308	1.52003	1.41016
						1.69199
						1.8077
						1.61612
						1.40496
						1.42538
						1.48977
						1.46259
						1.06363
						1.14617
						1.02349
						1.09781
						2.65905
						2.57542
						2.77106
						2.64449
						1.3166
						1.25984
						1.17503
						1.24474
						1.4448
						1.43425
						1.58674
						1.67142
						1.40568
						1.33103
						1.35515
						1.44359
Suppl. Figure 1d
GRK2						GRK3						GRK5						GRK6
Control	GRK3	GRK5	GRK6	GRK5/6	GRK3/5/6	Control	GRK2	GRK5	GRK6	GRK5/6	GRK2/5/6	1.05767	1.09221	1.19528	2.36618	2.16984	0.897687	1.28993	0.359896	0.700939	0.623176	1.42227	0.734894
1.05301	0.923782	0.862514	1.36539	1.12517	1.1793	0.885655	0.444796	0.43104	0.895537	0.771174	0.707385	0.898788	1.83325	1.00449	0.392685	0.763312	0.804045	1.01311	1.13456	1.06067	1.05618	1.10651	0.563588
0.942465	0.75526	1.07096	0.85589	0.667987	1.00183	1.06061	1.02472	0.835461	0.703805	0.586539	0.509447	1.00936	1.32609	1.2432	1.38884	1.41847	1.04735	1.02365	1.22367	0.972513	1.0146	1.36921	0.599479
1.06995	0.93053	1.21655	1.03865	1.21339	0.960198	0.975519	1.27336	0.953009	0.799638	1.03272	0.842768	0.980388	1.10445	1.20406	1.21477	1.33903	0.796707	0.82095	1.02373	1.12505	1.17681	1.46771	0.643111
1.01275	0.871364	1.13817	0.953108	0.854868	0.924014	1.05134	0.995793	0.971823	0.758844	0.809883	0.665186	0.938535						0.690982
0.943494						1.12187						1.09244						0.988028
1.05255						0.944644						0.991474						0.978451
0.936273						1.0223						1.01887						1.17225
0.987737						0.950613
[truncated: 107 more columns]

## Sheet: Suppl. Fig. 1e
	pS363				pT370				pS375				pT376				pT379
Control	1.18359	1.08824	0.676388	1.05178	0.963849	0.511364	1.04056	1.48422	1.74596	1.38503	0.40318	0.465826	0.790345	1.85538	0.737974	0.616304	1.23015	0.435863	1.16415	1.16984
GRK2	1.08801	0.682556	0.852392	1.70564	0.548413	0.276209	0.56764	0.756681	0.824975	0.998923	0.24324	0.300478	0.207395	0.468305	0.178881	0.167712	0.695984	0.268682	0.574598	0.554315
GRK3	0.7816	0.586696	0.695657	1.14725	0.710031	0.305831	0.605509	0.600222	0.694249	0.899743	0.277262	0.248104	0.353367	0.699967	0.304708	0.239691	0.777852	0.323762	0.692465	0.487862
GRK5	0.675267	0.373793	0.382515	0.700604	1.01877	0.305333	0.713606	0.450752	0.747506	1.17965	0.331482	0.264372	0.672523	1.34594	0.535265	0.4576	1.06283	0.399598	0.984193	0.780266
GRK6	0.845587	0.540038	0.864047	1.28721	0.758993	0.53317	0.802352	0.793502	0.970755	1.5938	0.476581	0.331463	0.568973	1.78511	0.635035	0.482522	1.1243	0.541621	1.2646	0.895437
GRK2/3	0.769799	0.403498	1.2324	1.46787	0.318521	0.108587	0.515591	0.28576	0.33357	0.391798	0.224467	0.109783	0.0592465	0.0952988	0.0555172	0.0103524	0.333158	0.13733	0.520533	0.263741
GRK5/6	0.516502	0.374231	0.525107	0.648397	0.645292	0.177346	0.68571	0.634771	0.647236	0.797984	0.350149	0.2073	0.488588	0.907336	0.654231	0.248372	0.796363	0.311277	0.67635	0.462636
Q-GRK	2.16765	0.405289	1.03997	2.25117	0.0590867	0.0149153	0.0291934	0.16833	0.0069244	0.0034943	0.0045185	0.0017377	0.0267459	0.0058766	0.0073804	0.0071066	0.0632868	0.0255962	0.0723951	0.0476985

## Sheet: Suppl. Fig.1g
Control	ΔGRK2/3	ΔGRK5/6	ΔQ-GRK
20.9578	-4.08261	18.1079	-17.2108
26.0336	13.2084	22.3992	-11.6741
21.2853	7.82901	29.6814	1.17524
28.1621	13.977	19.4083	-22.8519
20.3367	-16.8526	16.2874	9.41065
32.2109	15.091	23.5696	-8.71356
16.0833	1.23312	30.9818	-11.2484
22.8179	15.091	30.9818	9.53739
1.64141	0.321543	9.8635	19.7626
24.032	12.0808	2.99428	-1.7966
3.82997	6.93615	14.2668	12.3195
-10.6481	-19.3385	23.0735	-0.256657
5.11064	-2.56654	8.21918	1.03823
10.5901	-24.0494	12.6027	4.81359
13.7513	-26.1407	-19.726	7.45635
21.549	7.12928	-2.46575	-4.81359
18.012	-10.1331	19.344	3.87836
17.7711	-4.80769	13.1203	-12.3402
26.9277	-9.24556	31.1186	5.64125
10.3012	20.932	24.3902	-4.93609
15.0802	31.9626	36.0912	-0.196078
22.5668	61.8692	57.1971	6.86275
30.4813	5.04673	22.7522	7.45098
9.73262	-7.66355	20.0507	-8.82353
