# Supplementary material for: GPCR kinase knockout cells reveal the impact of individual GRKs on arrestin binding and GPCR regulation
Source: Nat Commun. 2022 Jan 27;13:540. doi: 10.1038/s41467-022-28152-8 (PMC8795447; doi:10.1038/s41467-022-28152-8)
Supplement: Supplementary file 4 — Source Data [file 41467_2022_28152_MOESM4_ESM.zip › Provided Figure Data/211207_Supplementary Figure10.xlsx]

## Sheet: Suppl. Figure10
Suppl. Figure 10a
AngII [µM]	Q-GRK + EV																																				Q-GRK + GRK2
1	1.77268	2.08583	2.2612	1.74387	1.9286	1.81807	2.39582	1.9988	2.11892	1.73678	1.73323	1.57536	1.52749	1.73664	1.36765	1.80633	1.74884	1.39899	1.74943	2.17162	1.72942	2.11236	2.22005	2.09349	1.8974	1.95067	1.37282										2.18806	2.21751	2.28185	1.90159	1.96947	1.82703	2.02225	2.24667	1.96866
0.1	2.16516	1.87744	2.067	1.81799	1.86483	1.8466	1.78034	1.88673	1.69644	1.75515	1.8442	1.80986	1.45414	1.69357	1.48156	1.47525	1.71018	1.43597	2.00166	1.51851	1.44562	2.01088	1.89734	1.72872	1.37753	1.37705	1.16777										2.36867	2.69293	1.92165	2.02493	1.61843	1.96646	1.77919	1.7645	2.11448
0.03	2.00289	2.01783	1.7882	1.42746	1.59136	1.65726	1.50477	1.59375	1.36894	1.37246	1.38603	1.70114	1.39122	1.62464	1.35068	1.47861	1.25838	1.47632	1.54136	1.65926	1.44663	1.91944	1.463	1.48156	1.30611	1.42841	1.69893										1.95885	1.98404	1.92857	1.5104	1.54039	1.43703	1.58049	1.45281	1.97358
0.01	1.53918	1.52753	1.58273	1.43928	1.48994	1.37487	1.36554	1.41937	1.30222	1.53757	1.29	1.67245	1.83183	1.34042	1.26796	1.38183	1.24487	1.24574	1.37748	1.37746	1.29684	1.39378	1.51332	1.42434	1.09694	0.962218	1.65461										1.36805	1.72022	1.7699	1.28767	1.28438	1.22672	1.38503	1.17582	1.33666
0.003	1.159	1.63815	1.15679	1.12649	1.24789	1.20493	1.16637	1.29205	0.949389	1.67001	1.17373	1.16481	1.20237	0.792752	1.52368	1.07788	1.02691	1.24761	1.18688	1.12696	1.20805	1.10478	1.29963	1.42202	1.06764	0.719677	0.922477										1.46941	1.32602	1.16725	1.02878	1.07032	1.02249	1.1313	1.00813	1.06866
0.001	1.20387	1.2133	1.44093	1.14781	1.14079	1.15644	0.858237	1.14102	0.990316	0.951178	1.16239	1.21708	0.977208	0.928738	1.27519	1.18495	1.0061	1.28423	1.16349	0.954274	1.17841	1.26777	1.07948	1.05652	0.990713	0.898829	0.98756										1.1569	1.21058	1.09622	1.10282	1.00269	0.967226	1.05143	1.13641	1.06428
0.0001	0.741826	1.14882	1.23918	1.03511	1.11614	0.853374	0.743164	0.971421	1.06336	0.762082	0.992043	1.05924	1.60815	1.01386	0.684208	1.06414	1.01857	0.756975	0.986471	0.988	1.15821	1.04158	0.979134	1.11512	0.866814	1.03473	0.968462										1.25777	0.87688	1.31942	0.997831	0.81549	1.06702	1.08187	0.892371	0.893728
Suppl. Figure 10b
AngII [µM]	Q-GRK + EV																		Q-GRK + GRK2																		Q-GRK + GRK3
1	1.26888	1.64307	1.42202	1.21058	1.42346	1.71282	1.72739	1.39409	1.47977										1.76216	1.92897	2.08516	1.98559	1.92485	2.06895	1.95873	2.03341	1.87734										1.95939	2.20092	1.74658	2.09923	2.19097	2.12029	1.72398	1.72705	2.09628
0.1	1.49616	1.46037	1.44185	1.29511	1.49182	1.46954	1.22561	1.42475	1.71431										1.81356	1.85556	1.73994	1.66189	2.00561	1.75482	1.86967	1.67344	1.49255										1.56862	1.66996	1.76944	2.0261	1.91355	1.96054	1.8474	1.83123	1.75214
0.03	1.40472	1.41723	1.55469	1.12494	1.206	1.44404	1.26507	1.56281	1.25813										1.62671	1.44575	1.57088	1.66909	1.41476	1.46775	1.59823	1.83464	1.63579										1.47959	1.60572	1.53614	1.95253	1.83631	1.54218	1.59099	1.89529	1.62841
0.01	1.16194	1.17193	1.22154	1.12625	1.43127	1.04998	1.06674	1.24727	1.42556										1.22748	1.53624	1.17057	1.28428	1.44254	1.44597	1.15872	1.3985	1.38026										1.14574	1.27917	1.28614	1.49673	1.41731	1.20027	1.41422	1.48547	1.33624
0.003	1.12014	1.3134	1.10317	1.1995	1.24764	0.980926	0.942671	1.13226	1.30843										1.06491	1.02289	0.923147	1.13759	1.00453	1.17486	0.90225	1.16393	1.15844										0.932663	1.03048	1.1314	1.15615	1.19599	1.17366	1.13882	1.12308	1.09767
0.001	1.11958	1.01277	1.24416	1.0739	1.01718	1.11081	1.62901	1.09993	1.12043										0.991127	0.96839	0.91185	1.09811	1.16025	1.00356	0.857822	0.806161	1.01239										0.949327	0.828675	1.07343	1.10506	1.12031	0.996544	1.00119	0.881008	0.993992
0.0001	1.14772	0.893801	1.00502	0.981198	1.0042	0.879608	0.923504	0.941568	1.17837										0.851609	0.951704	0.96771	0.888033	1.00401	0.934748	0.979717	1.0493	1.21141										0.817093	0.862868	0.859388	1.05814	0.982862	0.941244	0.972944	1.04267	1.09887
Suppl. Figure 10c
AngII [µM]	Q-GRK + EV																																				Q-GRK + GRK5
1	1.77268	2.08583	2.2612	1.74387	1.9286	1.81807	2.39582	1.9988	2.11892	1.73678	1.73323	1.57536	1.52749	1.73664	1.36765	1.80633	1.74884	1.39899	1.74943	2.17162	1.72942	2.11236	2.22005	2.09349	1.8974	1.95067	1.37282										1.65772	1.37263	1.85669	1.2122	1.18696	1.20457	1.21637	1.1861	1.21495	1.39545	1.31096	1.32345	1.21097
0.1	2.16516	1.87744	2.067	1.81799	1.86483	1.8466	1.78034	1.88673	1.69644	1.75515	1.8442	1.80986	1.45414	1.69357	1.48156	1.47525	1.71018	1.43597	2.00166	1.51851	1.44562	2.01087	1.89734	1.72872	1.37753	1.37705	1.16777										1.49866	1.54812	2.64054	1.27691	1.19528	1.20513	1.10014	1.14233	1.04603	1.16696	1.20778	1.22722	1.26312
0.03	2.00289	2.01783	1.7882	1.42746	1.59136	1.65726	1.50477	1.59375	1.36894	1.37246	1.38603	1.70114	1.39122	1.62464	1.35068	1.47861	1.25838	1.47632	1.54136	1.65926	1.44663	1.91944	1.463	1.48156	1.30611	1.42841	1.69893										1.13067	1.10804	1.08088	1.25476	1.19714	1.10394	0.977042	1.0266	1.0836	1.10928	1.1669	1.06392	1.16579
0.01	1.53918	1.52753	1.58273	1.43928	1.48994	1.37487	1.36554	1.41937	1.30222	1.53757	1.29	1.67245	1.83183	1.34042	1.26796	1.38183	1.24487	1.24574	1.37748	1.37746	1.29684	1.39378	1.51332	1.42434	1.09694	0.962218	1.65461										1.54389	1.44501	0.999956	1.19347	1.13211	1.05709	1.04008	1.13127	1.05135	1.03192	0.956905	1.03492	1.19317
0.003	1.159	1.63815	1.15679	1.12649	1.24789	1.20493	1.16637	1.29205	0.949389	1.67001	1.17373	1.16481	1.20237	0.792752	1.52368	1.07788	1.02691	1.24761	1.18688	1.12696	1.20805	1.10478	1.29963	1.42202	1.06764	0.719677	0.922477										0.948483	1.07036	1.39241	1.08825	0.974269	1.04266	0.977065	0.851747	1.0233	1.21738	0.926907	0.849717	0.983484
0.001	1.20387	1.2133	1.44093	1.14781	1.14079	1.15644	0.858237	1.14102	0.990316	0.951178	1.16239	1.21708	0.977208	0.928738	1.27519	1.18495	1.0061	1.28423	1.16349	0.954273	1.17841	1.26777	1.07948	1.05652	0.990713	0.898829	0.98756										1.18433	1.10723	1.22837	1.10497			0.93367	0.972774	0.910874	0.96995	0.880316	0.961837	1.06799
0.0001	0.741826	1.14882	1.23918	1.03511	1.11614	0.853374	0.743164	0.971421	1.06336	0.762082	0.992043	1.05924	1.60815	1.01386	0.684208	1.06414	1.01857	0.756975	0.986471	0.988	1.15821	1.04158	0.979134	1.11512	0.866814	1.03473	0.968462										1.59732	0.936771	1.11801	0.941757	1.00599	0.971157	1.01392	1.0032	1.00619	1.12285	1.18955	0.816947	0.863248
Suppl. Figure 10d
AngII [µM]	Q-GRK + EV																											Q-GRK + GRK5
1	1.77268	2.08583	2.2612	1.74387	1.9286	1.81807	2.39582	1.9988	2.11892	1.73678	1.73323	1.57536	1.52749	1.73664	1.36765	1.80633	1.74884	1.39899	1.74943	2.17162	1.72942	2.11236	2.22005	2.09349	1.8974	1.95067	1.37282	1.65772	1.37263	1.85669	1.2122	1.18696	1.20457	1.21637	1.1861	1.21495	1.39545	1.31096	1.32345	1.21097	1.36763	1.28774	0.970858	1.28343	1.20071
0.1	2.16516	1.87744	2.067	1.81799	1.86483	1.8466	1.78034	1.88673	1.69644	1.75515	1.8442	1.80986	1.45414	1.69357	1.48156	1.47525	1.71018	1.43597	2.00166	1.51851	1.44562	2.01087	1.89734	1.72872	1.37753	1.37705	1.16777	1.49866	1.54812	2.64054	1.27691	1.19528	1.20513	1.10014	1.14233	1.04603	1.16696	1.20778	1.22722	1.26312	1.51402	1.55271	1.30018	1.48	1.19836
0.03	2.00289	2.01783	1.7882	1.42746	1.59136	1.65726	1.50477	1.59375	1.36894	1.37246	1.38603	1.70114	1.39122	1.62464	1.35068	1.47861	1.25838	1.47632	1.54136	1.65926	1.44663	1.91944	1.463	1.48156	1.30611	1.42841	1.69893	1.13067	1.10804	1.08088	1.25476	1.19714	1.10394	0.977042	1.0266	1.0836	1.10928	1.1669	1.06392	1.16579	1.14419	1.27072	1.12119	1.02805	1.05936
0.01	1.53918	1.52753	1.58273	1.43928	1.48994	1.37487	1.36554	1.41937	1.30222	1.53757	1.29	1.67245	1.83183	1.34042	1.26796	1.38183	1.24487	1.24574	1.37748	1.37746	1.29684	1.39378	1.51332	1.42434	1.09694	0.962218	1.65461	1.54389	1.44501	0.999956	1.19347	1.13211	1.05709	1.04008	1.13127	1.05135	1.03192	0.956905	1.03492	1.19317	1.15052	1.04403	1.07293	1.23243	1.01798
0.003	1.159	1.63815	1.15679	1.12649	1.24789	1.20493	1.16637	1.29205	0.949389	1.67001	1.17373	1.16481	1.20237	0.792752	1.52368	1.07788	1.02691	1.24761	1.18688	1.12696	1.20805	1.10478	1.29963	1.42202	1.06764	0.719677	0.922477	0.948483	1.07036	1.39241	1.08825	0.974269	1.04266	0.977065	0.851747	1.0233	1.21738	0.926907	0.849717	0.983484	1.08002	1.09254	0.938933	1.33317	0.930731
0.001	1.20387	1.2133	1.44093	1.14781	1.14079	1.15644	0.858237	1.14102	0.990316	0.951178	1.16239	1.21708	0.977208	0.928738	1.27519	1.18495	1.0061	1.28423	1.16349	0.954273	1.17841	1.26777	1.07948	1.05652	0.990713	0.898829	0.98756	1.18433	1.10723	1.22837	1.10497			0.93367	0.972774	0.910874	0.96995	0.880316	0.961837	1.06799	1.08125	1.13642	1.17671	0.851662	0.879065
0.0001	0.741826	1.14882	1.23918	1.03511	1.11614	0.853374	0.743164	0.971421	1.06336	0.762082	0.992043	1.05924	1.60815	1.01386	0.684208	1.06414	1.01857	0.756975	0.986471	0.988	1.15821	1.04158	0.979134	1.11512	0.866814	1.03473	0.968462	1.59732	0.936771	1.11801	0.941757	1.00599	0.971157	1.01392	1.0032	1.00619	1.12285	1.18955	0.816947	0.863248	0.959719	0.97876	1.14192	1.17517	0.722281
baselines
	baseline									stimulated
dQ	1.14861	0.938258	0.913132	0.837669	1.11217	0.913807	1.00292	1.02701	1.18741	2.35404	1.85544	1.92097	1.70532	2.08128	2.02151	1.98912	2.08771	2.14038
dQ + GRK5	1.78695	1.75595	1.81304	1.89254	1.77925	1.55036				2.39394	2.34209	2.20703	2.69298	2.16845	1.71425
dQ + GRK5-KD	1.03402	1.00252	0.88518	1.06558	0.883827	0.66361				2.17117	1.96689	1.9194	2.14702	1.96003	1.42898
dGRK2/3/6+EV	1.05719	1.09389	0.866821							2.09929	1.95577	1.9242
Suppl. Figure 10e
AngII [µM]	Q-GRK + EV																																				Q-GRK + GRK6
1	1.77268	2.08583	2.2612	1.74387	1.9286	1.81807	2.39582	1.9988	2.11892	1.73678	1.73323	1.57536	1.52749	1.73664	1.36765	1.80633	1.74884	1.39899	1.74943	2.17162	1.72942	2.11236	2.22005	2.09349	1.8974	1.95067	1.37282										0.975461	1.08167	1.07542	1.05829	1.04806	0.959788	1.11567	1.01952	1.11058	1.13207	1.03748	1.00016	1.04471
0.1	2.16516	1.87744	2.067	1.81799	1.86483	1.8466	1.78034	1.88673	1.69644	1.75515	1.8442	1.80986	1.45414	1.69357	1.48156	1.47525	1.71018	1.43597	2.00166	1.51851	1.44562	2.01087	1.89734	1.72872	1.37753	1.37705	1.16777										0.981209	1.14763	1.06987	1.03903	1.00738	1.00332	1.02393	1.15499	1.15541	1.06208	1.12196	1.01572	1.03804
0.03	2.00289	2.01783	1.7882	1.42746	1.59136	1.65726	1.50477	1.59375	1.36894	1.37246	1.38603	1.70114	1.39122	1.62464	1.35068	1.47861	1.25838	1.47632	1.54136	1.65926	1.44663	1.91944	1.463	1.48156	1.30611	1.42841	1.69893										1.05228	1.05103	0.910025	1.0076	0.948718	0.976943	1.09397	1.22219	1.15051	1.09155	1.0813	0.935426	1.07942
0.01	1.53918	1.52753	1.58273	1.43928	1.48994	1.37487	1.36554	1.41937	1.30222	1.53757	1.29	1.67245	1.83183	1.34042	1.26796	1.38183	1.24487	1.24574	1.37748	1.37746	1.29684	1.39378	1.51332	1.42434	1.09694	0.962218	1.65461										0.857631	0.948643	1.20244	0.975017	0.976663	0.946921	1.00044	1.14432	1.12141	1.02866	1.06097	1.03064	0.96431
0.003	1.159	1.63815	1.15679	1.12649	1.24789	1.20493	1.16637	1.29205	0.949389	1.67001	1.17373	1.16481	1.20237	0.792752	1.52368	1.07788	1.02691	1.24761	1.18688	1.12696	1.20805	1.10478	1.29963	1.42202	1.06764	0.719677	0.922477										1.01098	0.938336	1.17595	0.989211	0.920778	0.909513	1.11442	1.12007	1.11684	1.09176	0.977037	0.978259	1.0463
0.001	1.20387	1.2133	1.44093	1.14781	1.14079	1.15644	0.858237	1.14102	0.990316	0.951178	1.16239	1.21708	0.977208	0.928738	1.27519	1.18495	1.0061	1.28423	1.16349	0.954273	1.17841	1.26777	1.07948	1.05652	0.990713	0.898829	0.98756										0.923243	0.671989	0.95246	1.00338	0.984925	0.938524	0.933369	1.02676	1.00694	0.888916	0.910447	0.797467	1.06519
0.0001	0.741826	1.14882	1.23918	1.03511	1.11614	0.853374	0.743164	0.971421	1.06336	0.762082	0.992043	1.05924	1.60815	1.01386	0.684208	1.06414	1.01857	0.756975	0.986471	0.988	1.15821	1.04158	0.979134	1.11512	0.866814	1.03473	0.968462										1.08052	0.8403	0.866379	0.933333	1.02169	0.971813	1.00608	0.991268	1.11225	0.907726	1.04935	0.977135	1.1597
Suppl. Figure 10f
AngII [µM]	Q-GRK + EV																											Q-GRK + GRK6
1	1.77268	2.08583	2.2612	1.74387	1.9286	1.81807	2.39582	1.9988	2.11892	1.73678	1.73323	1.57536	1.52749	1.73664	1.36765	1.80633	1.74884	1.39899	1.74943	2.17162	1.72942	2.11236	2.22005	2.09349	1.8974	1.95067	1.37282	0.975461	1.08167	1.07542	1.05829	1.04806	0.959788	1.11567	1.01952	1.11058	1.13207	1.03748	1.00016	1.04471	1.19088	1.11618	1.02248	0.952427	1.17637
0.1	2.16516	1.87744	2.067	1.81799	1.86483	1.8466	1.78034	1.88673	1.69644	1.75515	1.8442	1.80986	1.45414	1.69357	1.48156	1.47525	1.71018	1.43597	2.00166	1.51851	1.44562	2.01087	1.89734	1.72872	1.37753	1.37705	1.16777	0.981209	1.14763	1.06987	1.03903	1.00738	1.00332	1.02393	1.15499	1.15541	1.06208	1.12196	1.01572	1.03804	1.07717	1.10579	0.872005	1.24701	1.05511
0.03	2.00289	2.01783	1.7882	1.42746	1.59136	1.65726	1.50477	1.59375	1.36894	1.37246	1.38603	1.70114	1.39122	1.62464	1.35068	1.47861	1.25838	1.47632	1.54136	1.65926	1.44663	1.91944	1.463	1.48156	1.30611	1.42841	1.69893	1.05228	1.05103	0.910025	1.0076	0.948718	0.976943	1.09397	1.22219	1.15051	1.09155	1.0813	0.935426	1.07942	1.02568	1.19339	0.80075	1.00627	0.89069
0.01	1.53918	1.52753	1.58273	1.43928	1.48994	1.37487	1.36554	1.41937	1.30222	1.53757	1.29	1.67245	1.83183	1.34042	1.26796	1.38183	1.24487	1.24574	1.37748	1.37746	1.29684	1.39378	1.51332	1.42434	1.09694	0.962218	1.65461	0.857631	0.948643	1.20244	0.975017	0.976663	0.946921	1.00044	1.14432	1.12141	1.02866	1.06097	1.03064	0.96431	0.905181	1.20459	0.822851	0.92573	0.942999
0.003	1.159	1.63815	1.15679	1.12649	1.24789	1.20493	1.16637	1.29205	0.949389	1.67001	1.17373	1.16481	1.20237	0.792752	1.52368	1.07788	1.02691	1.24761	1.18688	1.12696	1.20805	1.10478	1.29963	1.42202	1.06764	0.719677	0.922477	1.01098	0.938336	1.17595	0.989211	0.920778	0.909513	1.11442	1.12007	1.11684	1.09176	0.977037	0.978259	1.0463	1.10647	1.07485	0.866273	0.902832	1.07558
0.001	1.20387	1.2133	1.44093	1.14781	1.14079	1.15644	0.858237	1.14102	0.990316	0.951178	1.16239	1.21708	0.977208	0.928738	1.27519	1.18495	1.0061	1.28423	1.16349	0.954273	1.17841	1.26777	1.07948	1.05652	0.990713	0.898829	0.98756	0.923243	0.671989	0.95246	1.00338	0.984925	0.938524	0.933369	1.02676	1.00694	0.888916	0.910447	0.797467	1.06519	1.03419	1.02779	1.01693	0.838268	0.931979
0.0001	0.741826	1.14882	1.23918	1.03511	1.11614	0.853374	0.743164	0.971421	1.06336	0.762082	0.992043	1.05924	1.60815	1.01386	0.684208	1.06414	1.01857	0.756975	0.986471	0.988	1.15821	1.04158	0.979134	1.11512	0.866814	1.03473	0.968462	1.08052	0.8403	0.866379	0.933333	1.02169	0.971813	1.00608	0.991268	1.11225	0.907726	1.04935	0.977135	1.1597	0.913441	1.05708	0.854355	0.875383	0.894584
baselines
	baseline									stimulated
dQ	1.14861	0.938258	0.913132	0.837669	1.11217	0.913807	1.00292	1.02701	1.18741	2.35404	1.85544	1.92097	1.70532	2.08128	2.02151	1.98912	2.08771	2.14038
dQ + GRK6-KD	2.44678	2.51529	2.20357	2.29418	2.09439	1.765				2.68652	2.71427	2.45607	2.663	2.46656	2.11881
dQ + GRK6-KD	1.01219	0.962142	0.897497	1.02077	0.849	0.858497				2.09513	1.74501	1.97431	2.01881	1.71599	1.74016
dGRK2/3/5+EV	0.976414	0.816987	0.94781							2.45694	2.2207	2.33686
[truncated: 56 more columns]
