# Supplementary material for: GPCR kinase knockout cells reveal the impact of individual GRKs on arrestin binding and GPCR regulation
Source: Nat Commun. 2022 Jan 27;13:540. doi: 10.1038/s41467-022-28152-8 (PMC8795447; doi:10.1038/s41467-022-28152-8)
Supplement: Supplementary file 4 — Source Data [file 41467_2022_28152_MOESM4_ESM.zip › Provided Figure Data/211207_Supplementary Figure11.xlsx]

## Sheet: Suppl. Fig.10a
Suppl. Figure 11a
AngII [µM]	Q-GRK + EV									Q-GRK + GRK2									Q-GRK + GRK3									Q-GRK + GRK5									Q-GRK + GRK6									Control + EV
1	1.6831	3.15858	1.50765	1.5752	1.5561	1.7006	0.874019	1.54971	0.826321	4.36632	3.66832	4.99143	4.47733	3.48063	3.5271	2.93108	3.46822	2.97908	3.55727	3.68458	3.64753	3.46035	3.35994	3.5245	3.97754	3.57946	4.41427	2.23036	2.35408	2.10013	1.67328	1.59644	1.45541	1.69693	1.74999	1.87758	1.22871	1.28849	1.46265	1.24559	1.30624	0.989193	1.38774	1.18146	1.48846	4.90218	7.32755	8,67252538*	3.13069
0.1	1.59784	2.4531	1.65931	1.84117	1.94709	1.51388	0.976962	1.11948	0.886541	3.41073	4.66345	6.31432	3.4678	3.15438	3.20839	2.14459	3.10814	2.51976	2.94436	3.15936	10,8787364*	2.84835	4.15807	3.34103	4.18046	2.85518	4.13193	2.08925	2.97407	1.55062	1.76108	1.43276	1.66987	1.82943	1.98851	1.5334	1.84581	1.33177	1.12483	1.16093	1.31982	1.11222	1.09114	1.31476	1.3628	6,24107433*	4.10561	6.07645	2.2145
0.03	1.32712	1.52807	0.952848	1.37284	1.92274	1.13944	1.51476	0.545172	1.13497	2.85466	1.87215	1.73158	2.28476	2.95402	2.62502	1.49784	1.45691	2.05882	2.35971	2.89911	3.0357	2.34275	2.27389	2.4753	2.01333	2.63448	2.12409	2.06214	1.9284	2.07823	1.21795	1.42744	1.21292	1.51092	1.53404	1.37084	1.12808	1.42953	1.75757	1.16238	1.22243	1.29214	1.27268	1.35929	1.27467	3.50094	5.14577	2.93766	2.63746
0.01	1.50281	1.57578	0.869208	1.12066	1.51205	1.16193	0.519811	0.885119	1.20393	4.06612	1.58575	2.24715	1.73941	1.90351	1.97701	1.28577	1.24407	2.11406	2.68558	1.12959	3.72565	1.56733	2.19906	1.40774	1.78395	2.14354	1.91673	1.5445	1.0231	1.24455	1.35921	1.01886	1.32359	1.30237	1.0471	1.461	1.06869	1.18658	0.910241	1.06327	1.07087	1.0758	1.1551	0.991028	1.02002	4.29136	2.82643	2.92128	2.15026
0.003	1.03423	1.46773	1.55004	0.897028	0.983229	1.14781	0.5989	0.613966	0.802147	0.890559	1.15861	1.23718	1.0415	1.08995	1.17991	0.861309	0.708269	0.857495	1.46442	1.42727	1.38546	1.37608	1.15009	1.31423	1.32572	1.4233	1.48889	1.54757	0.89893	1.89774	0.948695	0.982955	1.06593	1.0276	1.09909	1.24912	1.00731	1.21093	0.89616	1.07361	0.997084	0.973042	1.00709	0.993664	1.1347	2.7599	1.41024	1.86293	1.32949
0.001	1.86754	0.778281	0.821541	1.14031	0.990126	1.11427	1.38916	0.765592	0.547991	0.629269	0.861219	0.667368	1.17698	0.845918	1.29578	0.759074	0.684076	0.594771	2.42441	1.2504	1.55949	1.17093	1.3174	1.12359	1.21224	1.21543	1.02877	0.972803	1.32894	0.94813	0.995536	0.951325	0.973191	0.896202	0.93246	0.834893	0.778666	1.14663	0.89554	1.05509	1.02847	0.88717	1.01947	1.10968	0.942532	1.43918	0.760809	1.07834	1.2003
0.0001	0.914435	0.927895	1.62313	1.07745	0.572612	1.04132	0.601581	0.602443	0.460507	1.05611	0.760497	0.569965	1.13079	0.904439	0.819237	0.516454	0.612277	1.08085	1.0555	0.920345	1.82978	1.20461	0.875363	0.890421	0.730793	1.02282	1.13448	1.3973	1.37798	0.642184	0.804592	1.06489	0.725889	1.08619	0.854981	0.898839	0.955203	0.948293	0.697009	0.957461	1.00925	1.1042	0.926117	1.00773	0.825997	0.133935	0.989839	1.34672	0.987574
Suppl. Figure 11b
AngII [µM]	Q-GRK + EV									Q-GRK + GRK2									Q-GRK + GRK3									Q-GRK + GRK5									Q-GRK + GRK6									Control + EV
1	1.00018	1.36015	1.22715	0.857604	1.01186	1.09552	0.752549	0.782396	0.919989				1.73702	2.25417	1.75181	4.03065	5.49239	2.57331	2.89441	4.35756	2.81724	2.32895	2.34328	2.0297	2.77942	4.10334	2.7523	1.51009	1.39431	1.27851	1.48104	1.22584	1.43011	2.00983	2.09536	1.59637	1.08091	1.31291	0.993097	0.901873	0.974573	1.2177	1.06522	1.12719	1.19207	6.6136	5.88579	3.72234	1.94013
0.1	1.18126	0.974282	0.741552	0.840226	1.39736	1.24166	0.702487	0.728575	1.01915				1.87199	1.55075	1.80522	3.08077	3.90179	2.88731	2.94051	2.6135	2.31765	1.30363	2.39811	1.82185	3.66097	2.55607	2.50631	1.59391	1.74765	1.80997	1.28313	1.35644	1.16206	1.73852	1.75295	1.47377	0.923796	0.844039	0.751606	1.14345	0.946236	0.945103	1.01517	1.03242	1.21744	3.93084	4.88366	3.32698	1.96492
0.03	1.16979	1.19627	0.844579	1.3497	0.949623	1.01113	1.14269	0.937706	0.98134				1.6284	1.3493	1.34538	3.38295	3.44639	3.57797	1.77653	2.15542	1.87552	1.62035	1.61245	1.80674	2.31771	2.18968	1.93604	1.39415	1.59173	1.22223	1.71662	1.47107	0.87847	1.58178	1.9172	1.89689	0.88163	0.986976	1.08487	1.33697	0.858265	1.06509	1.0487	0.848835	1.38868	4.01915	2.83964	3.71473	1.79754
0.01	0.995897	1.11799	0.920328	1.2647	1.03697	0.992064	1.12097	0.847627	0.906156				1.06289	1.29646	1.44889	2.699	2.45779	2.64329	1.55607	1.72454	1.27604	1.51527	1.40647	1.23534	2.38038	1.77286	1.39349	1.11839	0.922772	1.40506	1.12977	1.1446	0.958713	1.47062	1.77771	1.81766	1.00373	0.935752	0.952924	0.900684	0.928613	0.941795	0.990636	0.958116	1.03811	2.87291	2.231	3.12742	1.28922
0.003	1.78407	1.57985	1.43503	0.76661	0.902426	1.53712	0.912104	0.878241	0.975175				0.751628	1.20189	1.01064	1.75106	1.47788	0.949377	0.961174	0.936692	0.894795	1.17532	1.03242	1.10211	1.06824	1.24295	0.814866	1.15342	0.986795	1.11396	1.18786	1.0708	1.37476	1.31501	1.34159	0.973415	0.867373	0.755204	0.605941	0.790569	0.783613	0.609435	0.954039	0.865793	1.15291	2.15158	1.93636	1.75154	0.994044
0.001	0.837061	0.688274	1.10735	1.04856	0.825569	1.205	1.37691	0.653633	1.08398				0.895277	1.29597	0.948521	1.89043	2.49463	1.22369	0.848568	1.04505	0.764024	0.994156	1.0394	1.02579	1.50492	1.04691	0.860343	1.13956	1.37447	0.825362	1.08103	1.00441	1.04668	1.47037	0.933212	1.10439	0.672355	0.858693	0.628902	0.628745	0.942176	0.747113	1.07636	0.898834	1.13527	2.28541	1.24263	0.613283	1.12393
0.0001	0.735387	1.28502	1.43988	1.14913	1.00686	1.16806	0.876412	0.611178	1.03642				1.08635	1.4626	0.819222	1.45025	1.39884	1.20691	0.575502	1.79231	1.03363	0.785525	1.0182	0.973368	0.922441	1.1756	0.868521	1.15801	0.855654	1.31737	1.11427	1.14478	0.92518	0.92892	1.32485	0.927826	0.825391	0.666311	0.834132	0.928152	0.822841	0.882266	1.02035	0.825213	0.843264	0.840341	1.41983	1.20585	0.943314
Suppl. Figure 11c
AngII [µM]	arr1									arr1-dFLR									arr1 + PKC inhibitor
1	1.6831	3.15858	1.50765	1.5752	1.5561	1.7006	0.874019	1.54971	0.826321	0.919848	0.555742	0.524275	1.04415	0.928579	1.61578	1.36112	0.720618	1.29555	1.00018	1.36015	1.22715	0.857604	1.01186	1.09552	0.752549	0.782396	0.919989
0.1	1.59784	2.4531	1.65931	1.84117	1.94709	1.51388	0.976962	1.11948	0.886541	2.54029	0.551548	1.7904	1.66411	0.939327	1.28283	1.11631	0.772736	0.930649	1.18126	0.974282	0.741552	0.840226	1.39736	1.24166	0.702487	0.728575	1.01915
0.03	1.32712	1.52807	0.952848	1.37284	1.92274	1.13944	1.51476	0.545172	1.13497	0.586323	1.3673	1.05763	1.46843	1.37976	0.888275	0.903829	1.02587	0.627768	1.16979	1.19627	0.844579	1.3497	0.949623	1.01113	1.14269	0.937706	0.98134
0.01	1.50281	1.57578	0.869208	1.12066	1.51205	1.16193	0.519811	0.885119	1.20393	1.6796	0.917561	1.96376	0.610315	1.65176	1.58772	0.657354	1.29762	0.800267	0.995897	1.11799	0.920328	1.2647	1.03697	0.992064	1.12097	0.847627	0.906156
0.003	1.03423	1.46773	1.55004	0.897028	0.983229	1.14781	0.5989	0.613966	0.802147	0.964883	1.35624	0.248597	0.838953	2.23926	2.54331	1.10391	0.905501	0.902602	1.78407	1.57985	1.43503	0.76661	0.902426	1.53712	0.912104	0.878241	0.975175
0.001	1.86754	0.778281	0.821541	1.14031	0.990126	1.11427	1.38916	0.765592	0.547991	1.57495	1.44379	1.00883	0.999554	1.0518	1.19209	0.74768	0.645322	0.96732	0.837061	0.688274	1.10735	1.04856	0.825569	1.205	1.37691	0.653633	1.08398
0.0001	0.914435	0.927895	1.62313	1.07745	0.572612	1.04132	0.601581	0.602443	0.460507	0.929811	0.697687	1.23949	0.739152	1.48967	1.32292	1.22431	0.896577	0.763599	0.735387	1.28502	1.43988	1.14913	1.00686	1.16806	0.876412	0.611178	1.03642
	baseline			stimulated
barr	1.15811	0.986101	0.85579	1.9914	1.67215	1.53441
Goe	0.774272	1.1381	1.08763	1.04718	1.11488	1.04315
dFLR	0.664393	1.08546	1.25015	0.573456	1.27902	1.62775
Suppl. Figure 11d
AngII [µM]	arr1									arr1-dFLR									arr1 + PKC inhibitor
1	4.90218	7.32755	8,67252538*	3.13069	2.96576	2.92097	3.84993	3.33365	4.19987	1.85809	2.38822	1.71285	16,8429435*	2.59495	10,7120666*	2.29506	3.50324	2.84076	6.6136	5.88579	3.72234	1.94013	2.40536	1.48447	2.09272	2.55213	3.21704
0.1	6,24107433*	4.10561	6.07645	2.2145	2.0135	2.92352	3.05243	2.8442	3.28671	2.17763	2.5133	2.4331	3.35664	2.94977	2.94467	2.66738	2.71768	2.65032	3.93084	4.88366	3.32698	1.96492	2.14851	1.69415	2.18148	2.27016	3.27791
0.03	3.50094	5.14577	2.93766	2.63746	1.80106	2.07944	2.33197	2.5142	2.40451	1.56814	2.78904	2.34892	4.73516	4.03192	11,9887921*	3.14373	2.28194	2.5738	4.01915	2.83964	3.71473	1.79754	1.29661	1.37188	1.98446	2.38171	2.43245
0.01	4.29136	2.82643	2.92128	2.15026	1.75105	1.39444	1.37491	2.23666	1.57337	0.678274	1.57819	1.69093	2.24791	1.84115	5.6215	2.11903	2.38907	2.20448	2.87291	2.231	3.12742	1.28922	1.10051	1.21858	1.75059	1.45577	1.5288
0.003	2.7599	1.41024	1.86293	1.32949	0.966632	1.24971	1.31066	1.1412	1.14428	0.903647	0.927844	1.13046	2.17321	1.72833	2.1289	1.90426	2.044	1.24166	2.15158	1.93636	1.75154	0.994044	0.729616	1.38926	0.941024	1.31888	0.523191
0.001	1.43918	0.760809	1.07834	1.2003	1.07652	1.15684	1.37129	1.63276	1.17692	0.832195	0.954449	1.08409	2.10436	2.24196	2.1468	1.6923	1.61736	1.08711	2.28541	1.24263	0.613283	1.12393	0.531374	0.865731	0.947189	0.824895	1.10054
0.0001	0.133935	0.989839	1.34672	0.987574	1.00038	0.863041	0.684616	1.05727	0.697912	0.883302	0.800105	0.870997	1.95827	1.6586	-0.336026	1.21391	0.729166	1.13719	0.840341	1.41983	1.20585	0.943314	0.900802	0.801005	0.679527	0.850906	0.844802
	baseline			stimulated
barr	0.83514	1.19059	0.946258	4.43479	4.18103	3.88375
Goe	0.620187	1.07984	0.859689	2.41449	2.68489	2.34706
dFLR	0.986177	0.975867	0.856321	2.21879	2.0781	2.35654
Suppl. Figure 11e
AngII [µM]	arr1									arr1-dFLR									arr1 + PKC inhibitor
1	4.36632	3.66832	4.99143	4.47733	3.48063	3.5271	2.93108	3.46822	2.97908	2.21346	2.30678	3.26443	3.22154	34,4204224*	1.968	1.64227	1.49397	3.52487	2,638003*	6,291216*	13,62889*	1.73702	2.25417	1.75181	4.03065	5.49239	2.57331
0.1	3.41073	4.66345	6.31432	3.4678	3.15438	3.20839	2.14459	3.10814	2.51976	2.11292	2.20433	1.72611	2.8671	3.49361	1.52842	1.03485	1.26814	1.63492	2,680892*	15,2024*	-7,45659*	1.87199	1.55075	1.80522	3.08077	3.90179	2.88731
0.03	2.85466	1.87215	1.73158	2.28476	2.95402	2.62502	1.49784	1.45691	2.05882	1.53809	2.09089	1.51396	4.85797	1.46526	3.93449	1.6743	2.02622	1.33578	6,659648*	-11,9093*	64,33173*	1.6284	1.3493	1.34538	3.38295	3.44639	3.57797
0.01	4.06612	1.58575	2.24715	1.73941	1.90351	1.97701	1.28577	1.24407	2.11406	1.06621	1.26274	1.70877	2.60717	2.36212	2.39689	1.70536	1.41617	1.42231	0,781918*	1,692708*	3,291502*	1.06289	1.29646	1.44889	2.699	2.45779	2.64329
0.003	0.890559	1.15861	1.23718	1.0415	1.08995	1.17991	0.861309	0.708269	0.857495	0.909411	1.46653	1.46741	1.19147	1.63651	0.848393	1.10593	1.12089	0.922899	0,752283*	-0,11328*	1,070005*	0.751628	1.20189	1.01064	1.75106	1.47788	0.949377
0.001	0.629269	0.861219	0.667368	1.17698	0.845918	1.29578	0.759074	0.684076	0.594771	1.38776	1.20639	0.849396	0.857814	0.220181	2.97968	0.672238	1.49613	0.960882	0,686852*	0,78544*	2,246678*	0.895277	1.29597	0.948521	1.89043	2.49463	1.22369
0.0001	1.05611	0.760497	0.569965	1.13079	0.904439	0.819237	0.516454	0.612277	1.08085	1.22676	1.05878	1.07732	0.217408	1.23942	1.28042	0.763775	0.956432	0.787711	0,714094*	0,211442*	1,270029*	1.08635	1.4626	0.819222	1.45025	1.39884	1.20691
	baseline			stimulated
barr	1.14365	1.35545	1.13971	5.01584	4.9676	3.98561
Goe	0.492352	1.36865	0.999529	2.09663	2.65038	2.72924
dFLR	0.964738	0.777867	1.03065	2.08129	1.91655	2.30914
Suppl. Figure 11f
AngII [µM]	arr1									arr1-dFLR									arr1 + PKC inhibitor
1	3.55727	3.68458	3.64753	3.46035	3.35994	3.5245	3.97754	3.57946	4.41427	3.09812	1.75013	2.72092	2.42235	1.46398	1.68859	1.83826	1.96175	1.74599	2.89441	4.35756	2.81724	2.32895	2.34328	2.0297	2.77942	4.10334	2.7523
0.1	2.94436	3.15936	10,8787364*	2.84835	4.15807	3.34103	4.18046	2.85518	4.13193	2.13316	1.81609	1.91927	2.05513	1.51287	1.59937	1.4246	1.49467	1.38937	2.94051	2.6135	2.31765	1.30363	2.39811	1.82185	3.66097	2.55607	2.50631
0.03	2.35971	2.89911	3.0357	2.34275	2.27389	2.4753	2.01333	2.63448	2.12409	1.64986	1.64281	3.05925	1.53323	1.43485	1.21887	1.21725	1.89677	1.57153	1.77653	2.15542	1.87552	1.62035	1.61245	1.80674	2.31771	2.18968	1.93604
0.01	2.68558	1.12959	3.72565	1.56733	2.19906	1.40774	1.78395	2.14354	1.91673	1.11858	0.930764	1.03631	1.21812	1.26883	2.2236	1.60342	0.847993	2.00835	1.55607	1.72454	1.27604	1.51527	1.40647	1.23534	2.38038	1.77286	1.39349
0.003	1.46442	1.42727	1.38546	1.37608	1.15009	1.31423	1.32572	1.4233	1.48889	1.3179	0.953471	0.833961	1.22204	0.88562	1.35739	0.689626	1.08513	1.19043	0.961174	0.936692	0.894795	1.17532	1.03242	1.10211	1.06824	1.24295	0.814866
0.001	2.42441	1.2504	1.55949	1.17093	1.3174	1.12359	1.21224	1.21543	1.02877	1.08856	0.766006	1.34878	0.81922	0.614124	0.751749	1.27121	0.776148	1.19032	0.848568	1.04505	0.764024	0.994156	1.0394	1.02579	1.50492	1.04691	0.860343
0.0001	1.0555	0.920345	1.82978	1.20461	0.875363	0.890421	0.730793	1.02282	1.13448	0.809939	1.07955	1.38951	1.00724	0.621479	0.670397	1.54762	0.626829	0.868512	0.575502	1.79231	1.03363	0.785525	1.0182	0.973368	0.922441	1.1756	0.868521
	baseline			stimulated
barr	1.39974	1.47521	1.34391	5.45912	5.1142	4.90303
Goe	0.883193	1.41899	0.903594	2.83177	3.17936	3.24496
dFLR	1.13107	1.25816	1.29133	2.19454	2.66831	2.91927
Suppl. Figure 11g
AngII [µM]	arr1									arr1-dFLR									arr1 + PKC inhibitor
1	2.23036	2.35408	2.10013	1.67328	1.59644	1.45541	1.69693	1.74999	1.87758	1.15019	1.03493	1.15684	1.02448	1.31142	1.07031	1.10755	0.85223	0.975712	1.51009	1.39431	1.27851	1.48104	1.22584	1.43011	2.00983	2.09536	1.59637
0.1	2.08925	2.97407	1.55062	1.76108	1.43276	1.66987	1.82943	1.98851	1.5334	1.08943	0.998819	1.17656	1.38812	1.38994	1.29552	0.964272	0.884406	0.950843	1.59391	1.74765	1.80997	1.28313	1.35644	1.16206	1.73852	1.75295	1.47377
0.03	2.06214	1.9284	2.07823	1.21795	1.42744	1.21292	1.51092	1.53404	1.37084	1.04424	0.928687	0.93727	1.37427	0.813404	1.06657	0.911911	0.888779	0.874286	1.39415	1.59173	1.22223	1.71662	1.47107	0.87847	1.58178	1.9172	1.89689
0.01	1.5445	1.0231	1.24455	1.35921	1.01886	1.32359	1.30237	1.0471	1.461	1.22882	0.983525	1.09037	1.063	1.27089	1.17876	1.04863	0.618852	0.915167	1.11839	0.922772	1.40506	1.12977	1.1446	0.958713	1.47062	1.77771	1.81766
0.003	1.54757	0.89893	1.89774	0.948695	0.982955	1.06593	1.0276	1.09909	1.24912	1.05699	1.22152	0.960497	1.81292	1.22529	1.62711	1.13401	0.974724	0.892988	1.15342	0.986795	1.11396	1.18786	1.0708	1.37476	1.31501	1.34159	0.973415
0.001	0.972803	1.32894	0.94813	0.995536	0.951325	0.973191	0.896202	0.93246	0.834893	0.865456	0.997356	0.822504	1.07395	1.31226	1.08251	0.984847	0.721317	0.729924	1.13956	1.37447	0.825362	1.08103	1.00441	1.04668	1.47037	0.933212	1.10439
0.0001	1.3973	1.37798	0.642184	0.804592	1.06489	0.725889	1.08619	0.854981	0.898839	1.1892	1.11047	0.971011	1.14829	0.730592	1.75396	1.15726	0.751394	1.0158	1.15801	0.855654	1.31737	1.11427	1.14478	0.92518	0.92892	1.32485	0.927826
	baseline			stimulated
barr	2.16609	1.80333	1.89576	3.77491	3.13809	3.23843
Goe	1.30919	2.31326	1.44604	1.89239	3.14277	2.31245
dFLR	2.57402	2.27202	2.97851	2.98041	2.59741	3.3431
Suppl. Figure 11h
AngII [µM]	arr1									arr1-dFLR									arr1 + PKC inhibitor
1	1.22871	1.28849	1.46265	1.24559	1.30624	0.989193	1.38774	1.18146	1.48846	0.76684	1.03453	0.85805	1.19609	1.06596	1.06605	0.927276	0.962887	0.822492	1.08091	1.31291	0.993097	0.901873	0.974573	1.2177	1.06522	1.12719	1.19207
0.1	1.84581	1.33177	1.12483	1.16093	1.31982	1.11222	1.09114	1.31476	1.3628	0.588953	1.15364	0.805171	0.916809	0.912989	0.999467	0.929503	0.894357	0.984534	0.923796	0.844039	0.751606	1.14345	0.946236	0.945103	1.01517	1.03242	1.21744
0.03	1.12808	1.42953	1.75757	1.16238	1.22243	1.29214	1.27268	1.35929	1.27467	1.37448	0.875672	1.03648	1.25754	0.876831	1.11961	0.904084	0.971461	1.07425	0.88163	0.986976	1.08487	1.33697	0.858265	1.06509	1.0487	0.848835	1.38868
0.01	1.06869	1.18658	0.910241	1.06327	1.07087	1.0758	1.1551	0.991028	1.02002	0.785501	0.891768	0.894005	1.07495	0.989333	0.927667	0.946843	0.963696	1.01535	1.00373	0.935752	0.952924	0.900684	0.928613	0.941795	0.990636	0.958116	1.03811
0.003	1.00731	1.21093	0.89616	1.07361	0.997084	0.973042	1.00709	0.993664	1.1347	1.02917	0.806482	0.791591	0.822021	1.11077	1.01288	0.832462	1.01006	1.02629	0.867373	0.755204	0.605941	0.790569	0.783613	0.609435	0.954039	0.865793	1.15291
0.001	0.778666	1.14663	0.89554	1.05509	1.02847	0.88717	1.01947	1.10968	0.942532	1.18836	0.98333	0.954723	0.872262	0.883689	0.954988	1.00259	0.962086	1.04203	0.672355	0.858693	0.628902	0.628745	0.942176	0.747113	1.07636	0.898834	1.13527
0.0001	0.955203	0.948293	0.697009	0.957461	1.00925	1.1042	0.926117	1.00773	0.825997	1.31827	0.944112	0.807096	0.894245	1.12184	1.21891	1.04258	0.964819	1.17206	0.825391	0.666311	0.834132	0.928152	0.822841	0.882266	1.02035	0.825213	0.843264
	baseline			stimulated
barr	2.48134	2.31845	2.10468	3.32697	2.92085	2.91939
Goe	1.55673	1.83747	1.46514	1.96325	2.17947	1.94399
dFLR	2.61762	3.12262	3.15929	2.65192	3.33127	3.11808
[truncated: 5 more columns]

## Sheet: Suppl. Fig.10g
AngII [µM]	arr1									arr1-dFLR									arr1 + PKC inhibitor
1	2.23036	2.35408	2.10013	1.67328	1.59644	1.45541	1.69693	1.74999	1.87758	1.15019	1.03493	1.15684	1.02448	1.31142	1.07031	1.10755	0.85223	0.975712	1.51009	1.39431	1.27851	1.48104	1.22584	1.43011	2.00983	2.09536	1.59637
0.1	2.08925	2.97407	1.55062	1.76108	1.43276	1.66987	1.82943	1.98851	1.5334	1.08943	0.998819	1.17656	1.38812	1.38994	1.29552	0.964272	0.884406	0.950843	1.59391	1.74765	1.80997	1.28313	1.35644	1.16206	1.73852	1.75295	1.47377
0.03	2.06214	1.9284	2.07823	1.21795	1.42744	1.21292	1.51092	1.53404	1.37084	1.04424	0.928687	0.93727	1.37427	0.813404	1.06657	0.911911	0.888779	0.874286	1.39415	1.59173	1.22223	1.71662	1.47107	0.87847	1.58178	1.9172	1.89689
0.01	1.5445	1.0231	1.24455	1.35921	1.01886	1.32359	1.30237	1.0471	1.461	1.22882	0.983525	1.09037	1.063	1.27089	1.17876	1.04863	0.618852	0.915167	1.11839	0.922772	1.40506	1.12977	1.1446	0.958713	1.47062	1.77771	1.81766
0.003	1.54757	0.89893	1.89774	0.948695	0.982955	1.06593	1.0276	1.09909	1.24912	1.05699	1.22152	0.960497	1.81292	1.22529	1.62711	1.13401	0.974724	0.892988	1.15342	0.986795	1.11396	1.18786	1.0708	1.37476	1.31501	1.34159	0.973415
0.001	0.972803	1.32894	0.94813	0.995536	0.951325	0.973191	0.896202	0.93246	0.834893	0.865456	0.997356	0.822504	1.07395	1.31226	1.08251	0.984847	0.721317	0.729924	1.13956	1.37447	0.825362	1.08103	1.00441	1.04668	1.47037	0.933212	1.10439
0.0001	1.3973	1.37798	0.642184	0.804592	1.06489	0.725889	1.08619	0.854981	0.898839	1.1892	1.11047	0.971011	1.14829	0.730592	1.75396	1.15726	0.751394	1.0158	1.15801	0.855654	1.31737	1.11427	1.14478	0.92518	0.92892	1.32485	0.927826
baseline vs. Stimulated
	baseline
arr1	2.15149	2.23902	2.12333	2.10228	1.11006	2.3434	2.19468	2.15506	1.76763	2.25235	1.74973	2.18601	2.52293	2.75354	1.9928	2.57257	2.12044	2.40824	2.20151	1.76114	2.25912	2.70889	1.27401	3.03594	1.75384	1.65875	1.72178	1.73177	1.71851	1.61427	2.10523	1.6592	1.80664	1.97231	2.06189	1.83254	2.1192	1.65428	1.81152	2.07029	1.66175	1.4435	2.01113	1.61532	1.90104	1.67674	1.67134	2.00715	1.90589
arr1 + PKC inhibitor	1.724	1.28537	1.41798	1.1502	1.27166	0.83232	1.30749	1.28994	1.32467	1.30699	1.53571	1.04311	1.31742	1.73022	1.24351	1.31784	1.19576	1.37898	1.16776	1.37654	1.07701	1.48064	1.43534	1.20997	2.42048	2.46836	2.02106	2.45804	2.10947	2.33533	2.12119	2.03571	2.3008	2.54472	2.02985	1.99178	2.75203	1.97147	1.73021	3.01661	2.46053	2.25264	2.48283	2.50614	2.38828	2.76087	2.26322	2.09651	1.39076
arr1-dFLR	2.76186	2.76389	2.58849	2.79444	2.47811	2.21311	2.44706	2.45057	2.68216	2.42953	2.43079	2.51712	2.30642	2.2605	3.04952	2.85168	2.52216	2.40141	2.51562	2.49447	2.50855	3.10783	2.42054	2.78075	3.47386	2.05987	2.07879	1.86516	1.8478	2.29278	1.81127	2.20948	1.9352	2.79281	2.32032	2.30467	2.15727	2.83009	1.65339	2.32008	2.68703	3.30238	1.87522	2.52675	1.452	2.10877	2.27325	2.35022	3.05773
[truncated: 32 more columns]

## Sheet: Suppl. Fig.10h
AngII [µM]	arr1									arr1-dFLR									arr1 + PKC inhibitor
1	1.22871	1.28849	1.46265	1.24559	1.30624	0.989193	1.38774	1.18146	1.48846	0.76684	1.03453	0.85805	1.19609	1.06596	1.06605	0.927276	0.962887	0.822492	1.08091	1.31291	0.993097	0.901873	0.974573	1.2177	1.06522	1.12719	1.19207
0.1	1.84581	1.33177	1.12483	1.16093	1.31982	1.11222	1.09114	1.31476	1.3628	0.588953	1.15364	0.805171	0.916809	0.912989	0.999467	0.929503	0.894357	0.984534	0.923796	0.844039	0.751606	1.14345	0.946236	0.945103	1.01517	1.03242	1.21744
0.03	1.12808	1.42953	1.75757	1.16238	1.22243	1.29214	1.27268	1.35929	1.27467	1.37448	0.875672	1.03648	1.25754	0.876831	1.11961	0.904084	0.971461	1.07425	0.88163	0.986976	1.08487	1.33697	0.858265	1.06509	1.0487	0.848835	1.38868
0.01	1.06869	1.18658	0.910241	1.06327	1.07087	1.0758	1.1551	0.991028	1.02002	0.785501	0.891768	0.894005	1.07495	0.989333	0.927667	0.946843	0.963696	1.01535	1.00373	0.935752	0.952924	0.900684	0.928613	0.941795	0.990636	0.958116	1.03811
0.003	1.00731	1.21093	0.89616	1.07361	0.997084	0.973042	1.00709	0.993664	1.1347	1.02917	0.806482	0.791591	0.822021	1.11077	1.01288	0.832462	1.01006	1.02629	0.867373	0.755204	0.605941	0.790569	0.783613	0.609435	0.954039	0.865793	1.15291
0.001	0.778666	1.14663	0.89554	1.05509	1.02847	0.88717	1.01947	1.10968	0.942532	1.18836	0.98333	0.954723	0.872262	0.883689	0.954988	1.00259	0.962086	1.04203	0.672355	0.858693	0.628902	0.628745	0.942176	0.747113	1.07636	0.898834	1.13527
0.0001	0.955203	0.948293	0.697009	0.957461	1.00925	1.1042	0.926117	1.00773	0.825997	1.31827	0.944112	0.807096	0.894245	1.12184	1.21891	1.04258	0.964819	1.17206	0.825391	0.666311	0.834132	0.928152	0.822841	0.882266	1.02035	0.825213	0.843264
baseline vs. Stimulated
	baseline
arr1	2.11801	2.91877	2.33682	1.83695	2.58136	2.34916	2.9152	2.26002	2.04051	2.19588	2.37819	2.68819	2.51136	2.05	2.21381	3.08164	2.33664	2.94288	2.40248	2.82847	2.86643	2.38264	2.56135	2.75534	2.3797	2.56725	2.48587	2.29423	2.51043	2.21285	2.16644	2.37928	2.1878	2.36006	2.2924	2.30477	2.08342	2.4229	2.39119	2.08247	2.31569	2.49723	2.31734	2.37184	2.26109	2.13287	2.24841	2.37717	2.07982
arr1 + PKC inhibitor	1.53379	1.31967	1.71073	1.56718	1.74378	1.61484	1.62063	1.58941	1.38813	1.44809	1.30203	1.7122	1.36634	1.69763	1.82094	1.78527	1.63782	1.54549	1.55695	1.63498	1.36287	1.3094	1.46507	1.62834	1.57083	1.72711	1.55758	1.36331	1.56894	1.98421	1.34559	1.75926	2.12708	1.43422	1.72928	1.45849	1.23624	1.71256	2.07436	2.47242	1.68695	2.90094	1.8398	1.58933	2.8133	1.60603	2.13081	2.41055	1.48752
arr1-dFLR	2.81177	2.68857	2.9007	3.17061	2.64163	2.61961	2.14951	2.90959	2.49396	2.44777	2.35767	2.65526	2.29518	2.83378	2.64192	2.36324	2.53038	2.58628	2.33303	2.78211	2.64687	2.76349	2.78687	2.41311	3.03277	3.10372	3.12895	3.20425	3.33279	3.23965	2.72402	3.07078	2.56646	2.9551	3.27176	3.25196	3.55365	2.93886	3.27197	3.62865	3.20978	3.30897	3.37836	3.36965	2.82064	3.15479	2.42855	2.99679	3.24341
[truncated: 32 more columns]
