# Supplementary material for: GPCR kinase knockout cells reveal the impact of individual GRKs on arrestin binding and GPCR regulation
Source: Nat Commun. 2022 Jan 27;13:540. doi: 10.1038/s41467-022-28152-8 (PMC8795447; doi:10.1038/s41467-022-28152-8)
Supplement: Supplementary file 4 — Source Data [file 41467_2022_28152_MOESM4_ESM.zip › Provided Figure Data/211207_Supplementary Figure12.xlsx]

## Sheet: Suppl. Figure 12
Supplementary Figure 12b
Co-localisation of AT1R with bArr1
	baseline																																	stimulated
Q+EV	0.346509	0.832659	0.486094	1.24401	2.79697	0.544327	0.162326	0.424133	1.1333	1.23267	0.3159	0.350397	0.77727	1.26991	1.76043	2.81827	0.88651	3.03928	1.90902	0.852566	3.30122	1.11372	0.130041	2.13262	0.0683569	0	0.434103	1.11476	0	0	0.522632	0		0.947249	1.33559	1.55091	1.26644	1.06293	1.53181	0.756801	1.41933	0.0108671	1.96356	0.577733	0	1.92372	1.39035	0.317035	4.5999
Q+GRK2	3.24815	1.67796	0.776401	1.58315	2.13197	0.563869	0.69919	1.88424	0	2.90818	1.00116	2.24367	0.431237	0.0665257	0.181393	0.907071	3.13276	0.283845	0.394481	0.22476	0.322401	0	1.25622	3.10241	1.49759	1.60303	1.02038	0.234332	0.386789	0.541994	0.0890271			1.93035	1.83338	1.02325	0	2.08563	2.01018	0.470549	1.11387	0	1.64962	0.319162	0.597485	0	0.427377	0	1.95684
Q+GRK6	0.311237	0.935279	0.705932	0.753549	1.18051	1.65766	1.66941	0.301544	1.0245	3.93964	0.187909	2.02528	2.01994	0	0.455646	1.22978	0.68479	9.08717	2.37585	1.09634	0.0964762	0	0	0.835748	1.12486	2.30264	4.21119	0.90421	2.04664	1.56664	3.81695	2.64144	0.127053	1.91483	2.14076	0	3.52745	0.366586	0.877266	1.38652	1.11174	0	0	0.680373	0	2.47504	0	1.7155	0.815163
Co-localisation of AT1R with Rab5
	baseline																																	stimulated
Q+EV	1.07387	1.26876	1.08421	0.951009	1.35636	1.3282	0.637232	1.10249	0.490371	0.717337	1.14256	0.92276	1.9189	1.61338	0.552068	1.04111	0.363028	1.07294	0.717228	0.760045	0.554551	1.3411	1.49564	1.41036	0.611959	0.0985759	1.06173	0.978277	0.291708	2.15533	0.804848	1.08207		1.24163	1.28061	0.388785	1.56337	0.66313	1.31783	1.42923	0.379964	1.2067	0.426419	1.75745	2.02969	0.859622	1.04905	1.36528	1.64768
Q+GRK2	1.93461	1.43005	0.805798	2.09178	2.09073	1.10124	1.02456	0.803928	1.34581	0.525823	1.4343	1.81007	1.08984	0.953567	1.54002	1.9543	1.04812	2.58898	1.95086	0.185833	0.553122	1.62836	0.761403	0.882456	0.585623	1.42252	0.30529	0.919947	2.76101	0.26771	0.781688			2.45488	2.07719	1.51176	1.28157	1.72986	2.57617	0.873987	1.87946	1.45453	1.34355	1.54439	1.97668	2.29045	0.772903	1.60967	2.45418
Q+GRK6	0.619259	1.94337	0.857622	1.51535	1.98041	1.39411	1.85852	1.57473	1.36044	2.13336	2.48465	3.04339	1.79669	2.22106	1.37028	2.52051	1.82797	2.3262	1.38856	0.561536	1.86641	1.26864	3.71267	1.59271	1.79086	2.26368	1.17949	1.19001	1.35122	2.05137	1.12982	3.45412	3.53814	1.15294	2.72092	0.559322	1.98049	1.57902	1.41776	1.96772	1.40708	3.3264	2.34066	2.01371	3.3784	2.04377	1.31533	1.89486	2.24261
[truncated: 17 more columns]
