# Supplementary material for: GPCR kinase knockout cells reveal the impact of individual GRKs on arrestin binding and GPCR regulation
Source: Nat Commun. 2022 Jan 27;13:540. doi: 10.1038/s41467-022-28152-8 (PMC8795447; doi:10.1038/s41467-022-28152-8)
Supplement: Supplementary file 4 — Source Data [file 41467_2022_28152_MOESM4_ESM.zip › Provided Figure Data/211207_Supplementary Figure13.xlsx]

## Sheet: Tabelle1
Suppl. Figure 13a
	baseline			stimulated
dQ-GRK+EV	0.985533	0.98629	1.02818	1.20328	1.22909	1.3622
dQ-GRK+GRK2	1.61581	1.72111	1.97913	1.98463	1.93321	2.44838
dQ-GRK+GRK6	2.13133	2.18479	2.30078	2.39366	2.40445	2.62726
Control+EV	1.12879	1.16427	1.1246	1.81984	1.86166	1.49722
dQ-GRK+EV+Tol	0.857833	0.981465	1.1607	0.855478	0.959442	1.13776
dQ-GRK+GRK2+Tol	1.29602	1.37224	1.56286	1.27106	1.29263	1.5177
dQ-GRK+GRK6+Tol	1.4025	1.43252	1.55428	1.38397	1.37672	1.54273
Control+EV+Tol	1.07504	1.15254	1.01117	1.13415	1.11103	0.98836
Suppl. Figure 13b
	baseline			stimulated
dQ-GRK+EV	0.893496	0.938749	1.16776	1.4655	1.60263	1.82467
dQ-GRK+GRK2	0.978434	0.960457	1.27793	2.01846	1.7921	2.20679
dQ-GRK+GRK6	1.55239	1.71945	2.10122	1.74464	1.87344	2.26322
dQ-GRK+EV+Los	0.854602	1.03997	1.10543	0.919018	1.06164	1.18712
dQ-GRK+GRK2+Los	0.861239	1.04857	1.13106	0.907885	1.05606	1.33199
dQ-GRK+GRK6+Los	1.48434	1.70548	2.01562	1.42537	1.87781	2.02625
