# Supplementary material for: GPCR kinase knockout cells reveal the impact of individual GRKs on arrestin binding and GPCR regulation
Source: Nat Commun. 2022 Jan 27;13:540. doi: 10.1038/s41467-022-28152-8 (PMC8795447; doi:10.1038/s41467-022-28152-8)
Supplement: Supplementary file 4 — Source Data [file 41467_2022_28152_MOESM4_ESM.zip › Provided Figure Data/211207_Supplementary Figure14.xlsx]

## Sheet: Suppl. Figure 14
Suppl. Figure 14a
ACh [µM]	PJ-F8 + EV									Control + EV
100	1.0451	1.79866	1.45232	0.986586	0.398195	0.987924	1.26807	1.74986	1.59548	1.20934	0.782547	0.628562	1.4033	1.219	1.26033	0.846785	0.989742	0.691083
10	1.06348	1.29783	0.988786	1.3234	1.08294	0.924049	0.575275	0.912356	1.1571	0.916246	0.54163	0.825113	1.03794	0.938706	1.17062	0.307471	1.00445	0.888364
3	1.07867	0.764435	0.796642	0.919624	0.599956	0.988207	1.19164	0.867131	1.93252	0.62832	0.832111	0.777589	0.963159	2.21447	1.64749	0.332458	-0.0326219	0.289415
1	2.72419	1.59931	0.39027	0.98292	0.616362	0.605757	0.58349	2.10505	0.339185	0.71246	0.576773	1.11499	0.437403	1.327	1.08329	0.871113	0.293406	1.35028
0.3	1.12208	3.04085	1.66245	0.520638	0.766534	1.2763	0.809575	1.67156	1.38424	0.790589	0.531428	0.687902	0.424223	0.749839	0.958766	1.40698	0.530019	-0.347832
0.1	0.751009	1.3972	0.511566	0.919627	1.04004	1.33352	0.702458	0.803984	0.654649	0.852999	0.498568	0.719136	2.53711	1.41817	1.57947	0.999151	0.614982	1.29401
0.01	0.953562	1.12653	1.30842	0.739985	0.686674	0.59567	0.988736	0.545396	0.87482	0.922071	0.822591	0.5668	0.683661	1.8506	1.05406	0.218433	1.05689	0.677846
ACh [µM]	PJ-F8 + GRK2									dGRK3,5,6
100	1.62672	1.6659	1.64011	2.2512	4.12629	2.4624	1.91612	2.76056	6.79735	1.05256	1.03155	0.851317	1.79306	0.86812	1.10569	1.24521	1.13723	1.20072
10	2.56616	2.17455	1.75406	2.33593	1.90847	1.57361	1.50507	2.83722	5.70459	1.00479	0.844603	1.15728	1.34014	1.5662	1.04824	1.36548	1.41746	1.1543
3	1.39573	1.32302	2.44501	1.80344	1.15129	1.30375	1.84718	1.92719	2.02762	1.04477	0.756028	0.902059	1.76189	1.32434	1.22725	1.25157	0.870256	1.32501
1	0.835572	1.25404	0.823154	1.3252	0.969321	1.0214	2.34426	1.09232	0.59197	0.815168	0.674007	0.869618	0.806866	0.819237	1.78786	1.31803	1.11219	0.861097
0.3	1.32423	0.633942	1.08276	0.804655	3.05273	1.33547	0.956771	1.55962	0.870803	0.595483	0.903903	0.795331	1.11342	1.54675	1.05548	1.12862	1.01473	1.09315
0.1	0.833657	0.817595	0.789644	1.01104	1.45633	1.18601	1.46267	1.29442	0.476926	0.411598	0.844584	0.932776	1.32455	0.556135	0.848869	1.03871	0.959022	1.10036
0.01	0.791053	0.701797	0.576106	1.76008	1.23459	0.771107	1.72364	1.11435	1.6377	0.712516	0.779631	0.816965	1.128	0.795748	1.07458	1.51932	0.816039	0.643137
ACh [µM]	PJ-F8 + GRK3									dGRK2,5,6
100	3.75838	3.07479	2.66122	5.30196	4.29209	5.43069	2.87277	1.83784	1.73636	0.991633	1.39877	0.857071	0.673317	1.58772	1.79076	1.08994	0.90892	1.03482
10	1.99399	5.19409	3.20212	3.79764	4.1338	2.95911	1.41325	2.42562	2.88149	1.40192	1.14903	1.26372	1.25418	1.82191	1.43282	1.08036	0.885936	1.06327
3	2.14818	2.73862	3.76836	7.18747	3.04542	6.3837	1.87018	1.97397	1.46549	1.85294	1.3452	1.18027	1.74715	2.73428	0.683772	1.03579	1.13215	0.919476
1	2.19969	3.10702	2.0323	1.95958	3.09109	2.03298	2.08979	4.99238	1.50959	1.17772	1.16146	1.19297	1.2307	1.64191	1.13289	0.955121	1.22145	0.865394
0.3	0.984388	0.558748	0.78906	1.94601	1.19226	1.39136	0.983279	0.645506	0.865976	0.944763	1.11554	1.17125	1.05109	1.02301	0.96875	1.19653	1.10319	0.777961
0.1	0.658478	1.69108	0.871414	1.17347	1.41451	1.03982	0.459204	0.562633	0.603166	1.20124	1.14027	1.12328	1.07296	0.800653	1.92584	0.905857	1.03872	0.995962
0.01	0.43581	0.717055	0.812487	1.04994	1.01758	0.847601	2.00335	0.720967	0.448827	0.844578	1.82676	0.706939	0.915287	1.79794	1.29755	1.04513	0.994776	0.909612
ACh [µM]	PJ-F8 + GRK5									dGRK2,3,6
100	1.61502	0.700747	0.897993	1.34524	0.635905	2.13266	1.23079	0.615109	0.835229	0.975878	0.955788	0.753885	0.820847	0.66258	0.808219	1.53118	1.29628	1.18483
10	1.04909	0.987217	1.1547	0.661778	1.1286	0.647931	0.388971	0.674771	0.597465	1.08978	1.16856	0.909105	0.926619	1.28663	0.730231	1.12766	1.16521	1.31064
3	0.83152	0.692942	1.89842	0.797751	0.396693	1.47552	0.990312	0.491417	0.712813	1.18256	1.22881	0.815685	0.929604	0.811751	0.78542	1.24362	1.11109	1.28775
1	1.578	0.995927	1.31283	0.657428	0.886952	2.37651	0.725918	0.953451	0.767994	0.895462	0.684089	1.07841	0.818253	0.725991	0.772671	1.34694	1.20322	0.828064
0.3	1.34628	0.562576	0.49535	0.836514	1.34529	1.03231	0.467101	0.297165	0.450836	0.836116	0.920487	0.751131	0.956331	0.882347	0.862682	0.947224	0.690715	0.703185
0.1	0.798694	0.437928	0.709997	0.81038	1.45355	0.691059	0.762681	1.84519	0.647313	1.34885	0.624793	0.890291	0.923256	0.84142	0.81071	1.37001	1.08501	1.07149
0.01	1.40381	0.397591	1.63093	0.878078	1.08361	0.683616	0.527315	0.590202	0.905702	0.978061	1.20429	0.721024	0.930271	0.724535	0.767877	0.988004	0.923894	1.75247
ACh [µM]	PJ-F8 + GRK6									dGRK2,3,5
100	0.954984	0.680053	1.69386	0.89097	1.15079	1.16908	1.22232	1.20652	1.44675	1.11592	1.34637	1.25792	0.885975	1.4667	0.806509	1.324	1.63066	1.47497
10	1.73981	0.850569	0.581037	1.03913	1.64816	1.12649	1.54386	1.81001	1.19978	0.873096	1.44172	1.47749	0.425592	1.49556	0.629289	1.03389	1.14134	1.17525
3	1.05806	1.80809	0.615088	0.824578	0.79843	0.771502	1.03059	1.22419	1.12206	1.07263	1.2964	0.684158	1.5144	1.49208	1.3742	1.61211	0.881431	1.06427
1	0.920165	0.739472	0.739664	0.697894	1.21933	0.653939	0.591295	1.13257	0.666834	1.2638	1.12671	1.92594	0.682202	0.836968	0.976465	1.03653	0.959424	1.03327
0.3	0.431082	1.82656	1.09854	0.586335	0.863059	0.962308	1.69466	1.37616	1.05996	1.17416	0.868355	1.19329	1.06957	0.837359	1.47237	0.910546	0.917406	1.0897
0.1	1.04844	1.19552	1.23791	1.00552	0.561723	0.744754	1.00766	1.08118	0.48356	0.850996	1.13564	1.0779	1.21665	1.29667	1.34724	1.11036	1.63651	1.05581
0.01	1.18325	0.638678	0.666821	1.19009	0.747712	0.787102	0.719742	2.31601	1.01527	0.766674	1.17795	1.55396	0.876564	1.54479	0.990767	0.787	1.11063	0.834951
ACh [µM]	dGRK5,6									dGRK2,3
100	0.84169	1.01773	1.26909	1.01081	1.40599	0.906212	1.95951	1.00886	0.594406	1.13593	1.12602	0.88779	1.24016	1.13691	1.82176	1.27261	1.12481	2.44296
10	2.2496	1.45714	0.934631	1.23207	0.916736	1.37081	1.20413	0.75162	1.45827	0.584798	1.06513	0.930052	1.57795	1.28094	1.12719	2.17621	2.11757	2.17318
3	1.49319	1.79225	0.633984	0.785413	0.909398	0.8791	0.93458	0.467388	1.42572	1.09317	0.92405	1.50417	1.60791	1.21138	2.54771	1.29102	0.7764	0.936246
1	1.06751	0.789462	0.849081	1.10779	0.595225	1.07002	0.891591	0.674382	1.09924	0.472052	1.39004	0.725895	1.32862	1.24201	0.974474	0.774394	1.72957	1.88435
0.3	1.16228	1.12898	1.93166	0.944147	0.935019	0.763645	0.669778	1.27659	1.37612	1.24258	0.369083	1.39484	1.34205	1.29772	1.40334	2.03299	1.52755	1.155
0.1	1.30624	0.617225	1.06912	0.925562	1.12426	0.995777	1.01552	1.08474	1.48933	1.16841	1.20555	0.74794	1.43658	1.04702	1.12945	1.39202	1.46915	1.27857
0.01	2.09972	1.01863	1.42121	1.11959	1.23075	1.01123	1.00303	1.05905	1.13797	1.2597	1.20404	1.33195	1.56504	1.13979	0.917337	1.30134	0.817816	1.28551
Suppl. Figure 14b
ACh [µM]	PJ-F8 + EV									Control + EV
100	1.2013	2.0286	1.2164	1.57891	1.50013	1.358	1.59552	1.61838	1.65198	0.599029	0.856486	0.881261	1.6526	1.61212	1.44726	1.64749	1.02401	1.67764
10	1.30208	1.2397	0.890417	1.45781	1.37788	1.64109	1.21298	1.13377	1.1481	1.08723	0.559097	0.952288	1.5997	1.59397	0.832349	1.32048	0.978385	1.4388
3	1.2088	0.935332	1.84435	1.25759	1.62809	0.987867	1.25434	1.48514	1.59622	0.515175	0.819161	1.06973	1.2066	1.55438	1.72953	1.54062	1.39824	1.80658
1	1.04987	1.19888	0.988273	1.12529	1.34638	1.14279	1.17556	0.860796	1.29162	0.417437	0.658731	0.912964	1.44461	1.60556	1.28053	1.5824	1.34925	1.39722
0.3	0.653412	1.64929	0.698224	1.53209	1.31317	1.10421	1.41607	1.07587	1.58782	0.761426	0.520576	0.326432	1.57868	1.81423	0.889704	1.06725	1.51694	1.21009
0.1	1.53941	0.97831	2.10027	0.997534	0.899872	1.22971	1.54606	0.900371	1.65298	0.616851	0.790779	0.557603	0.957877	1.33	0.941286	0.821981	1.54646	1.14354
0.01	0.750358	0.759647	0.963283	1.1375	1.10162	0.771958	0.985179	1.14777	1.27352	0.839986	0.434343	0.397526	0.875591	1.45918	1.54185	1.23733	0.903209	1.26566
ACh [µM]	PJ-F8 + GRK2									dGRK3,5,6
100	1.69488	1.95707	2.16397	2.25557	2.5384	3.04191	2.13766	2.32614	2.09578	1.13473	0.858731	1.34693	1.60135	1.73296	1.19129	1.39551	1.41007	1.32716
10	2.63297	1.73342	1.36353	2.39549	2.20185	2.62894	2.10993	1.74754	1.92585	1.05446	1.056	0.846555	0.929378	1.93349	1.12426	0.925431	1.4474	1.62076
3	1.45879	1.74913	2.16004	1.42074	1.77163	1.96293	1.69565	1.76652	1.51479	0.984833	1.43889	0.97781	1.28113	1.35244	1.37365	1.15047	1.3942	0.913319
1	1.26554	1.28216	1.02662	1.58907	2.0393	1.10884	1.33508	1.13525	1.29172	1.05302	1.134	0.937329	1.05679	1.11755	1.31228	1.31799	0.835456	0.985607
0.3	0.862819	1.08528	0.732592	0.904034	1.51015	0.970647	1.14489	1.10682	1.40336	0.969665	0.821683	1.01106	1.14281	1.55723	1.08608	1.13013	1.08158	1.0881
0.1	0.902528	0.730069	0.559208	1.4473	0.741084	0.927253	1.07733	0.908538	0.960246	0.935821	1.06229	0.867156	1.25426	0.945069	1.42304	1.18658	1.07686	0.866756
0.01	0.411184	0.589495	0.686574	0.838847	1.3682	0.677256	0.992035	0.941663	0.730074	1.02553	0.860263	0.997907	0.949561	1.08648	1.08572	0.91102	1.22085	1.06787
ACh [µM]	PJ-F8 + GRK3									dGRK2,5,6
100	3.61887	3.28818	4.40963	3.41203	3.4081	3.85421	3.18231	2.5393	3.04879	1.56182	1.17767	1.45274	1.30911	1.72749	1.27889	0.844905	0.986141	1.25754
10	4.14431	6,20096800*	2.57943	5.03075	3.41347	4.30946	3.2158	3.47523	4.65969	1.03956	1.25725	1.21451	1.07692	1.4098	0.83985	1.0196	1.11872	1.06187
3	1,49928400*	1.94599	2.09814	3.39951	4.15943	4.42307	3.01357	2.77912	4.62955	1.31588	1.55022	1.13583	1.6063	1.16117	1.74014	1.10109	1.12407	1.25598
1	2.42166	2.099	3.14259	2.94242	3,79662000*	3.36661	2.65321	1.82074	3.07329	1.53523	1.31954	1.43705	0.54521	1.88355	1.00187	0.937268	0.870258	0.691224
0.3	1.64679	0.91426	1.1979	2.03476	1.69568	3.38774	2.48996	1.4706	2.49595	1.58722	1.16068	0.872741	1.3247	1.2518	1.14225	0.707116	0.853956	0.719247
0.1	2.05102	1.15712	0.881468	1.21458	2.06875	1.077	1.4833	1.02555	1.3984	0.87587	0.883984	1.04372	1.19501	0.851299	0.872746	0.584769	0.704985	1.12433
0.01	0.987666	1.18063	0.812801	1.26937	1.11847	1.50861	1.02255	0.783417	1.72868	0.847285	0.945018	1.2096	1.005	0.871432	1.20003	0.696943	0.636482	0.714023
ACh [µM]	PJ-F8 + GRK5									dGRK2,3,6
100	1.51058	0.852409	1.69113	1.41794	0.920906	1.15971	1.10791	0.932765	1.08291	1.13334	1.24989	1.10079	1.70823	1.54136	1.75355	1.33375	1.69244	1.00057
10	1.06462	1.26121	1.30227	1.08762	1.19963	0.936231	0.879313	1.42934	1.23203	1.2582	1.45627	1.16722	1.21485	1.20204	1.29033	1.03852	1.28794	0.669211
3	0.814763	1.40653	1.28025	1.11848	0.970356	1.17312	0.769163	0.855331	1.08497	0.835238	2.04996	1.06466	1.12183	1.36386	1.23891	1.18322	1.1545	1.27472
1	1.20456	1.23746	1.23549	0.889931	1.07362	1.17036	1.30229	0.918779	0.935099	1.05667	1.33549	0.98824	1.03667	1.31773	0.936428	0.770542	0.917354	1.17469
0.3	1.05273	1.02969	0.915126	1.1607	0.9897	1.02198	0.804377	0.937761	1.05297	1.27772	0.533547	0.866259	1.31744	1.18918	1.06433	1.0895	1.06834	1.53451
0.1	1.61044	1.28217	1.17496	1.0199	0.823084	1.0556	0.997781	0.911242	0.91441	1.30833	1.05858	1.4967	0.988564	1.29192	1.28684	1.08089	0.962219	1.11172
0.01	1.19118	1.21088	0.858333	0.942939	1.13413	0.873779	0.940368	1.03055	1.20224	1.46736	1.0378	1.37809	0.944193	1.22711	1.04833	0.996409	0.850344	0.992446
ACh [µM]	PJ-F8 + GRK6									dGRK2,3,5
100	1.24437	1.24083	0.920434	1.16872	1.04552	1.21945	1.10927	1.18405	1.04858	1.65123	2.4784	1.76171	1.82715	1.23093	1.43257	0.987595	1.2212	1.43382
10	1.06807	0.951263	1.58874	1.05317	1.06219	0.888576	1.23451	0.740705	0.988946	1.35008	1.73653	1.48228	1.54325	1.02786	1.22782	1.21907	0.846284	1.20327
3	1.14545	1.12673	1.08076	1.00656	1.10798	0.915922	1.12973	1.12196	1.15396	1.7952	1.89958	0.746778	1.48554	1.43091	1.7154	1.23908	1.22753	1.19138
1	1.39019	1.03879	1.15507	1.27955	1.31785	1.00561	1.18248	1.09852	1.04407	1.41453	1.2186	1.18106	1.10151	0.72059	1.06156	1.48506	0.978822	1.49193
0.3	0.987365	1.41877	0.934545	1.02474	0.916574	0.913039	0.880151	0.876397	0.892182	1.42563	0.995693	0.642583	0.767921	1.31176	0.563172	1.14213	1.51061	1.05839
0.1	1.36046	1.08572	1.09367	1.16627	0.915375	1.03936	1.03636	0.908038	0.772977	1.0132	1.14223	0.983646	0.847802	0.930437	1.33306	1.03812	1.22883	1.03539
0.01	1.59971	0.981451	1.32092	1.09562	0.96274	1.07551	0.862428	1.00097	1.19857	1.18176	1.49168	1.27091	1.5445	0.875633	0.7968	0.718803	0.908886	0.664731
ACh [µM]	dGRK5,6									dGRK2,3
100	0.859537	1.16427	1.25326	1.18848	0.904437	0.971723	1.09943	1.00681	1.1073	1.1814	1.77658	1.18597	1.89695	1.73322	1.68693	1.40039	1.14328	1.00245
10	1.18905	1.20451	1.00295	1.41516	0.906079	1.21097	1.14293	1.14812	1.18976	1.76369	2.80241	1.18399	1.93044	1.65469	1.87454	1.07771	0.912106	1.09191
3	1.17801	1.12745	1.01661	1.12629	0.814386	1.37488	1.20123	0.947015	1.30247	0.715102	3.156	1.33099	1.52192	1.74973	1.46449	1.13794	1.14435	1.19755
1	0.911088	1.08084	0.982865	0.693859	0.725406	0.869206	1.11242	1.13096	1.17132	1.66791	1.48572	1.22343	1.46837	1.47719	1.5575	1.4505	1.02617	1.10281
0.3	1.05582	0.931114	0.966453	0.634865	0.69816	0.88183	1.024	1.05935	1.16061	0.842507	2.2172	1.06942	1.64545	1.25724	1.22615	0.769913	1.1935	1.10942
0.1	1.19254	0.683337	0.748104	0.986367	1.32619	1.02818	1.02226	1.08955	1.19815	0.921283	0.800506	1.06165	1.2977	1.62211	1.49755	0.901512	1.10329	1.33165
0.01	0.990715	0.886458	1.01025	0.356973	0.799747	0.832139	1.03841	1.06297	1.21935	0.492311	0.48147	0.695002	1.46328	1.60344	1.11574	0.938322	1.04924	0.50077
Suppl. Figure 14c
cmpd101 [µM]	dGRK2,3+GRK2															dGRK2,3
100	0.785398	0.979485	0.797986	0.965631	1.32136	1.01987	0,64110841*	0.739609	0.756331	0,66751838*	0.92664	0,51503482*	0.753546	0.767841	0.875904				0,635461*	0.946971	0.964365	0.786409	0.842622	0.910715	0.643253	0,57898802*	0.812013	0.789588	0,62014863*	1.03923
30	1.02148	0.678368	0.71168	0.689669	1.42611	1.58361	0.763334	0.755532	0.64494	0.983305	1.03399	1.37553	0.890538	0.93371	1.07298				0.671088	0.970447	0.821479	1.17531	1.24682	0.806769	1.04411	0.580289	1.13083	1.43583	0.39559	1.53625
10	0.985216	1.3435	1.41342	1.6361	0.98508	0.938897	0.871948	0.950629	0.933724	2,071838*	1.53279	1.66401	0.824158	1.19631	0.551268				1.09309	1.18816	0.990831	0.951416	0.879809	0.867283	0.839474	0.72089	0.852923	0.975435	0.00203334	1.54074
3	1.38525	1.36367	0.991538	1.84576	1.49489	1.87593	0.820978	1.15955	0,66194216*	0.935728	1.07542	1.03645	1.18309	8,4305468*	1.54365				0.87001	1.14997	0.934036	2,2050209*	1.5512	1.3201	0.892018	0.676135	1.08682	0.507135	0.557835	0.816059
1	1.61839	2.11777	1.15925	2.03792	1.75571	1.45412	1.00022	1.22739	1.19141	1.41859	3.29633	3.26666	0.964263	0.88006	1.18559				0.715108	0.817448	1.25105	1.11152	1.11111	1.25602	1.69321	0.747913	0.534532	-2,26964307*	2,13524482*	1.49463
0.3	1.67701	1.59319	1.68419	1.20803	2.0925	2.83466	0.98848	1.20265	1.28787	3.58478	1.61475	1.35015	1.88241	1.73559	1.92682				0.858228	0.869012	0.876797	1.12869	1.35165	1.55161	0.759131	0.694153	0.472876	1.06685	-10,8481717*	1.65627
0	2.3045	3.27449	2.60249	2.05635	2.34659	2.36419	1.08716	1.87653	1.62076	1.73162	2.55112	2.71674	1.57954	2.1783	3.44998				1.22068	1.29687	1.56365	1.15521	1.3264	2.0278	0.818319	1.14778	0.66368	2.516	0.700935	-1.51912
