# Supplementary material for: GPCR kinase knockout cells reveal the impact of individual GRKs on arrestin binding and GPCR regulation
Source: Nat Commun. 2022 Jan 27;13:540. doi: 10.1038/s41467-022-28152-8 (PMC8795447; doi:10.1038/s41467-022-28152-8)
Supplement: Supplementary file 4 — Source Data [file 41467_2022_28152_MOESM4_ESM.zip › Provided Figure Data/211207_Supplementary Figure15.xlsx]

## Sheet: Suppl. Fig. 14b
Suppl. Figure 15b
AngII [µM]	Q-GRK + EV																																				Q-GRK + GRK2
1	1.77268	2.08583	2.2612	1.74387	1.9286	1.81807	2.39582	1.9988	2.11892	1.73678	1.73323	1.57536	1.52749	1.73664	1.36765	1.80633	1.74884	1.39899	1.74943	2.17162	1.72942	2.11236	2.22005	2.09349	1.8974	1.95067	1.37282										2.18806	2.21751	2.28185	1.90159	1.96947	1.82703	2.02225	2.24667	1.96866
0.1	2.16516	1.87744	2.067	1.81799	1.86483	1.8466	1.78034	1.88673	1.69644	1.75515	1.8442	1.80986	1.45414	1.69357	1.48156	1.47525	1.71018	1.43597	2.00166	1.51851	1.44562	2.01088	1.89734	1.72872	1.37753	1.37705	1.16777										2.36867	2.69293	1.92165	2.02493	1.61843	1.96646	1.77919	1.7645	2.11448
0.03	2.00289	2.01783	1.7882	1.42746	1.59136	1.65726	1.50477	1.59375	1.36894	1.37246	1.38603	1.70114	1.39122	1.62464	1.35068	1.47861	1.25838	1.47632	1.54136	1.65926	1.44663	1.91944	1.463	1.48156	1.30611	1.42841	1.69893										1.95885	1.98404	1.92857	1.5104	1.54039	1.43703	1.58049	1.45281	1.97358
0.01	1.53918	1.52753	1.58273	1.43928	1.48994	1.37487	1.36554	1.41937	1.30222	1.53757	1.29	1.67245	1.83183	1.34042	1.26796	1.38183	1.24487	1.24574	1.37748	1.37746	1.29684	1.39378	1.51332	1.42434	1.09694	0.962218	1.65461										1.36805	1.72022	1.7699	1.28767	1.28438	1.22672	1.38503	1.17582	1.33666
0.003	1.159	1.63815	1.15679	1.12649	1.24789	1.20493	1.16637	1.29205	0.949389	1.67001	1.17373	1.16481	1.20237	0.792752	1.52368	1.07788	1.02691	1.24761	1.18688	1.12696	1.20805	1.10478	1.29963	1.42202	1.06764	0.719677	0.922477										1.46941	1.32602	1.16725	1.02878	1.07032	1.02249	1.1313	1.00813	1.06866
0.001	1.20387	1.2133	1.44093	1.14781	1.14079	1.15644	0.858237	1.14102	0.990316	0.951178	1.16239	1.21708	0.977208	0.928738	1.27519	1.18495	1.0061	1.28423	1.16349	0.954274	1.17841	1.26777	1.07948	1.05652	0.990713	0.898829	0.98756										1.1569	1.21058	1.09622	1.10282	1.00269	0.967226	1.05143	1.13641	1.06428
0.0001	0.741826	1.14882	1.23918	1.03511	1.11614	0.853374	0.743164	0.971421	1.06336	0.762082	0.992043	1.05924	1.60815	1.01386	0.684208	1.06414	1.01857	0.756975	0.986471	0.988	1.15821	1.04158	0.979134	1.11512	0.866814	1.03473	0.968462										1.25777	0.87688	1.31942	0.997831	0.81549	1.06702	1.08187	0.892371	0.893728
Suppl. Figure 15c
AVP [µM]	Q-GRK + EV									Q-GRK + GRK2									Q-GRK + GRK3									Control + EV
1	1.82618	2.13797	1.8019	1.51301	1.72763	1.9176	1.40771	1.83054	1.39115	1.60505	1.63418	1.76146	1.96131	1.9893	1.81496	1.57203	1.80174	1.53975	1.6003	1.67336	1.53432	1.86019	1.69717	1.73667	1.78664	1.69912	2.06546	2.0179	2.16948	1.96544	2.6027	1.95139	2.15875	1.63301	1.71356	2.30022
0.1	1.77032	1.67462	1.75117	1.52704	1.84538	1.85601	1.49438	1.46214	1.16082	1.49153	1.44044	1.59415	1.79355	1.95895	1.836	1.84862	1.69703	1.22561	1.68625	1.48621	1.40329	1.68523	1.74442	1.63656	2.06358	1.74406	1.71048	1.92139	1.81949	1.77701	2.02299	1.77178	2.26379	1.34285	1.41672	2.24222
0.03	1.57576	1.69528	1.5381	1.01137	1.71112	2.06313	1.49391	1.37085	1.32316	1.3841	1.52908	1.2997	1.36717	1.62837	1.70216	1.37785	1.45185	1.26399	1.39294	1.59955	1.4337	1.44515	1.34004	1.52553	1.55929	1.52395	1.47698	1.67508	1.55063	1.47061	1.78299	1.9285	1.62133	1.27029	1.5345	1.90847
0.01	1.6012	1.53034	1.59164	1.04589	1.30269	1.21438	1.24308	1.02005	1.1154	1.18698	1.45968	1.16448	1.29537	1.26771	1.41306	1.35213	1.33777	1.30158	1.13903	1.26207	1.14042	1.35778	1.27329	1.18277	1.38716	1.37017	1.32326	1.45358	1.32977	1.66341	1.55613	1.79089	1.78729	1.42687	1.34637	1.34528
0.003	1.36125	1.20224	1.08118	0.915286	0.926343	1.32358	0.996805	1.24653	0.81245	1.10201	1.04531	1.15402	1.0857	1.21643	1.30978	1.1785	0.780714	1.08206	1.13863	1.06436	1.15896	1.22945	1.09935	1.22865	1.43604	1.16589	1.13652	1.09522	1.13006	1.19291	1.21878	1.27951	1.2887	0.939555	1.14997	1.36867
0.001	1.46981	1.0257	1.10824	1.00057	0.998616	0.965631	0.888629	1.08388	0.905136	0.990006	0.97484	1.14932	1.02287	0.883141	1.00384	0.967405	0.881538	0.949126	0.961367	1.18713	0.998464	0.833661	0.951602	0.928977	1.19266	1.15637	1.06535	1.1698	1.19889	1.13443	1.18466	1.2048	1.51286	0.83476	0.905085	0.989506
0.0001	1.02804	1.08459	1.08836	0.932449	1.12206	1.12576	1.00482	0.992706	1.11372	1.04144	0.999728	0.961268	1.01652	1.08996	1.01901	1.0582	1.11214	0.83439	1.21567	0.96995	0.928084	0.946148	0.881728	0.884133	0.979489	1.06509	1.21981	0.981114	1.14918	1.0264	1.14724	0.942041	1.00639	1.16307	0.947517	0.898509
Suppl. Figure 15d
AVP [µM]	Q-GRK + EV									Q-GRK + GRK2									Q-GRK + GRK3									Control + EV
1	1.88227	1.98255	1.78544	1.89522	1.87409	1.86771	1.56219	1.68686	1.71402	2.06167	2.19072	2.12768	2.1758	2.25767	2.09773	1.9601	1.90201	1.64623	2.12467	2.33361	2.17836	1.75865	2.32468	1.93525	1.4992	1.53181	1.45608	2.23259	2.51689	2.49791	2.62401	2.21983	2.23741	2.62401	2.21983	2.23741
0.1	1.76877	1.80714	1.78885	1.82028	1.63254	1.86156	1.48809	1.37715	1.70374	1.88589	1.91616	2.06214	1.9498	1.87164	2.02572	1.9034	1.77504	1.79342	2.04936	2.07638	2.0825	1.96594	1.77736	1.79987	1.33689	1.23885	1.43112	2.05828	1.99998	2.35175	2.19132	2.28683	2.04697	2.19132	2.28683	2.04697
0.03	1.69115	1.57102	1.40853	1.2484	1.53373	1.57164	1.32862	1.28125	1.18788	1.80517	1.57553	1.56117	1.73375	1.64588	1.75811	1.66986	1.77302	1.94474	1.86207	1.68784	1.79064	1.76123	1.40752	1.60645	1.16945	1.39326	1.29179	1.7445	1.80669	1.94023	1.83572	1.86181	1.84697	1.83572	1.86181	1.84697
0.01	1.30435	1.41863	1.30594	1.2342	1.33519	1.47544	1.11486	1.02734	1.24759	1.3684	1.57688	1.33708	1.26793	1.3945	1.39154	1.2308	1.63815	1.40236	1.38304	1.44595	1.55286	1.23922	1.44486	1.29364	0.975944	1.32384	0.985035	1.52327	1.64651	1.63848	1.72533	1.85959	1.46266	1.72533	1.85959	1.46266
0.003	1.14853	1.1443	1.31693	1.34569	1.08494	1.19095	1.19643	1.22696	1.28644	1.18014	1.06156	1.20515	1.21481	1.23335	1.22807	1.30276	1.30736	1.17914	1.2424	1.01704	1.21381	1.22358	1.14405	1.24414	0.844413	0.808888	0.857637	1.47611	1.30293	1.26373	1.43823	1.25911	1.47676	1.43823	1.25911	1.47676
0.001	0.995351	1.07113	1.08356	1.144	1.05602	1.15613	1.07305	1.15871	0.95944	0.926608	1.01944	0.946027	0.939945	0.991998	1.06017	0.862331	1.18588	1.09118	0.926674	1.15398	0.873023	1.05688	0.943757	0.941191	0.871573	0.858087	0.687495	1.15056	1.10766	1.11514	1.22806	1.16485	1.41017	1.22806	1.16485	1.41017
0.0001	0.946327	0.926163	1.02566	0.81161	0.942693	1.12746	0.823095	0.569576	0.834288	1.16897	0.951818	0.989753	0.978683	0.916687	0.938724	1.21415	0.879593	1.13161	1.21965	1.00835	0.907031	0.94422	1.05631	0.816156	0.647902	1.05513	0.780869	0.949832	1.0798	1.02468	1.21436	1.08783	1.00079	1.21436	1.08783	1.00079
Suppl. Figure 15e
AVP [µM]	Q-GRK + EV									Q-GRK + GRK2									Q-GRK + GRK3									Control + EV
1	1.52832	1.6724	1.56512	1.97777	1.75687	1.7146	1.67841	1.68215	1.68373	1.56591	1.79067	1.76947	1.50179	1.8477	1.58823	1.67373	1.70826	1.6547	1.56657	1.58965	1.5813	1.65635	1.73772	1.66085	1.7484	1.68981	1.7219	1.70078	1.68681	1.79183	2.27698	2.50053	1.83451	2.26942	2.15869	2.59791
0.1	1.28661	1.29209	1.44236	1.57533	2.18135	2.26744	1.55026	1.57404	1.45286	1.72369	1.6561	1.58862	1.3694	1.58089	1.48924	1.71036	1.58335	1.69348	1.82999	1.69454	1.51196	1.82218	1.66606	1.58326	1.39664	1.5606	1.67087	2.18215	2.11389	1.98076	1.70019	1.96043	2.12851	2.10549	1.91841	2.1132
0.03	1.28878	1.44115	1.39332	1.70681	2,561129*	1.76852	1.41166	1.83219	1.57659	1.64071	1.72976	1.67129	1.41909	1.60065	1.6837	1.41942	1.61274	1.38358	1.39374	1.59059	1.45081	1.60891	1.69079	1.62477	1.52326	1.50372	1.54676	1.78123	1.81041	1.97606	2.21947	1.66539	1.94783	1.81564	1.79043	1.46712
0.01	1.31587	1.43898	1.3565	1.80848	3,088748*	2,175274*	1.27914	1.3238	1.37612	1.71106	1.50355	1.50869	1.48266	1.4206	1.38822	1.24314	1.39146	1.26762	1.51263	1.44065	1.51477	1.82897	1.37225	1.63615	1.16281	1.36145	1.16472	1.66085	1.8061	1.76458	1.88577	3,383951*	1.98378	1.61866	1.47355	1.40523
0.003	1.19575	1.19771	1.25171	1.51488	1.79078	1.75127	1.2162	1.19047	1.10375	1.16002	1.48927	1.28347	1.12812	1.03899	1.0339	1.22396	0.96498	1.09715	1.10232	1.19942	1.05215	1.38677	1.17258	1.16833	0.981941	1.08609	0.968115	1.76578	1.60902	1.56405	1.60949	1.63894	1.16215	0.986349	1.24347	1.11976
0.001	1.17669	0.977732	1.02987	1.3937	1.19591	1,669688*	1.0132	0.963907	1.10949	1.13399	1.08951	1.19162	0.954169	0.860423	0.987772	1.00245	1.03938	0.855914	1.06187	0.958466	1.11006	1.19755	0.969015	1.14658	0.997023	1.04311	0.80693	1.56877	1.48445	1.02961	1.28957	1.03662	1.54587	1.06589	0.90427	0.931673
0.0001	0.888641	1.04221	0.87467	1.07053	1.20846	1.22773	0.938747	1.07742	1.11035	1.11912	1.0354	0.988913	0.813671	0.812667	0.733121	0.953559	1.03288	1.01691	0.969322	1.13017	1.14824	0.897472	1.13717	0.821841	0.919839	0.908628	0.979673	0.955302	1.14982	1.13673	1.23984	1.12851	1.21357	1.07027	0.989993	0.900969
Suppl. Figure 15f
AngII [µM]	Q-GRK + EV																																				Q-GRK + GRK5
1	1.77268	2.08583	2.2612	1.74387	1.9286	1.81807	2.39582	1.9988	2.11892	1.73678	1.73323	1.57536	1.52749	1.73664	1.36765	1.80633	1.74884	1.39899	1.74943	2.17162	1.72942	2.11236	2.22005	2.09349	1.8974	1.95067	1.37282										1.65772	1.37263	1.85669	1.2122	1.18696	1.20457	1.21637	1.1861	1.21495	1.39545	1.31096	1.32345	1.21097
0.1	2.16516	1.87744	2.067	1.81799	1.86483	1.8466	1.78034	1.88673	1.69644	1.75515	1.8442	1.80986	1.45414	1.69357	1.48156	1.47525	1.71018	1.43597	2.00166	1.51851	1.44562	2.01088	1.89734	1.72872	1.37753	1.37705	1.16777										1.49866	1.54812	2.64054	1.27691	1.19528	1.20513	1.10014	1.14233	1.04603	1.16696	1.20778	1.22722	1.26312
0.03	2.00289	2.01783	1.7882	1.42746	1.59136	1.65726	1.50477	1.59375	1.36894	1.37246	1.38603	1.70114	1.39122	1.62464	1.35068	1.47861	1.25838	1.47632	1.54136	1.65926	1.44663	1.91944	1.463	1.48156	1.30611	1.42841	1.69893										1.13067	1.10804	1.08088	1.25476	1.19714	1.10394	0.977042	1.0266	1.0836	1.10928	1.1669	1.06392	1.16579
0.01	1.53918	1.52753	1.58273	1.43928	1.48994	1.37487	1.36554	1.41937	1.30222	1.53757	1.29	1.67245	1.83183	1.34042	1.26796	1.38183	1.24487	1.24574	1.37748	1.37746	1.29684	1.39378	1.51332	1.42434	1.09694	0.962218	1.65461										1.54389	1.44501	0.999956	1.19347	1.13211	1.05709	1.04008	1.13127	1.05135	1.03192	0.956905	1.03492	1.19317
0.003	1.159	1.63815	1.15679	1.12649	1.24789	1.20493	1.16637	1.29205	0.949389	1.67001	1.17373	1.16481	1.20237	0.792752	1.52368	1.07788	1.02691	1.24761	1.18688	1.12696	1.20805	1.10478	1.29963	1.42202	1.06764	0.719677	0.922477										0.948483	1.07036	1.39241	1.08825	0.974269	1.04266	0.977065	0.851747	1.0233	1.21738	0.926907	0.849717	0.983484
0.001	1.20387	1.2133	1.44093	1.14781	1.14079	1.15644	0.858237	1.14102	0.990316	0.951178	1.16239	1.21708	0.977208	0.928738	1.27519	1.18495	1.0061	1.28423	1.16349	0.954274	1.17841	1.26777	1.07948	1.05652	0.990713	0.898829	0.98756										1.18433	1.10723	1.22837	1.10497			0.93367	0.972774	0.910874	0.96995	0.880316	0.961837	1.06799
0.0001	0.741826	1.14882	1.23918	1.03511	1.11614	0.853374	0.743164	0.971421	1.06336	0.762082	0.992043	1.05924	1.60815	1.01386	0.684208	1.06414	1.01857	0.756975	0.986471	0.988	1.15821	1.04158	0.979134	1.11512	0.866814	1.03473	0.968462										1.59732	0.936771	1.11801	0.941757	1.00599	0.971157	1.01392	1.0032	1.00619	1.12285	1.18955	0.816947	0.863248
Suppl. Figure 15g
AVP [µM]	Q-GRK + EV									Q-GRK + GRK5									Q-GRK + GRK6									Control + EV
1	1.82618	2.13797	1.8019	1.51301	1.72763	1.9176	1.40771	1.83054	1.39115	1.20075	1.23475	1.06607	1.34496	1.27358	1.45613	1.3692	1.20633	1.30847	1.08604	1.00426	1.06737	1.19536	1.24003	1.20947	1.06537	1.13428	1.10853	2.0179	2.16948	1.96544	2.6027	1.95139	2.15875	1.63301	1.71356	2.30022
0.1	1.77032	1.67462	1.75117	1.52704	1.84538	1.85601	1.49438	1.46214	1.16082	1.04453	1.04137	1.20244	1.43784	1.15414	1.04261	1.21091	1.16848	1.27394	1.0658	1.14375	1.06107	0.999153	1.01087	1.11444	1.06994	1.08563	1.06485	1.92139	1.81949	1.77701	2.02299	1.77178	2.26379	1.34285	1.41672	2.24222
0.03	1.57576	1.69528	1.5381	1.01137	1.71112	2.06313	1.49391	1.37085	1.32316	1.1021	1.10091	1.21595	1.12932	1.01076	1.14393	1.22372	1.13832	1.41973	1.04524	1.01474	1.02333	1.03721	0.846577	1.15528	1.16756	0.882192	1.10026	1.67508	1.55063	1.47061	1.78299	1.9285	1.62133	1.27029	1.5345	1.90847
0.01	1.6012	1.53034	1.59164	1.04589	1.30269	1.21438	1.24308	1.02005	1.1154	0.947852	0.929126	0.941642	1.05578	1.15916	0.880225	1.10006	1.09873	1.27191	1.04619	1.0717	1.08551	0.863751	0.936348	0.924318	1.08512	1.03188	0.951625	1.45358	1.32977	1.66341	1.55613	1.79089	1.78729	1.42687	1.34637	1.34528
0.003	1.36125	1.20224	1.08118	0.915286	0.926343	1.32358	0.996805	1.24653	0.81245	1.04423	1.11443	1.01202	1.04133	1.11441	1.05179	1.09824	0.882183	1.00403	1.01981	0.999658	1.02772	1.04768	1.04305	1.08106	0.96728	0.981217	1.09807	1.09522	1.13006	1.19291	1.21878	1.27951	1.2887	0.939555	1.14997	1.36867
0.001	1.46981	1.0257	1.10824	1.00057	0.998616	0.965631	0.888629	1.08388	0.905136	1.0226	0.910053	0.940245	1.373	1.02519	0.868545	1.00894	1.01225	1.21864	0.957012	1.01715	1.02703	1.01561	0.888546	0.96551	1.14536	0.997222	0.944766	1.1698	1.19889	1.13443	1.18466	1.2048	1.51286	0.83476	0.905085	0.989506
0.0001	1.02804	1.08459	1.08836	0.932449	1.12206	1.12576	1.00482	0.992706	1.11372	1.0675	1.07251	0.998984	0.980485	1.01675	1.0123	0.998082	1.05268	1.07042	1.03505	1.03955	0.991404	0.881829	1.03026	0.971794	0.873805	0.992762	1.10347	0.981114	1.14918	1.0264	1.14724	0.942041	1.00639	1.16307	0.947517	0.898509
Suppl. Figure 15h
AVP [µM]	Q-GRK + EV									Q-GRK + GRK5									Q-GRK + GRK6									Control + EV
1	1.88227	1.98255	1.78544	1.89522	1.87409	1.86771	1.56219	1.68686	1.71402	1.46724	1.37256	1.39008	1.20863	1.31859	1.39443	1.20863	1.31859	1.39443	1.13603	1.12603	1.06632	1.12709	1.09331	1.00052	1.12709	1.09331	1.00052	2.23259	2.51689	2.49791	2.62401	2.21983	2.23741	2.62401	2.21983	2.23741
0.1	1.76877	1.80714	1.78885	1.82028	1.63254	1.86156	1.48809	1.37715	1.70374	1.27348	1.31715	1.29288	1.40731	1.37704	1.18532	1.40731	1.37704	1.18532	1.11036	1.17133	1.14708	1.00923	1.11324	0.922124	1.00923	1.11324	0.922124	2.05828	1.99998	2.35175	2.19132	2.28683	2.04697	2.19132	2.28683	2.04697
0.03	1.69115	1.57102	1.40853	1.2484	1.53373	1.57164	1.32862	1.28125	1.18788	1.30659	1.30538	1.29367	1.10052	1.22284	1.18729	1.10052	1.22284	1.18729	1.06468	1.17598	1.05377	0.989829	1.10264	1.00726	0.989829	1.10264	1.00726	1.7445	1.80669	1.94023	1.83572	1.86181	1.84697	1.83572	1.86181	1.84697
0.01	1.30435	1.41863	1.30594	1.2342	1.33519	1.47544	1.11486	1.02734	1.24759	1.14908	1.11714	1.2445	1.16698	1.11037	1.16047	1.16698	1.11037	1.16047	1.0395	1.02686	1.11795	0.934516	0.974975	1.14923	0.934516	0.974975	1.14923	1.52327	1.64651	1.63848	1.72533	1.85959	1.46266	1.72533	1.85959	1.46266
0.003	1.14853	1.1443	1.31693	1.34569	1.08494	1.19095	1.19643	1.22696	1.28644	1.09776	1.12369	1.04802	1.09783	1.12085	1.11633	1.09783	1.12085	1.11633	1.00479	1.06212	1.00903	1.00049	0.948776	1.02295	1.00049	0.948776	1.02295	1.47611	1.30293	1.26373	1.43823	1.25911	1.47676	1.43823	1.25911	1.47676
0.001	0.995351	1.07113	1.08356	1.144	1.05602	1.15613	1.07305	1.15871	0.95944	1.0815	0.953673	0.880955	1.00804	0.995726	1.02916	1.00804	0.995726	1.02916	0.946649	0.947536	0.990494	0.909391	0.927278	1.1049	0.909391	0.927278	1.1049	1.15056	1.10766	1.11514	1.22806	1.16485	1.41017	1.22806	1.16485	1.41017
0.0001	0.946327	0.926163	1.02566	0.81161	0.942693	1.12746	0.823095	0.569576	0.834288	1.13622	1.11553	1.01826	0.914744	0.993895	0.851117	0.914744	0.993895	0.851117	1.00531	0.993784	0.906695	0.979307	0.941472	0.94179	0.979307	0.941472	0.94179	0.949832	1.0798	1.02468	1.21436	1.08783	1.00079	1.21436	1.08783	1.00079
Suppl. Figure 15i
AVP [µM]	Q-GRK + EV									Q-GRK + GRK5									Q-GRK + GRK6									Control + EV
1	1.52832	1.6724	1.56512	1.97777	1.75687	1.7146	1.67841	1.68215	1.68373	1.37532	1.26586	1.16788	1.1337	1.17735	1.28068	1.3311	1.19362	1.24487	1.01887	1.13815	1.15946	1.21445	1.08131	1.14525	1.12991	1.11665	1.04518	1.70078	1.68681	1.79183	2.27698	2.50053	1.83451	2.26942	2.15869	2.59791
0.1	1.28661	1.29209	1.44236	1.57533	2.18135	2.26744	1.55026	1.57404	1.45286	1.29667	1.19152	1.38055	1.28793	1.34901	1.2607	1.15755	1.12816	1.31808	1.18273	1.05433	1.14587	0.99316	1.11249	1.05047	1.08396	1.09957	1.043	2.18215	2.11389	1.98076	1.70019	1.96043	2.12851	2.10549	1.91841	2.1132
0.03	1.28878	1.44115	1.39332	1.70681	2,561129*	1.76852	1.41166	1.83219	1.57659	1.22802	1.3344	1.33706	1.23122	1.25067	1.11293	1.21031	1.1628	1.19975	1.15113	1.09668	1.10583	1.08244	1.01995	1.09075	1.06244	1.07504	1.0414	1.78123	1.81041	1.97606	2.21947	1.66539	1.94783	1.81564	1.79043	1.46712
0.01	1.31587	1.43898	1.3565	1.80848	3,088748*	2,175274*	1.27914	1.3238	1.37612	1.47757	1.25775	1.19201	1.1379	1.14593	1.11982	1.25217	1.10277	1.22717	1.05801	1.06758	1.10287	1.08091	1.04893	1.09127	1.10405	1.09124	1.06044	1.66085	1.8061	1.76458	1.88577	3,383951*	1.98378	1.61866	1.47355	1.40523
0.003	1.19575	1.19771	1.25171	1.51488	1.79078	1.75127	1.2162	1.19047	1.10375	1.19931	1.14314	1.12502	1.09975	0.903186	0.925164	1.12642	1.02265	1.06139	1.1468	0.967324	1.0957	1.10523	1.1327	1.25257	1.01744	0.998808	1.06877	1.76578	1.60902	1.56405	1.60949	1.63894	1.16215	0.986349	1.24347	1.11976
0.001	1.17669	0.977732	1.02987	1.3937	1.19591	1,669688*	1.0132	0.963907	1.10949	1.31306	1.14897	1.2126	1.0862	1.17319	0.97793	1.06958	1.07274	1.0165	1.11464	1.07603	1.01234	1.12081	0.885205	0.989506	0.965853	0.955255	1.12724	1.56877	1.48445	1.02961	1.28957	1.03662	1.54587	1.06589	0.90427	0.931673
0.0001	0.888641	1.04221	0.87467	1.07053	1.20846	1.22773	0.938747	1.07742	1.11035	1.08228	1.07651	1.00188	1.00509	0.970366	0.733025	0.873175	1.01924	1.01995	1.04352	1.0451	1.01754	1.11561	1.03136	0.941536	1.03607	0.970174	1.01253	0.955302	1.14982	1.13673	1.23984	1.12851	1.21357	1.07027	0.989993	0.900969
Suppl. Figure 15j
	baseline			stimumlated
dQ	0.991083	0.946036	1.06288	2.02526	1.91877	2.05392
GRK2	1.33012	1.35433	1.1606	3.09949	2.88031	2.56382
GRK3	1.40951	1.32022	1.26538	3.20622	2.96974	2.63575
GRK5	1.83476	1.83627	1.64996	2.3469	2.42816	1.92403
GRK6	2.45891	2.22882	1.91249	2.67631	2.53671	2.27224
CON	0.933598	0.76462	0.789571	2.09832	1.67442	2.06449
Suppl. Figure 15k
	baseline			stimulated
dQ	1.27251	0.823897	0.903598	2.31383	1.7453	1.48467
GRK2	1.50239	1.13154	1.06707	2.96501	2.68142	1.88368
GRK3	1.50216	1.29874	1.07218	2.64339	2.78263	1.96966
GRK5	2.08362	1.58342	1.38973	2.65442	2.18493	1.93966
GRK6	2.32849	1.97645	1.69944	2.74039	2.52958	2.0257
CON	1.07545	0.803217	0.871241	2.36851	1.84898	1.83945
Suppl. Figure 15l	baseline			stimulated
dQ	1.00214	1.08288	0.832072	1.90466	1.9824	1.62779
GRK2	1.07842	1.1737	1.11718	2.4279	2.84444	1.97344
GRK3	1.05261	1.30797	1.01962	2.79057	2.84354	2.04484
GRK5	1.60492	1.78663	1.78663	2.426	2.54093	2.54093
GRK6	2.13175	2.05882	2.05882	2.63896	2.4702	2.4702
CON	0.836409	0.79945	0.79945	2.03094	2.01559	2.01559
Suppl. Figure 15m	baseline			stimulated
dQ	1.03887	0.873545	1.06826	1.65868	1.78535	2.00963
GRK2	1.27446	1.2892	1.23576	2.01157	2.50132	2.41546
GRK3	1.38851	1.43684	1.36876	2.20594	2.74111	2.66202
GRK5	1.85007	1.83447	1.78291	1.91267	2.3633	2.43735
GRK6	2.05589	2.18546	2.26189	1.99159	2.53706	2.70411
CON	0.972241	1.03457	0.845753	1.79189	2.4781	2.32044
[truncated: 56 more columns]
