# Supplementary material for: GPCR kinase knockout cells reveal the impact of individual GRKs on arrestin binding and GPCR regulation
Source: Nat Commun. 2022 Jan 27;13:540. doi: 10.1038/s41467-022-28152-8 (PMC8795447; doi:10.1038/s41467-022-28152-8)
Supplement: Supplementary file 4 — Source Data [file 41467_2022_28152_MOESM4_ESM.zip › Provided Figure Data/211207_Supplementary Figure2.xlsx]

## Sheet: Suppl. Figure 2
Suppl. Figure 1b
	pS363				pT370				pS375				pT376				pT379
Control	1.18359	1.08824	0.676388	1.05178	0.963849	0.511364	1.04056	1.48422	1.74596	1.38503	0.40318	0.465826	0.790345	1.85538	0.737974	0.616304	1.23015	0.435863	1.16415	1.16984
GRK2	1.08801	0.682556	0.852392	1.70564	0.548413	0.276209	0.56764	0.756681	0.824975	0.998923	0.24324	0.300478	0.207395	0.468305	0.178881	0.167712	0.695984	0.268682	0.574598	0.554315
GRK3	0.7816	0.586696	0.695657	1.14725	0.710031	0.305831	0.605509	0.600222	0.694249	0.899743	0.277262	0.248104	0.353367	0.699967	0.304708	0.239691	0.777852	0.323762	0.692465	0.487862
GRK5	0.675267	0.373793	0.382515	0.700604	1.01877	0.305333	0.713606	0.450752	0.747506	1.17965	0.331482	0.264372	0.672523	1.34594	0.535265	0.4576	1.06283	0.399598	0.984193	0.780266
GRK6	0.845587	0.540038	0.864047	1.28721	0.758993	0.53317	0.802352	0.793502	0.970755	1.5938	0.476581	0.331463	0.568973	1.78511	0.635035	0.482522	1.1243	0.541621	1.2646	0.895437
GRK2/3	0.769799	0.403498	1.2324	1.46787	0.318521	0.108587	0.515591	0.28576	0.33357	0.391798	0.224467	0.109783	0.0592465	0.0952988	0.0555172	0.0103524	0.333158	0.13733	0.520533	0.263741
GRK5/6	0.516502	0.374231	0.525107	0.648397	0.645292	0.177346	0.68571	0.634771	0.647236	0.797984	0.350149	0.2073	0.488588	0.907336	0.654231	0.248372	0.796363	0.311277	0.67635	0.462636
Q-GRK	2.16765	0.405289	1.03997	2.25117	0.0590867	0.0149153	0.0291934	0.16833	0.0069244	0.0034943	0.0045185	0.0017377	0.0267459	0.0058766	0.0073804	0.0071066	0.0632868	0.0255962	0.0723951	0.0476985
Suppl. Figure 1d
WT	2/3 KO	5/6 KO	2/3/5/6 KO
24.1097	7.73295	22.3992	-12.6404
22.8622	3.64064	25.4551	-0.253487
4.7138	1.1e-06	12.5495	7.50722
12.7503	-11.4068	-0.342466	2.12364
18.253	-0.813612	21.9933	-1.93918
19.4652	9.78193	26.298	1.32353
