# Supplementary material for: GPCR kinase knockout cells reveal the impact of individual GRKs on arrestin binding and GPCR regulation
Source: Nat Commun. 2022 Jan 27;13:540. doi: 10.1038/s41467-022-28152-8 (PMC8795447; doi:10.1038/s41467-022-28152-8)
Supplement: Supplementary file 4 — Source Data [file 41467_2022_28152_MOESM4_ESM.zip › Provided Figure Data/211207_Supplementary Figure3.xlsx]

## Sheet: Suppl. Figure 3
Suppl. Figure 3a
M(PTH)	Q + GRK2									Q + GRK2-YFP									Q + GRK3-YFP									Q + EV
3	109.775	112.087	129.335	86.2573	84.617	81.7192	98.8385	94.3302	103.041	146.273	144.273	153.353	89.5006	96.9311	94.0625	72.4925	71.2987	73.1767	106.178	113.039	100.663	90.2975	81.3684	61.9562	79.4788	81.3868	78.7107	20.1766	25.1271	27.971	40.4706	39.5441	25.4841	16.7761	26.1366	22.5887
1	94.3093	87.5778	102.069	86.328	82.9841	83.7064	84.8975	93.0222	113.014	105.557	114.665	136.693	63.537	93.5039	101.828	73.4692	91.0608	49.2792	93.9757	98.8725	106.323	87.1483	91.1904	72.5591	82.668	77.9636	94.9417	24.9384	25.2932	30.4995	42.3034	41.3792	42.5713	31.6895	17.9658	22.6727
0.3	88.3437	77.002	103.595	83.5303	67.1428	91.1575	80.6806	101.995	97.2377	123.954	118.054	133.879	66.2956	86.316	74.2673	60.6935	63.9572	57.597	82.1955	100.827	118.719	70.4222	80.1012	62.5072	58.6131	84.7521	70.1218	23.7349	24.4845	33.8837	35.6912	41.3779	41.7402	22.3088	23.6193	25.4088
0.1	36.9608	24.1803	36.8491	29.5674	33.9935	38.8547	46.5811	54.438	47.4702	59.3641	67.126	54.8522	43.9052	41.1212	43.3858	22.847	28.4583	23.0906	35.9074	35.9855	32.256	39.1046	31.9116	21.7752	32.4148	39.8476	27.5568	10.5043	11.3531	13.0228	30.4566	28.4636	15.9458	15.7785	22.2448	32.3791
0.03	4.99365	5.09919	-4.88184	1.49127	-6.30962	-3.66545	-1.04711	1.33462	6.79349	-1.06989	3.42776	6.58725	2.20516	-0.441383	1.13429	2.06704	-0.330255	-0.526945	2.18011	-5.59747	0.172686	0.578667	1.61177	0.0630177	0.602139	1.31072	-3.50836	-0.574685	-1.65392	3.02683	15.4412	7.7245	10.506	10.5833	9.25048	5.78236
0.003	-6.74455	2.44062	3.68434	-5.17871	-4.51072	-4.04859	2.60814	12.8858	1.76263	5.38892	-3.64377	0.626429	-4.66591	4.78702	-0.633669	1.50213	0.52287	-1.16567	-3.97174	-0.789315	-0.15809	-0.931891	3.41903	0.46136	-2.55616	-2.27534	-2.59426	-2.70791	-1.64678	4.95422	6.53731	0.911297	-0.582302	-0.150497	2.4149	-0.947211
0.0003	-1.90038	9.32523	-3.26719	-3.2513	-4.65835	-1.24553	3.32177	4.01747	3.6914	-3.23696	-0.864977	0.411848	-3.14038	-3.36269	1.94022	-1.03161	-1.62574	0.542418	-4.53385	-4.93752	1.30365	0.332635	1.90283	-0.517717	4.88087	2.61685	-5.34908	-1.20287	-3.43887	-2.78669	-0.0383418	4.83765	6.50695	-0.122348	3.36878	0.139384
M(PTH)	Q + GRK5									Q + GRK5-YFP									Q + GRK6-YFP									Q + EV
3	118.693	127.364	99.2449	98.5187	112.152	95.1266	85.4171	66.3006	97.1833	171.748	199.895	164.804	104.177	108.353	121.443	94.9772	87.0212	99.122	173.802	156.515	159.944	124.737	134.071	113.774	106.015	86.6302	142.349	25.4888	31.7426	35.3353	51.1259	49.9554	32.1937	21.193	33.018	28.536
1	163.812	170.154	103.573	106.663	104.602	108.964	71.0804	81.7662	66.4655	157.15	186.411	178.865	113.857	130.09	121.434	73.7394	75.1414	104.223	152.343			144.402	157.541	129.692	110.646	91.4502	151.811	31.5043	31.9525	38.5295	53.4412	52.2737	53.7796	40.0328	22.6959	28.6421
0.3	120.231	101.713	72.1655	81.2886	64.0171	90.4817	66.753	83.5454	54.9246	173.01	147.32	155.987	97.1158	95.5077	99.3439	54.6051	78.0865	124.52	186.612	158.227	143.205	108.913	107.378	111.056	77.5945	74.4949	113.013	29.984	30.9309	42.8048	45.0881	52.272	52.7297	28.1823	29.8378	32.0985
0.1	61.2438	101.468	88.4447	33.9012	38.6304	42.531	23.5713	26.2864	28.4533	95.3388	102.187	90.294	45.6192	38.5975	38.5841	26.2993	23.9511	33.3688	109.495	101.82	86.2704	45.7899	31.8536	31.3997	47.1162	50.1314	29.8043	13.2699	14.3421	16.4515	38.4754	35.9577	20.144	19.9327	28.1015	40.904
0.03	11.046	36.0184	4.09352	-0.610557	-1.02067	3.53162	3.6008	-1.27174	1.71006	14.6148	24.6971	10.0317	5.84703	4.20001	3.12332	13.5055	-1.93461	1.55816	15.7769	10.2584	13.6739	0.681454	-6.04907	0.533746	-2.62998	2.28241	3.42264	-0.72599	-2.08937	3.82374	19.5066	9.75824	13.2721	13.3697	11.686	7.30476
0.003	1.14679	-1.77443	10.3584	-3.0923	-4.42105	0.651422	-9.08764	-7.08711	-9.151	-7.44812	-3.61231	-5.40539	3.50958	1.02423	5.41252	-3.70479	-8.47846	0.713018	7.8623	-4.48588	-0.8588	-4.69725	-2.48725	-1.55127	-11.2834	-5.31194	-0.515438	-3.42086	-2.08035	6.25859	8.25847	1.15123	-0.735612	-0.19012	3.05071	-1.1966
0.0003	1.51343	1.53138	-7.87533	-4.21294	-0.280619	-1.00461	1.03009	-6.04089	11.0038	-5.21144	-3.4909	7.34628	-0.199734	-4.59599	-2.64816	-2.92028	-1.49974	0.677821	4.60281	0.136754	-0.737164	-1.63662	-3.20716	1.51336	-5.06025	1.53033	-2.85295	-1.51957	-4.34427	-3.52039	-0.0484365	6.11132	8.22013	-0.15456	4.25572	0.176082
Suppl. Figure 3c
	GRK2	GRK3	GRK5	GRK6
Exp1	4.76448	8.40509	14.8109	7.267
Exp2	3.80876	10.1598	17.6661	7.6654
Exp3	2.62168	4.91171	12.4988	5.79832
Exp4	3.34502	10.7296	13.9538	6.74296
