# Supplementary material for: GPCR kinase knockout cells reveal the impact of individual GRKs on arrestin binding and GPCR regulation
Source: Nat Commun. 2022 Jan 27;13:540. doi: 10.1038/s41467-022-28152-8 (PMC8795447; doi:10.1038/s41467-022-28152-8)
Supplement: Supplementary file 4 — Source Data [file 41467_2022_28152_MOESM4_ESM.zip › Provided Figure Data/211207_Supplementary Figure4.xlsx]

## Sheet: bArr2 vs b2AR_Epi, Norepi
Epinephrine [µM]	ΔQ									ΔQ + GRK2									ΔQ + GRK3									ΔQ + GRK5									ΔQ + GRK6									CON
10	1.13812	1.17278	1.16001	1.14044	1.19471	1.26029	1.36124	1.13483	1.182	1.61002	1.74137	1.60969	1.73938	2.00323	1.60853	1.90632	2.50762	2.02108	1.35324	1.45016	1.60669	1.92929	1.8157	1.57606	1.81751	1.72542	1.81461	1.53015	1.44308	1.53069	1.75481	1.96083	1.77733	1.59657	1.5672	1.95149	1.87997	1.75818	1.86174	1.85267	1.87997	2.19025	1.81547	1.76099	1.62531	1.38003	1.64289	1.40602	1.88795
1	1.13949	1.21554	1.23587	1.07165	0.986095	1.10543	1.16606	1.0978	1.09208	1.36739	1.3568	1.39416	1.70776	1.64613	1.50881	2.13538	1.80962	1.91217	1.40154	1.35245	1.17138	1.4806	1.55814	1.5684	1.54481	1.66649	1.69926	1.4966	1.41669	1.3825	1.59984	1.46542	1.62771	1.66378	1.62336	1.41117	1.76228	1.71531	1.56194	1.66475	1.95187	1.7291	1.5713	1.56696	1.63128	1.35956	1.25479	1.49136	1.49925
0.3	1.16721	1.07175	1.11674	1.03859	0.97596	1.07501	1.07285	1.10497	1.09454	1.25661	1.22559	1.35092	1.37103	1.37369	1.66519	1.73645	1.86259	1.75199	1.34117	1.21122	1.2573	1.47735	1.4782	1.48977	1.36919	1.57003	1.44764	1.42408	1.31742	1.32057	1.59042	1.44184	1.37865	1.52101	1.41193	1.3544	1.57842	1.63037	1.47727	1.38456	1.55819	1.54372	1.54746	1.71343	1.47872	1.43716	1.08568	1.23472	1.19488
0.1	1.02119	1.01194	1.10717	1.03009	0.963764	0.887896	0.962586	1.01483	1.00207	1.26568	1.27722	1.30169	1.23181	1.2443	1.10961	1.38764	1.28364	1.39525	1.1466	1.0938	1.07223	1.19873	1.16303	1.34252	1.30106	1.22232	1.29828	1.2396	1.27157	1.17493	1.31584	1.39888	1.22488	1.2515	1.28702	1.25703	1.54451	1.6462	1.4022	1.4278	1.50428	1.47573	1.60402	1.30555	1.54152	1.16987	1.12464	0.959548	1.15593
0.03	1.07383	1.06849	0.974701	1.00717	0.902852	0.998855	0.94029	1.04361	0.997456	1.03498	1.2265	1.23274	0.98584	0.992304	0.98955	1.16021	1.15999	1.25551	1.01105	1.09589	1.02119	1.07794	1.04198	1.0335	1.10777	1.00099	1.0594	1.08024	1.06754	1.18298	1.05697	1.15439	1.07034	1.21862	1.0772	1.14283	1.31589	1.41652	1.26576	0.953057	1.32825	1.06219	1.27586	1.16919	1.21618	0.935599	1.0306	1.00708	1.10829
0.01	1.00825	1.0445	1.05256	0.851653	1.04056	0.958303	0.946199	0.987956	0.993545	0.999293	1.11656	0.983719	0.827128	0.965509	1.0044	1.23196	1.19704	1.1008	0.964215	1.05443	0.918499	1.08601	1.09867	1.0505	1.11055	1.04916	1.08419	0.939907	0.979956	1.07525	1.0411	0.892066	0.984798	1.11056	1.07475	0.889147	1.13009	1.27794	1.24429	1.03361	1.12453	1.03389	1.01216	1.08714	0.979835	0.964052	1.06442	0.934941	1.04821
0.001	0.993334	0.983038	1.04884	0.934506	0.944239	0.942077	0.884533	0.987673	0.900727	0.982725	1.10945	1.02346	1.06538	1.07752	1.04849	1.03221	1.00523	1.19089	1.00342	0.913412	0.88246	0.92652	0.958291	0.924501	1.03489	1.01998	1.01826	0.927305	0.982499	1.01906	0.945912	0.872463	0.813114	0.996924	1.04237	0.931087	1.10291	1.20572	1.25742	0.955645	0.993609	0.997435	1.04401	0.911561	0.866753	0.921346	0.996091	0.963411	0.9643
Norepinephrine [µM]	ΔQ									ΔQ + GRK2									GRK3									ΔQ + GRK5									ΔQ + GRK6									CON
300	1.09708	1.04225	1.24326	1.31109	1.18622	1.18237	1.13866	1.03595	1.11725	1.32106	1.30473	1.36265	1.82445	1.73414	2.02175	1.59465	1.72821	1.88041	1.48664	1.308	1.30756	1.73033	1.93229	1.62874	1.77343	1.7965	1.60036	1.58684	1.52731	1.44734	1.76742	1.90692	1.74322	1.50544	1.51841	1.53933	1.74153	1.76164	1.57015	1.57399	1.89384	1.64618	1.54781	1.64583	1.45667	1.35408	1.35597	1.42697	1.60535
30	0.994754	1.13624	1.10363	1.0751	1.1602	1.08959	1.1266	1.06619	1.02627	1.286	1.29583	1.32361	1.63916	1.81912	1.9015	1.69105	1.79894	1.72019	1.37459	1.22001	1.27746	1.64211	1.4311	1.59464	1.5427	1.59207	1.67124	1.30164	1.44094	1.47988	1.52295	1.57363	1.5624	1.67969	1.58931	1.41649	1.62059	1.49516	1.60251	1.73673	1.74857	1.61521	1.59731	1.58153	1.69121	1.31682	1.44132	1.27083	1.24625
10	1.05111	1.05064	1.10713	1.09458	0.988892	1.13699	0.958544	1.00828	1.06501	1.3473	1.2622	1.33172	1.47337	1.59135	1.40023	1.60508	1.5913	1.55077	1.25204	1.2557	1.28413	1.49247	1.25235	1.30681	1.53962	1.49286	1.60807	1.21724	1.35906	1.31009	1.59329	1.47369	1.42991	1.59553	1.42391	1.55528	1.42915	1.64593	1.48189	1.48036	1.46615	1.6149	1.55214	1.52033	1.69869	1.14433	1.19781	1.25656	1.23098
3	1.04902	1.02678	1.07077	0.997749	1.1328	1.11844	0.986006	0.994567	0.994306	1.16655	1.14038	0.960765	1.29096	1.31888	1.21459	1.19892	1.27117	1.35764	1.13101	1.0479	1.18064	1.20816	1.15015	1.34237	1.23852	1.42051	1.31342	1.22702	1.2052	1.30229	1.43004	1.35762	1.20045	1.32907	1.45449	1.40608	1.50925	1.51478	1.44829	1.54085	1.23198	1.462	1.42134	1.45991	1.5017	1.21279	1.21141	0.959728	1.18709
1	0.974209	0.985054	0.95388	1.10335	1.13183	1.03249	1.0703	0.928761	0.93416	1.06312	1.05022	1.20627	1.25413	1.19435	1.0996	1.18415	1.15646	1.23798	1.10279	1.03414	1.10054	1.19411	1.1029	1.11829	1.21185	1.1994	1.18171	1.17937	1.18524	1.19856	1.32739	1.20746	1.21674	1.19276	1.19434	1.14321	1.2797	1.20728	1.37007	1.39627	1.2342	1.23083	1.34802	1.20624	1.32824	1.0424	1.06075	1.20862	1.00094
0.1	0.930305	0.966319	0.967846	1.02693	1.02427	1.01555	1.04317	0.90347	0.869988	1.05434	1.01393	1.00246	1.06648	0.909031	0.983036	0.987932	1.03641	0.988221	0.942314	0.969946	0.981668	1.04697	0.902363	0.972652	1.18885	1.07233	0.939011	1.13233	0.865199	1.07607	1.04615	1.15942	1.10234	1.10687	1.00894	0.918587	0.952419	1.08473	1.2217	0.964139	0.961232	0.950247	0.929184	0.982037	0.990561	1.10169	0.913245	1.01555	1.08034
0.01	1.06623	1.00013	0.932803	1.10568	1.06048	0.993024	0.882352	0.961736	0.904784	1.03537	0.968302	1.12298	0.975253	0.929325	0.973669	0.995144	0.949991	1.0957	1.03353	0.962733	1.02157	0.923161	0.963041	0.910365	0.955778	1.10113	1.03828	0.928404	0.926727	0.99579	1.088	1.08694	1.10715	0.929864	1.00445	0.940319	1.06519	1.0545	0.936413	0.882515	0.956812	1.0744	0.825669	0.940254	0.917854	1.21189	0.922839	0.936799	0.896511
[truncated: 5 more columns]
