# Supplementary material for: GPCR kinase knockout cells reveal the impact of individual GRKs on arrestin binding and GPCR regulation
Source: Nat Commun. 2022 Jan 27;13:540. doi: 10.1038/s41467-022-28152-8 (PMC8795447; doi:10.1038/s41467-022-28152-8)
Supplement: Supplementary file 4 — Source Data [file 41467_2022_28152_MOESM4_ESM.zip › Provided Figure Data/211207_Supplementary Figure5.xlsx]

## Sheet: Tabelle1
Suppl. Figure 5b
	b2AR+bArr1
iso [µM]	∆Q-GRK + EV			∆Q-GRK + EV			∆Q-GRK + EV			∆Q-GRK + GRK2			∆Q-GRK + GRK2			∆Q-GRK + GRK2			∆Q-GRK + GRK3			∆Q-GRK + GRK3			∆Q-GRK + GRK3			∆Q-GRK + GRK5			∆Q-GRK + GRK5			∆Q-GRK + GRK5			∆Q-GRK + GRK6			∆Q-GRK + GRK6			∆Q-GRK + GRK6			Control + EV			Control + EV
10	1.53426	0.758187	0.797709	1.12536	1.19184	1.11897	0.91554	0.975198	0.72862	1.17874	1.30707	1.35517	2.53087	2.41318	1.87785	1.63011	1.66051	1.54174	1.77363	2.43174	1.6622	2.81216	2.14042	2.26998	1.32959	1.63155	1.70545	1.81562	1.76411	2.23903	1.63455	1.88561	2.33122	1.75451	1.60032	1.56984	2.38365	2.10613	1.64734	1.85005	1.63014	1.62985	1.20675	1.51894	1.46031	0.863881	0.834912	0.858644	1.58281
1	0.919035	1.34818	0.494293	1.02748	1.01309	0.994141	0.942934	0.90335	0.929038	1.35809	1.49899	0.816559	2.56396	2.39361	2.43865	1.34371	1.04164	1.57684	2.10112	2.14325	2.22881	1.90176	2.01323	2.09812	1.95115	1.90113	1.74155	2.53692	2.16466	1.76823	1.4127	2.11265	1.99459	1.16781	1.32018	1.66713	2.48254	1.79723	2.17289	1.4453	1.3484	1.66295	1.03647	1.31518	1.55324	1.2692	0.835486	1.13562	2.13293
0.3	0.601419	1.12044	0.462774	1.05283	0.964615	0.712041	1.0006	0.887535	1.14608	1.29701	1.28604	0.983466	2.02345	2.01959	2.02938	1.43712	1.55675	1.40244	1.85355	2.24612	2.65294	1.55265	1.7695	2.10039	1.45556	1.35444	1.56067	1.26207	2.35698	1.68648	1.76024	1.79553	1.84387	1.23163	1.36651	1.10095	2.91014	3,77952363*	1.41628	1.57132	1.82936	1.55271	1.39107	1.22838	1.44436	0.932313	0.849758	1.05288	2.26501
0.1	0.629509	0.463091	0.805867	1.09205	1.00907	0.881033	0.916999	1.15725	1.23535	0.946757	1.54054	1.35252	1.63724	1.45754	1.95511	1.01963	0.964272	0.964507	1.6818	1.00393	1.89743	1.62808	1.70614	1.76788	1.29813	1.77018	1.38047	1.46135	1.68941	1.08298	1.42373	1.59432	1.59127	1.22951	1.10681	1.20742	2.43697	2,66523401*	2,57125551*	1.38127	1.69207	1.58498	1.35927	1.1557	1.21437	0.919278	0.80532	1.09076	1.46826
0.03	0.944798	0.855676	0.815707	0.921584	0.893019	0.995422	1.15863	1.09756	1.04175	0.932749	0.503376	0.620699	1.71085	1.52443	1.49272	0.9218	0.90264	0.909443	1.29432	1.10531	1.14146	1.61866	1.45139	1.4275	1.3607	1.50201	1.32361	1.93985	2.20691	1.39712	1.16179	1.29353	1.33621	1.09272	1.25752	1.08515	1.40374	1.72408	1.52422	1.51161	1.5523	1.27594	1.16645	1.18833	1.29964	0.743276	0.94629	1.27394	1.49829
0.01	0.695482	0.712521	1.0381	0.932902	0.778864	1.1588	0.88922	1.01613	0.706449	0.900596	0.70113	0.802446	1.37764	1.40705	1.44708	1.13604	0.893408	0.930212	0.942382	1.48815	1.12808	1.15207	1.13361	1.01689	0.899657	1.36003	1.26928	1.03529	0.889435	0.942588	0.988815	1.11501	1.3056	0.857524	0.974361	1.02082	1.13741	2.00041	1.18937	1.30108	1.08302	1.1105	0.954486	0.886404	0.985134	1.14776	1.18591	0.937766	1.22272
0.001	1.03628	1.0999	0.819867	1.05611	0.947838	1.29815	0.699857	0.788063	1.0044	1.02403	0.806407	1.0832	0.942903	0.774182	1.07768	0.941222	0.846241	0.873586	0.798068	0.890226	1.15331	1.02091	1.19926	1.27853	1.01875	1.40767	0.873331	1.20247	1.05863	1.12443	0.895482	1.37631	0.676993	0.824982	0.819813	1.14369	1.17508	1.17943	1.50033	1.03284	1.03082	0.898152	0.754472	1.15891	0.927652	1.13382	0.946875	1.13507	0.936767
	b2AR+bArr2
iso [µM]	∆Q-GRK + EV			∆Q-GRK + EV			∆Q-GRK + EV			∆Q-GRK + GRK2			∆Q-GRK + GRK2			∆Q-GRK + GRK2			∆Q-GRK + GRK3			∆Q-GRK + GRK3			∆Q-GRK + GRK3			∆Q-GRK + GRK5			∆Q-GRK + GRK5			∆Q-GRK + GRK5			∆Q-GRK + GRK6			∆Q-GRK + GRK6			∆Q-GRK + GRK6			Control + EV			Control + EV
10	1.27939	1.16753	1.28066	1.23594	1.2393	1.27199	1.45551	1.25555	1.22129	2.08048	2.47686	2.30773	1.96085	2.19019	2.3687	3.12995	2.96943	3.2168	2.03787	2.0024	2.02332	2.39796	2.07203	2.17575	3.44457	3.35898	3.02685	1.95102	1.91299	2.11007	1.85536	1.77706	1.96672	2.85684	2.72958	2.85358	2.61779	2.46154	2.43558	2.04319	2.02918	2.03877	2.50078	2.38175	2.63118	1.98783	1.754	1.9745	1.84321
1	1.13629	1.1672	1.1995	1.18238	1.34501	1.29259	1.72822	1.41239	1.73667	2.21925	2.36999	2.281	2.16965	2.33096	2.37146	3.21826	2.59505	2.50942	2.04582	2.17696	2.04555	2.14954	2.26595	1.94561	3.47782	3.10868	3.79876	2.07072	1.98387	2.08808	1.91442	2.02808	1.93223	2.52591	3.62677	2.75445	2.36672	2.36792	2.43673	1.90525	1.8775	2.02198	2.48715	2.54256	2.50058	1.67256	1.80779	1.95915	1.68198
0.3	1.10256	1.20343	1.26679	1.14793	1.23507	1.24627	1.45802	1.48326	1.52477	2.02384	2.51612	1.97778	2.03575	2.17862	2.118	3.11713	2.46222	3.09809	1.80104	1.78334	1.80007	2.09124	1.93636	1.94171	2.95052	3.12813	2.91794	1.69562	1.90474	1.87136	1.82777	1.70062	1.8421	2.51915	2.7328	2.51501	2.2796	2.01136	2.23225	1.76391	1.9227	1.86922	2.3935	2.45519	2.83279	1.71558	1.78627	1.98351	1.63791
0.1	1.21516	1.08805	1.10313	1.38033	1.14393	1.02046	1.49009	1.44504	1.3872	1.88072	1.84293	1.80045	1.93121	2.04508	2.2068	2.6417	2.3304	2.24549	1.75858	1.55119	1.67895	1.96694	1.84059	1.95543	2.53862	2.31953	2.75635	1.75751	1.67136	1.85577	1.80059	1.75006	1.82608	2.21295	2.66402	2.46723	2.10336	2.20923	2.24117	1.78807	1.60444	1.90151	2.17814	2.50068	2.58935	1.82352	1.71158	1.54833	1.28095
0.03	1.12926	1.1107	1.0681	0.893596	1.16981	1.08704	1.22699	1.36353	0.93213	1.37862	1.43756	1.37785	1.69055	1.70858	1.67541	1.73421	1.93609	1.80525	1.48082	1.4571	1.50449	1.8389	1.66717	1.71068	2.25847	1.85178	2.43064	1.38593	1.5006	1.44692	1.55381	1.65067	1.52177	1.60028	2.22787	1.90361	1.832	1.7508	1.71237	1.59084	1.48741	1.79807	1.94962	2.02565	1.90119	1.13672	1.1902	1.22932	1.27228
0.01	1.02031	1.04365	1.04211	1.02132	1.05874	1.1183	0.979942	1.36515	1.299	1.24883	1.06878	1.1547	1.31714	1.59762	1.42532	1.4571	1.32841	1.60266	1.16191	1.14311	1.15837	1.41296	1.56893	1.29337	1.66976	1.38308	1.64411	1.16976	1.20682	1.26973	1.47347	1.46019	1.43355	1.36979	1.75184	1.46131	1.41058	1.45629	1.31543	1.17849	1.19712	1.29126	1.88773	1.45552	1.46897	1.1819	1.05874	1.13186	0.983483
0.001	1.02217	0.994983	1.03034	1.04334	1.10816	1.07089	1.15954	0.837884	0.890882	1.07359	1.03308	0.998479	0.988835	1.02024	1.11967	1.1288	1.11543	1.2802	1.01669	0.91265	0.973841	1.09056	1.08371	1.10711	1.05681	1.03916	0.983572	0.971635	0.987159	1.06738	1.08981	1.06908	1.00391	0.843398	1.04955	0.946381	1.02153	1.01426	1.11446	1.00308	0.985673	0.984154	0.967556	0.933765	0.708819	0.919425	0.921134	0.902301	1.02408
Suppl. Figure 5c
	b2V2+bArr1
iso [µM]	∆Q-GRK + EV			∆Q-GRK + EV			∆Q-GRK + EV			∆Q-GRK + GRK2			∆Q-GRK + GRK2			∆Q-GRK + GRK2			∆Q-GRK + GRK3			∆Q-GRK + GRK3			∆Q-GRK + GRK3			∆Q-GRK + GRK5			∆Q-GRK + GRK5			∆Q-GRK + GRK5			∆Q-GRK + GRK6			∆Q-GRK + GRK6			∆Q-GRK + GRK6			Control + EV			Control + EV
10	1.03024	0.881342	1.37111	1.61577	1.27032	1.78448	1.27337	1.26967	1.41865	3.40702	4.52175	3.51572	2.97124	3.27475	2.92586	3.5478	2.85213	3.09295	4.66617	3.06007	3.35274	3.52223	3.72427	4.80578	2.76004	3.2767	2.64487	2.29193	3.07772	2.86835	1.35948	1.55788	1.93889	1.71431	1.5787	1.92524	1.62842	1.30092	1.21045	2.08902	1.58534	1.36797	0.975705	2.00588	1.51827	1.58797	1.43051	1.20963	2.48892
1	0.855198	0.914367	0.83373	1.35979	0.839609	1.06445	1.57731	1.33678	1.14094	5.07278	4.53578	4.56973	5.22381	3.35105	3.67019	2.88478	2.74315	2.24815	3.04246	3.99421	2.97315	3.72016	5.5402	3.04382	3.01246	2.49391	3.02733	2.16352	2.19999	2.98626	1.5785	1.1289	1.7291	1.68844	1.75769	1.80301	1.09473	1.12664	1.47639	1.74964	1.48999	1.82086	1.34434	1.78246	1.20861	1.37335	1.25153	1.44062	1.91162
0.3	0.826263	1.51335	0.986822	0.929066	0.910314	0.927275	1.15823	0.990348	1.32771	3.44174	4.57795	2.41662	2.32795	2.84233	2.07205	2.44702	2.68809	3.42168	2.91882	2.89	3.38613	3.61624	2.75625	3.74547	2.83974	2.74101	2.60489	1.79055	1.93725	3.77027	1.85234	1.55462	1.31724	1.80041	2.24569	1.96953	1.37229	1.1181	2.14388	1.3418	1.6482	1.47962	1.19955	1.41585	1.52358	1.4254	1.45751	1.17094	1.49327
0.1	1.11098	0.778324	0.831994	1.00873	0.896506	0.980497	1.04785	1.03698	1.09503	3.38632	3.23363	2.73475	1.78234	2.93067	4.23346	2.37255	2.81305	2.40016	6,42562512*	4.00451	3.88501	11,4628049*	3.00389	4.8857	2.27502	2.42373	2.37754	1.55134	2.43964	3.28607	1.05713	1.26555	0.988674	1.81287	1.57448	1.67713	1.42312	1.1109	1.59842	1.502	1.76526	1.38175	1.22258	1.1786	1.21928	1.07986	0.861422	1.11168	0.999291
0.03	0.922546	1.35843	1.49448	1.04349	1.32082	0.923142	0.987498	1.04032	1.15707	1.50664	2.39634	1.5814	2.0187	2.63566	1.73852	1.74126	2.37462	1.90231	1.65601	2.81869	2.10549	2.8684	2.85279	3.02222	2.47166	2.50785	2.34722	1.93567	2.43822	1.43461	1.11011	1.33809	1.07706	1.77379	1.44872	1.34504	1.39339	1.08699	1.04632	1.132	1.25365	1.57265	1.11682	1.38344	1.21034	0.979654	0.949018	1.22068	0.899519
0.01	0.845916	0.750436	1.33942	0.937079	1.7888	1.34293	1.4787	0.912086	1.08787	1.40311	1.03761	1.33766	0.929871	1.80897	1.38384	1.24609	1.46461	1.55869	2.53207	3,02538991*	2,81946429*	1.35405	1.89282	1.67211	1.83429	2.20494	1.67301	1.46873	1.21681	1.27394	0.617401	0.840678	1.16512	1.08751	1.25661	1.11274	1.13628	0.978892	1.17493	1.14142	1.19994	1.1348	1.47459	1.10815	1.7037	1.03747	1.48789	0.989546	0.719552
0.001	0.910223	0.980876	0.720406	1.26493	1.06618	1.38162	1.79037	0.92496	1.13051	1.00872	0.839452	0.845721	0.513801	0.845849	0.834641	0.915804	1.22695	1.32918	1.18614	0.9972	0.933641	1.22394	0.876353	1.37036	1.18112	1.03576	0.917762	1.78675	1.139	1.45711	0.543434	0.994899	1.30713	1.04177	1.04022	1.00223	1.18412	1.02018	0.839493	0.882314	0.868942	1.07353	0.775905	1.17359	0.989289	1.4056	0.992763	0.66857	0.621511
	b2V2+bArr2
iso [µM]	∆Q-GRK + EV			∆Q-GRK + EV			∆Q-GRK + EV			∆Q-GRK + GRK2			∆Q-GRK + GRK2			∆Q-GRK + GRK2			∆Q-GRK + GRK3			∆Q-GRK + GRK3			∆Q-GRK + GRK3			∆Q-GRK + GRK5			∆Q-GRK + GRK5			∆Q-GRK + GRK5			∆Q-GRK + GRK6			∆Q-GRK + GRK6			∆Q-GRK + GRK6			Control + EV			Control + EV
10	1.1392	1.32842	1.40061	1.4632	1.47863	1.41202	1.88037	1.99124	2.23045	2.35731	1.76914	2.34752	2.42905	2.93369	2.24975	2.07759	2.05584	2.68379	1.84083	1.94344	1.97824	2.35393	2.18666	2.94799	2.63869	2.37044	2.64501	1.79424	1.6317	1.45852	1.93256	1.6264	1.66961	2.34011	2.57697	3.00956	0.948801	1.19748	1.43094	1.6894	1.72832	1.69533	1.18105	1.35431	1.21851	1.57328	1.5144	1.75748	1.85302
1	1.59271	1.62632	1.31415	1.45741	1.34296	1.35108	1.751	2.16547	1.75601	2.00522	2.30955	2.07612	2.53474	2.7332	2.49956	2.07705	2.1834	2.47842	2.00354	1.91327	2.42758	2.39656	2.78268	2.66623	2.79443	3.00637	2.36695	1.39343	1.68942	1.71334	1.46611	1.78633	1.77916	2.06456	3.3229	2.763	1.18735	1.18232	1.25375	1.79452	1.84435	1.71112	1.41315	1.08244	1.26493	1.55344	1.7732	1.95702	1.57678
0.3	1.30064	1.42265	1.37229	1.15438	1.16815	1.54576	1.59838	2.32724	1.8038	1.90193	2.23021	1.92243	2.12768	3.58941	2.22051	2.02433	1.94264	2.10767	1.91407	2.02783	2.32351	2.68946	2.25515	2.39597	2.83049	2.31537	2.45832	1.50766	1.57209	1.56931	1.94142	1.79125	1.64678	2.69527	3.27406	3.28651	1.38294	1.39866	1.34342	1.80874	1.54361	1.66975	1.28462	1.31483	1.07296	1.49472	1.53737	1.34747	1.65856
0.1	1.1897	1.17512	0.96346	1.48831	1.23886	1.31748	1.52803	1.32057	2.19631	1.76616	1.91821	1.86612	2.18344	2.29813	2.59983	1.76049	1.05119	1.43029	1.99546	1.97428	2.15733	2.55672	2.26664	2.27615	1.99655	2.56398	2.19067	1.64447	1.43636	1.39336	1.91359	1.53231	1.85445	2.32384	2.18241	1.99895	1.17689	1.02408	0.901337	1.7688	1.49245	1.90735	1.2184	1.44338	1.24887	1.56084	1.49473	1.56045	1.54008
0.03	1.29504	1.24115	1.12144	1.14372	1.12928	1.27434	1.01798	1.54137	1.1018	1.65566	1.71303	1.38227	1.81779	1.88284	1.9431	1.16182	0.827307	0.944521	1.97625	1.67465	1.7605	1.98834	2.68906	2.11749	1.21787	1.12975	1.75169	1.43428	1.45804	1.19618	1.47267	1.52664	1.5255	0.951491	1.23506	1.26739	1.13717	1.11819	1.1004	1.71165	1.6934	1.54924	1.16801	1.35905	1.29703	1.20854	1.24161	1.22862	1.13486
0.01	1.1803	1.20409	1.10009	1.14795	0.984695	1.0995	1.25947	1.35994	1.19682	1.38808	1.35936	1.12825	1.65158	1.26111	1.46453	1.13393	1.10124	1.09264	1.4535	1.42524	1.48128	1.5188	1.63479	1.663	1.09213	0.923669	1.0691	1.09513	1.20445	1.28073	1.58166	1.40681	1.52409	0.828999	1.02926	1.05805	0.83383	0.909141	0.927311	1.43536	1.28303	1.52976	1.10488	1.37326	1.23621	1.11033	1.00167	1.06501	1.22002
0.001	1.10931	1.25599	1.14036	1.04043	1.28983	1.277	0.928195	0.665094	0.952449	0.886548	1.07456	1.18507	1.28966	1.10382	1.18721	0.89807	0.867681	0.810563	0.885433	0.975316	0.979701	1.02214	1.1112	1.0329	1.14789	1.06205	0.945438	1.09641	0.96397	1.04131	1.08357	1.08228	0.980193	0.886392	0.59585	1.17051	0.877132	1.11117	0.815833	1.04441	1.15892	1.02408	1.11788	1.16088	1.02801	1.12184	1.05775	0.975834	1.06958
Suppl. Figure 5d
	C5aR1+bArr1
C5aR-agonist (µM]	∆Q-GRK + EV			∆Q-GRK + EV			∆Q-GRK + EV			∆Q-GRK + GRK2			∆Q-GRK + GRK2			∆Q-GRK + GRK2			∆Q-GRK + GRK3			∆Q-GRK + GRK3			∆Q-GRK + GRK3			∆Q-GRK + GRK5			∆Q-GRK + GRK5			∆Q-GRK + GRK5			∆Q-GRK + GRK6			∆Q-GRK + GRK6			∆Q-GRK + GRK6			Control + EV			Control + EV
30	1.81022	1.3754	1.20948	1.52158	1.47067	1.13422	2.1084	1.59462	1.42254	4.68823	3.81635	5.05065	5.00099	5.96207	6.10727	4.74699	4.55522	3.60476	5.54743	3.87123	4.64654	5.71363	4.83513	4.74935	5.01478	7.67114	8.2323	7.48342	4.55928	5.43315	4.52078	6.8407	4.31338	5.08064	4.61139	5.51076	4.78527	4.63021	4.15123	4.15167	3.49859	4.34892	3.29939	3.61911	2.8889	5.28875	7.88568	6.76152	13.2966
10	1.18021	1.58119	1.37329	1.4937	1.16359	2.03331	2.32001	2.14441	1.80425	5.63658	4.86361	5.67614	5.69043	5.35047	5.81553	4.66332	4.85538	3.76411	5.37393	6.58488	5.05922	5.10042	5.33076	5.49237	8.17731	5.03889	6.76202	5.21471	4.94418	4.40846	3.7471	6.83257	4.20954	4.63711	4.28396	6.17954	5.09293	3.48949	4.78765	3.88191	4.1514	3.58273	2.87597	2.60363	2.75067	4.67415	4.77918	4.68397	10.173
3	1.07806	1.28615	1.72423	1.23637	1.66389	1.7338	1.6108	1.67682	1.45025	4.44805	5.04363	5.1343	5.04169	5.57483	6.75862	5.13684	4.80886	4.63823	4.89438	3.64426	4.56647	3.61863	4.63076	6.27473	8.65065	7.37795	5.572	4.09658	4.0312	3.96105	3.30717	5.77068	3.99693	5.10533	6.21065	5.32502	4.00917	4.15148	5.85564	4.63533	3.21589	3.38219	3.35005	3.2329	3.45372	4.52885	5.78456	4.95733	7.1368
1	0.810352	1.07511	0.859992	1.1846	1.3112	0.943237	1.49512	2.31804	1.87113	5.53715	3.89678	3.90624	5.16758	4.59055	4.24617	5.24693	3.57334	3.59135	3.54883	4.19606	3.7281	4.65526	4.96063	4.63796	5.88748	4.82172	4.8877	4.33264	6.04085	3.03821	3.04347	3.79527	3.81662	4.69023	5.04352	5.47974	3.85477	3.27386	3.78713	3.21628	4.09688	3.64425	2.62656	4.59249	2.39139	5.45609	4.20348	2.52378	10.9978
0.3	0.877694	0.665951	0.501427	1.22508	0.812733	1.13191	1.29744	1.60669	0.445651	2.32389	1.67451	1.67282	3.20918	2.62364	2.59419	1.87709	2.78755	1.9022	2.44985	2.11015	2.19573	2.46925	2.67416	2.63761	2.80206	2.65344	2.72294	2.13901	1.93532	1.70296	2.21388	2.32855	1.45722	3.22214	2.67506	3.02432	2.61069	2.89476	2.28957	2.12514	1.81475	1.44994	1.53922	1.52212	1.45694	1.69371	1.92314	2.14062	3.79061
0.1	0.593175	1.23081	0.735087	0.985829	0.807472	0.957858	0.958019	0.826284	0.660516	1.40434	1.11332	1.21969	1.61687	1.78381	1.55884	1.24206	1.63138	0.858422	1.08981	1.49874	0.730331	1.39168	1.17684	1.35595	1.83364	0.745475	1.09205	1.15167	1.80386	0.774828	1.13314	1.28613	1.27048	1.37182	0.964026	1.36033	1.36288	1.10788	1.05585	1.46918	1.42793	1.29469	0.896277	1.10056	0.802945	0.881283	1.04507	0.950598	1.73488
0.01	1.17965	1.2752	0.437202	1.79241	0.808205	0.853918	1.18928	1.11843	0.952286	1.25631	0.878556	0.832706	1.15137	1.1191	0.928074	0.727336	0.544691	0.724887	0.812874	0.521465	1.50861	1.07975	1.0382	0.71511	1.33658	1.36258	0.784631	0.926933	1.06837	0.518813	0.879227	0.951973	0.929674	0.805946	0.91808	1.58693	0.921009	1.02452	1.10117	1.07565	1.19562	1.18188	0.88465	0.706689	0.472113	0.638128	1.32952	1.64445	0.272223
	C5aR1+bArr2
C5aR-agonist (µM]	∆Q-GRK + EV			∆Q-GRK + EV			∆Q-GRK + EV			∆Q-GRK + GRK2			∆Q-GRK + GRK2			∆Q-GRK + GRK2			∆Q-GRK + GRK3			∆Q-GRK + GRK3			∆Q-GRK + GRK3			∆Q-GRK + GRK5			∆Q-GRK + GRK5			∆Q-GRK + GRK5			∆Q-GRK + GRK6			∆Q-GRK + GRK6			∆Q-GRK + GRK6			Control + EV			Control + EV
30				2.31454	2.44717	2.25277	2.22657	2.37339	2.38834				2.83478	2.79252	2.72694	2.82803	2.73216	2.70997				2.85474	2.81065	2.48748	3.13798	2.84101	2.64367				2.59541	2.66372	2.72283	2.76511	2.74922	2.77473				2.24604	2.22853	2.08022	2.33509	2.40181	2.22271				3.11349
10	1.66723	1.91746	1.71884	2.59744	2.23659	2.35595	1.94644	2.29053	2.16691	1.92227	2.00711	2.17129	2.91715	2.70758	2.41101	2.92112	2.86296	2.79286	1.96916	1.68496	2.05084	2.51006	2.25962	2.86799	2.6546	2.77824	2.9123	1.97243	1.70645	2.09081	2.78953	2.6762	2.65114	2.60415	2.53196	2.38802	1.696	1.59118	1.66923	2.07088	2.26894	2.10423	2.46442	2.22638	2.35767	2.54403	2.85191	2.4347	2.8781
3							2.23828	2.29299	2.11384							2.53984	2.46901	2.35871							2.88347	2.81851	2.64486							2.30742	2.55657	2.47155							1.94996	2.33929	2.49225
1	1.59622	1.2269	1.31397	1.93197	2.0835	1.99018	1.79543	1.90815	1.86794	1.60458	1.81034	1.6689	2.17423	2.369	1.94713	2.7625	2.69072	2.2878	1.88376	2.04663	1.76734	2.42379	2.56087	2.16502	2.53628	2.83771	2.53012	1.6022	1.80394	1.65202	2.30617	2.29517	2.40736	2.18053	2.53459	2.00749	1.69768	1.52791	1.59638	2.12407	1.92104	1.7165	1.902	2.05954	2.00917	1.66036	1.81605	1.61146	2.42472
0.3	0.995669	0.907038	1.19589	1.32437	1.30191	1.19168	1.33513	1.31269	1.31404	1.14251	1.17633	1.02843	1.43539	1.41013	1.37614	1.72813	1.67164	1.60872	0.905333	1.3091	1.26598	1.38776	1.68858	1.48079	1.88578	1.97543	1.64268	1.26902	1.2521	1.11899	1.36288	1.51897	1.23415	1.74948	1.49075	1.27991	1.22938	1.19988	1.08034	1.27584	1.31464	1.50055	1.3491	1.71395	1.34262	1.25631	1.1904	1.15167	1.29139
0.1	0.986879	0.93608	1.027	0.876794	1.05161	1.13015	1.04698	1.12967	1.04488	1.02053	0.959596	0.933572	0.98412	1.0255	1.01899	1.15053	1.12667	1.14653	0.929012	0.895655	1.03349	0.990846	1.1162	0.956411	1.24897	1.30588	1.42166	0.986184	0.962405	0.946389	1.10073	1.09684	1.17599	1.16599	1.06352	1.03875	0.891365	0.948023	1.06038	1.11731	1.01657	0.882533	1.13516	1.22487	1.06161	1.03575	1.11604	1.08296	0.998398
0.03	0.896804	0.765462	0.7482	1.05456	1.0143	0.897217				0.781212	0.884378	0.803637	0.849541	1.01914	0.951122				0.941938	0.866268	1.13393	1.00111	0.881509	1.03162				0.938255	0.972104	0.832922	0.895297	0.958366	1.05967				0.911482	1.0692	1.13355	1.09388	0.992528	0.979798				0.998567	1.19733	1.05456	1.0785
0.01	0.882374	0.834509	0.901551	1.06166	1.03736	1.0793	0.884041	1.05796	0.943474	0.885398	0.959619	0.789709	0.995853	1.03288	0.880935	1.06914	0.857548	0.930535	1.05153	0.946959	0.907598	0.99907	0.848134	0.962586	1.1109	1.14586	1.14492	0.990284	0.901391	0.922623	1.0639	1.07954	1.08331	0.881164	1.01603	1.08622	0.85774	1.00815	1.02868	1.05216	0.764183	0.909457	0.851402	0.881041	0.970831	0.899228	1.07412	1.12649	1.02205
0.001	1.054	0.836785	0.872134							0.933228	0.971715	0.947649							0.944496	0.798819	0.991628							0.946427	0.829065	1.02515							0.849177	1.09084	1.0476							0.906199	1.04804	1.07135
Suppl. Figure 5e
	MOP+bArr1
DAMGO [µM]	∆Q-GRK + EV			∆Q-GRK + EV			∆Q-GRK + EV			∆Q-GRK + GRK2			∆Q-GRK + GRK2			∆Q-GRK + GRK2			∆Q-GRK + GRK3			∆Q-GRK + GRK3			∆Q-GRK + GRK3			∆Q-GRK + GRK5			∆Q-GRK + GRK5			∆Q-GRK + GRK5			∆Q-GRK + GRK6			∆Q-GRK + GRK6			∆Q-GRK + GRK6			Control + EV			Control + EV
10	0.91676	0.968385	1.131	1.33908	1.45589	1.84605	0.941565	1.32397	1.36332	1.6772	1.59715	2.44133	1.7556	1.66592	1.40844	1.31271	1.16154	1.32405	1.51427	1.11369	1.51632	1.25828	1.49974	1.89643	1.75357	1.70538	1.53227	1.15944	0.898606	1.04437	1.50054	1.20948	1.2456	1.37979	1.05066	1.0176	1.23096	0.998142	1.43358	0.920539	0.871912	0.925753	1.23869	1.31934	1.1225	1.49973	0.824244	1.17857	0.715183
1	0.909139	1.11954	1.22483	1.08769	1.35176	1.35693	1.54266	1.17012	1.02383	2.03206	1.5039	1.62429	1.32948	1.61928	0,79097440*	1.07579	1.46054	1.06483	1.17812	1.43117	1.40462	1.22937	1.49794	1.67796	1.25917	1.02746	1.43504	1.1603	0.96074	0.980196	1.02917	1.1229	0.890676	0.795182	1.05798	1.08064	1.36475	1.22907	1.11381	0.787313	0.77996	0.541723	0.966019	1.32291	0.937345	0.893538	1.00134	0.928417	0.84532
0.3	0.838815	0.703535	0.74022	1.70114	1.44951	1.39301	1.71673	0.883616	1.34141	1.66641	1.65071	1.3514	1.23426	1.29873	1.52265	1.11682	1.06281	0.968458	1.32491	1.13906	1.27944	1.50946	1.48483	1.38868	1.19979	1.26985	1.33506	1.01763	1.06587	0.935085	1.23886	1.26078	0.852093	1.12045	1.06479	0.907453	1.24081	1.26521	0.881401	0.63651	0.536623	0.544278	0.901382	0.790677	1.15966	1.88523	1.70665	1.40777	0.921762
0.1	0.819968	0.987615	0.966443	0.80282	0.900065	1.12675	0.939144	1.0226	1.22958	1,82601300*	1.47485	1.39553	1.53953	1.17575	0.826547	0.833205	1.02827	1.12278	1.23408	0.897464	0.932947	1.16817	1.50016	1.15841	1.23842	1.15882	1.07767	0.82347	0.642875	0.984071	1.12031	1.06751	0.678705	1.19356	1.38374	1.01269	0.88259	1.05687	1.43481	0.805645	0.614029	0.813118	1.12976	0.799525	1.22934	0.901733	1.04855	0.789802	1.24278
0.01	0.899612	1.15222	1.05959	1.12988	1.4279	1.05884	1.38161	1.10559	1.19693	1.36154	1.10619	0.938902	1.16061	0.928109	0.858564	0.736605	1.02947	0.979718	0.720684	0.585978	1.02511	1.18351	0.871309	1.1562	0.952878	1.08848	0.891096	0.694074	0.762875	0.71174	1.35344	1.08372	0.948215	1.05789	1.04373	0.901016	0.912054	0.956541	1.22243	0.589123	0.795863	0.7528	0.81301	0.932681	0.77792	1.02659	0.741187	1.11855	1.08685
0.001	1.05612	0.944734	0.998826	1.08211	0.926949	1.40568	0.976486	1.11835	1.1446	1.45496	1.04882	1.10175	0.667434	0.905922	0.774531	0.808735	0.954737	0.822252	0.807013	0.784732	0.912632	0.957431	1.69297	0.777933	1.01085	1.09253	0.937994	0.823192	0.729405	0.866299	1.06268	0.803694	0.668424	0.725046	1.43665	1.03779	0.798288	1.01093	0.831377	0.740328	0.943326	0.563391	1.07061	0.777223	0.909235	0.972947	0.8853	0.854852	1.13051
0.0001	1.09633	1.06652	1.14184	1.88491	0.849638	1.20929	1.07077	1.05062	0.991432	1.20141	0.532391	1.50664	0.751873	1.06173	0.988473	0.920538	0.842079	0.580089	1.34492	0.787523	0.849421	0.868407	0.767943	1.01005	0.801574	1.29518	1.07359	0.788344	0.742601	0.616449	0.830476	1.28642	1.19151	1.01844	1.09417	0.905718	1.53012	1.10394	1.12538	0.623082	0.770725	1.25685	1.15649	1.07291	0.695866	1.08579	0.864197	0.75956	1.09529
	MOP+bArr2
DAMGO [µM]	∆Q-GRK + EV			∆Q-GRK + EV			∆Q-GRK + EV			∆Q-GRK + GRK2			∆Q-GRK + GRK2			∆Q-GRK + GRK2			∆Q-GRK + GRK3			∆Q-GRK + GRK3			∆Q-GRK + GRK3			∆Q-GRK + GRK5			∆Q-GRK + GRK5			∆Q-GRK + GRK5			∆Q-GRK + GRK6			∆Q-GRK + GRK6			∆Q-GRK + GRK6			Control + EV			Control + EV
10	0.628843	0.636746	1.45566	1.21271	1.19463	1.10418	1.0205	1.06142	1.09706	1.38552	1.2524	1.34331	1.12429	1.10135	1.20229	1.44558	1.3532	1.30809	1.53475	1.59126	1.3419	1.14406	1.35542	1.45606	1.28798	1.19369	1.21513	1.08919	1.15932	0.949196	1.12032	0.982187	1.0954	1.17115	1.24762	1.07577	0.980413	1.16865	1.05261	0.992393	0.984314	1.07194	1.14884	1.0266	1.06221	1.24352	1.06798	1.30658	0.938441
1	1.16721	1.59225	1.59164	1.23	1.04186	1.21296	1.02381	0.983855	1.02468	1.49129	1.36064	1.16543	1.14222	1.18966	1.08003	1.33638	1.40756	1.36114	1.25469	1.40697	1.2035	1.45749	1.53364	1.12756	1.08434	1.2531	1.20947	1.00537	1.06861	0.920636	1.2443	1.08816	1.12478	1.08317	1.16448	1.04551	1.21299	1.01441	1.1201	1.10682	1.09111	1.11644	0.908166	1.10077	0.997307	1.38677	1.11573	1.11549	0.990055
0.3	0.90612	0.985568	1.06475	1.25816	1.10579	1.11867	0.970587	1.06811	0.974777	1.2583	1.36617	1.13354	1.01019	0.996163	1.08431	1.35597	1.20367	1.25868	1.21602	1.15296	1.28343	1.28313	1.08005	1.35152	1.13397	1.16587	1.21882	0.941889	1.11986	1.04564	1.10504	1.12694	1.11117	1.09037	1.01291	1.09657	1.06079	1.13076	0.886821	1.0534	0.985635	0.872436	1.03201	0.923924	0.884388	1.09836	1.0149	1.11521	0.862524
0.1	1.07635	1.24414	1.68721	1.22769	0.965986	1.22706	1.02707	1.11814	1.12304	1.1447	1.11022	1.2226	1.05727	0.968753	0.84309	1.07214	1.19721	1.36205	1.18758	1.01732	1.24451	0.939918	1.13131	1.16196	1.08481	1.1509	1.02592	1.04856	1.02687	1.17402	1.02285	1.01516	1.05401	1.12147	1.04373	1.20783	1.0362	0.961627	1.03091	0.881833	0.901062	1.05753	0.834693	1.05901	0.895944	0.841372	1.30922	1.38703	1.11049
0.01	1.06963	1.39257	1.69515	1.05453	1.02858	1.00608	1.04075	0.936334	1.06744	0.989079	0.965073	1.07621	0.81872	1.03202	0.900993	1.12345	1.14901	0.994735	1.07057	0.97365	1.08723	1.04353	0.963542	1.02351	0.985508	1.00435	0.959429	1.10288	0.906813	0.896427	0.904431	1.1198	0.985221	1.07282	1.05956	1.03314	1.03308	0.945085	0.914972	1.1158	0.890785	1.00469	0.784193	0.907055	0.862886	0.977117	1.08225	1.11595	0.901797
0.001	0.380516	0.45458	1.29867	1.11811	1.05765	1.01749	1.02075	0.911399	1.00109	1.1572	1.03615	1.11586	0.81365	0.923406	1.02773	1.1111	1.12596	1.05812	1.16738	1.12469	1.14335	1.04941	0.914124	1.01634	0.949414	1.00454	0.973562	1.01258	0.984719	0.94579	1.07907	1.00191	1.09587	1.18614	1.16328	1.05598	0.91531	1.01549	0.949549	0.86449	0.871299	1.04188	0.891591	0.990993	0.872004	1.11985	1.03875	1.00751	0.984381
0.0001	1.03497	0.926556	1.53267	1.0177	1.12778	1.00826	0.965385	0.914654	0.940792	0.999417	0.83896	0.905711	0.919661	0.863119	0.901364	0.899435	0.969441	1.09413	1.03957	0.906775	1.03282	1.10744	0.983523	1.07861	1.05564	0.923161	1.04897	0.966856	0.962283	1.04916	1.07164	0.958059	1.04389	1.05622	1.02427	1.04308	1.00047	1.08119	1.15032	0.975139	1.0443	0.861855	0.975959	0.984819	0.934477	1.04452	1.20448	1.21074	0.98683
Suppl. Figure 5f
	PTH1R+bArr1
PTH1-34 [µM]	∆Q-GRK + EV			∆Q-GRK + EV			∆Q-GRK + EV			∆Q-GRK + GRK2			∆Q-GRK + GRK2			∆Q-GRK + GRK2			∆Q-GRK + GRK3			∆Q-GRK + GRK3			∆Q-GRK + GRK3			∆Q-GRK + GRK5			∆Q-GRK + GRK5			∆Q-GRK + GRK5			∆Q-GRK + GRK6			∆Q-GRK + GRK6			∆Q-GRK + GRK6			Control + EV			Control + EV
3	1.39504	1.31653	1.39777	1.05181	1.46942	1.88259	1.67452	0.94876	1.32586	4.62849	5.66847	4.93007	6.87474	8.51407	8.01573	2.40982	4.53281	4.48297	5.77188	4.97034	6.62973	7.99173	7.89402	7.47862	10.7922	11.2393	11.9181	4.1274	3.54874	4.8912	6.12631	6.40991	5.18236	5.74619	5.51241	5.35088	7.16233	7.19876	5.7637	6.9845	4.85908	5.7412	6.32331	6.5219	4.46849	5.00597	4.70535	7.9655	5.34715
1	1.39913	1.13651	1.17553	1.10736	1.41447	1.50328	0.918292	0.805667	0.803519	5.69039	5.49337	4.87488	5.83793	5.53502	6.80233	5.29145	6.12084	2.64682	6.09248	6.41364	6.57641	7.63897	8.23958	7.37465	10.3406	8.78106	10.2272	4.61555	4.69401	5.09196	6.47985	5.93971	6.1308	6.21776	5.65839	6.48549	7.74674	6.76915	7.00609	7.3324	5.57348	5.97037	7.38996	5.9497	6.29724	5.80784	6.13097	6.18584	7.79246
0.3	1.0944	2.3199	1.41204	0.937068	1.34275	1.03958	1.04458	0.961305	0.750247	5.45393	5.5223	5.69125	6.03755	4.00965	4.72458	18.6166	3.29771	2.23548	5.94872	5.67352	6.39121	4.9883	6.01639	6.47471	12.4963	10.6679	9.48056	3.67588	3.81209	3.55112	5.27776	7.00328	4.54152	4.98807	5.37466	6.92443	5.54526	7.99404	4.90593	7.12398	5.37295	4.4725	7.45073	6.85565	5.77813	4.71633	4.66689	7.36303	5.97082
0.1	1.0701	1.37152	1.23606	1.22743	1.24964	1.29969	0.908357	0.731106	0.242518	4.13788	4.1714	3.91804	4.62315	3.44053	4.51442	2.01261	65.8178	1.3228	3.66578	4.17435	2.66652	4.26659	4.34652	4.36141	7.98468	10.448	9.97465	2.6719	2.4045	2.54923	4.5043	4.43714	4.09201	4.65637	4.47874	4.82452	4.1658	4.20229	3.59291	2.40723	3.83643	4.23945	4.89706	4.50191	4.12859	2.62995	2.50212	2.61421	2.89288
0.03	0.864466	1.0842	1.19606	0.949708	0.591634	1.46855	0.837912	2.19494	0.59655	1.29833	1.39524	1.22683	1.78917	2.49795	2.39427	0.974943	3.83174	1.03873	1.44421	1.374	1.38711	2.51215	2.70037	2.18921	4.54215	2.82294	3.236	0.977605	1.03934	0.877539	2.56039	3.38741	2.74473	2.1122	1.75276	2.33076	1.19098	1.38193	1.11065	2.42686	2.02894	3.03503	1.31947	1.56071	1.89835	1.36898	1.08382	0.798555	1.54875
0.003	0.853259	0.863463	1.06181	0.819295	0.855828	1.06329	0.352206	2.21845	0.161423	0.836194	0.854727	0.981136	1.07858	0.962766	1.06574	1.82928	0.720585	82.1421	0.90468	0.944791	1.27001	1.51604	1.22969	1.28613	2.45836	2.35803	2.93985	0.903744	0.954882	0.757537	0.998205	1.08391	1.23219	1.01079	0.888435	0.892411	0.864378	0.895214	1.15151	0.960589	1.82813	1.29878	0.684951	0.7765	0.801128	1.05357	1.11117	1.22318	0.446018
0.0003	0.919874	1.05304	0.892592	1.05465	1.01993	0.784889	0.0180888	0.430997	0.655596	0.870002	1.03914	0.712751	0.620095	1.14392	0.924173	0.471783	0.70232	0.636155	1.26971	1.10238	1.20784	1.48655	0.969132	1.22058	0.635973	1.23367	1.06447	0.920312	0.958797	0.781849	0.837795	0.827824	0.84202	0.842823	1.0253	1.13728	1.04457	1.17567	0.99152	0.940047	0.667392	0.546895	0.728828	0.849987	0.887297	0.964622	1.32916	0.977933	0.332833
	PTH1R+bArr2
PTH1-34 [µM]	∆Q-GRK + EV			∆Q-GRK + EV			∆Q-GRK + EV			∆Q-GRK + GRK2			∆Q-GRK + GRK2			∆Q-GRK + GRK2			∆Q-GRK + GRK3			∆Q-GRK + GRK3			∆Q-GRK + GRK3			∆Q-GRK + GRK5			∆Q-GRK + GRK5			∆Q-GRK + GRK5			∆Q-GRK + GRK6			∆Q-GRK + GRK6			∆Q-GRK + GRK6			Control + EV			Control + EV
3	1.54833	1.68287	1.76016	2.09985	2.07467	1.69257	1.45592	1.71031	1.61389	4.8234	4.40261	4.42369	7.18997	6.52892	4.77864	4.37861	4.69064	4.38559	4.17813	3.58146	3.44455	6.59314	7.83271	6.21804	3.95463	3.30096	3.36542	3.69907	3.70993	3.96987	4.86691	4.28051	5.21214	4.13715	4.14086	4.61579	4.14128	5.25708	4.35241	4.61397	4.92655	4.32355	4.08947	3.73621	3.05626	7.28683	7.70195	5.82122	7.028
1	1.67774	1.68738	1.82887	2.14966	2.12455	2.15694	1.86121	1.48825	1.61617	4.17342	4.52875	4.15498	5.60493	6.57839	5.25344	4.64299	4.85299	4.35686	4.00679	4.20545	4.00716	5.74217	8.0052	7.3463	3.77675	4.08814	3.29627	3.66744	4.11331	3.87372	4.69513	4.93679	5.59195	4.86124	4.42347	4.69781	4.53743	4.80564	4.42997	5.16851	4.53161	4.67254	3.54666	4.0041	4.89061	8.87327	7.91837	7.35562	6.38701
0.3	1.64504	1.66541	1.92085	1.96997	2.12451	2.13436	1.60628	1.64189	1.69053	4.4985	4.7553	4.40322	8.879	5.19499	5.76059	4.73129	4.86459	5.90911	4.45322	4.47795	3.96285	4.92071	5.54323	5.34117	4.7598	4.1182	4.39962	4.0013	4.30777	4.42137	4.12253	4.67917	4.30904	4.62552	5.06607	4.78665	4.45504	4.01154	4.16061	4.80834	4.39609	3.38309	3.95664	4.3817	5.73775	7.24107	7.58141	6.58515	6.56307
0.1	1.28547	1.30854	1.35392	1.82771	1.77355	1.43335	1.42881	1.60454	1.87996	2.97902	3.11284	2.97903	5.54827	5.45828	4.30083	3.80735	4.62192	5.12972	2.74094	2.91906	1.83616	6.02867	6.57197	5.16584	3.44576	4.38543	4.07978	2.04406	2.36635	2.33195	3.96443	4.42092	4.23065	3.91675	4.901	4.33537	2.77335	2.75203	2.78317	3.99638	3.45537	2.7107	3.5172	3.7768	3.81548	2.25719	2.05624	1.73013	5.34629
0.03	0.984382	0.955052	1.08226	1.41964	1.20993	1.28552	1.28762	1.2514	1.15714	1.17728	1.12503	1.16428	3.77928	3.68884	2.77631	2.80692	2.19036	2.48486	1.10174	1.05008	1.03388	3.12366	2.95819	2.61994	2.07936	1.97204	2.1284	1.32828	1.3362	1.29738	2.057	2.59555	2.1758	2.87282	2.56201	2.03945	1.34005	1.21721	1.18485	2.19953	2.14302	1.90196	1.80029	2.16419	2.06089	1.11687	1.234	1.11982	2.22985
0.003	0.926408	0.955246	1.13464	1.17766	1.02477	0.984175	0.99591	1.06563	0.974258	0.969882	0.912398	0.974946	0.898332	1.19039	1.2437	1.04697	1.16989	1.13006	0.989215	0.748532	1.01787	1.48325	1.04433	0.866658	1.0085	0.972974	0.950636	1.0934	1.01803	1.0322	1.09129	1.04027	1.21293	1.20417	1.12151	1.11972	0.915979	1.0087	1.00071	1.31982	1.30778	0.98837	1.11874	1.18206	0.929661	1.00574	0.847603	1.0445	1.04511
0.0003	0.96731	0.906543	0.924267	0.998958	1.13147	1.17684	0.996675	1.09155	1.00379	1.04962	0.942541	0.977955	0.875614	0.94556	0.985046	0.94744	0.930885	0.95056	0.976794	0.836806	0.864955	0.958647	0.804833	0.919988	0.849968	0.899083	0.855594	1.05338	1.14756	1.00346	1.1241	1.14928	1.09633	0.93171	1.00937	1.04909	0.952964	0.946896	0.907298	1.02591	0.955955	0.914445	1.03472	0.917872	1.03403	1.03162	0.990592	0.8988	0.79456
Suppl. Figure 5g
	AT1R+bArr1
AngII [µM]	Q-GRK + EV									Q-GRK + GRK2									Q-GRK + GRK3									Q-GRK + GRK5									Q-GRK + GRK6									Control + EV
1	1.6831	3.15858	1.50765	1.5752	1.5561	1.7006	0.874019	1.54971	0.826321	4.36632	3.66832	4.99143	4.47733	3.48063	3.5271	2.93108	3.46822	2.97908	3.55727	3.68458	3.64753	3.46035	3.35994	3.5245	3.97754	3.57946	4.41427	2.23036	2.35408	2.10013	1.67328	1.59644	1.45541	1.69693	1.74999	1.87758	1.22871	1.28849	1.46265	1.24559	1.30624	0.989193	1.38774	1.18146	1.48846	4.90218	7.32755	8,67252538*	3.13069
0.1	1.59784	2.4531	1.65931	1.84117	1.94709	1.51388	0.976962	1.11948	0.886541	3.41073	4.66345	6.31432	3.4678	3.15438	3.20839	2.14459	3.10814	2.51976	2.94436	3.15936	10,8787364*	2.84835	4.15807	3.34103	4.18046	2.85518	4.13193	2.08925	2.97407	1.55062	1.76108	1.43276	1.66987	1.82943	1.98851	1.5334	1.84581	1.33177	1.12483	1.16093	1.31982	1.11222	1.09114	1.31476	1.3628	6,24107433*	4.10561	6.07645	2.2145
0.03	1.32712	1.52807	0.952848	1.37284	1.92274	1.13944	1.51476	0.545172	1.13497	2.85466	1.87215	1.73158	2.28476	2.95402	2.62502	1.49784	1.45691	2.05882	2.35971	2.89911	3.0357	2.34275	2.27389	2.4753	2.01333	2.63448	2.12409	2.06214	1.9284	2.07823	1.21795	1.42744	1.21292	1.51092	1.53404	1.37084	1.12808	1.42953	1.75757	1.16238	1.22243	1.29214	1.27268	1.35929	1.27467	3.50094	5.14577	2.93766	2.63746
0.01	1.50281	1.57578	0.869208	1.12066	1.51205	1.16193	0.519811	0.885119	1.20393	4.06612	1.58575	2.24715	1.73941	1.90351	1.97701	1.28577	1.24407	2.11406	2.68558	1.12959	3.72565	1.56733	2.19906	1.40774	1.78395	2.14354	1.91673	1.5445	1.0231	1.24455	1.35921	1.01886	1.32359	1.30237	1.0471	1.461	1.06869	1.18658	0.910241	1.06327	1.07087	1.0758	1.1551	0.991028	1.02002	4.29136	2.82643	2.92128	2.15026
0.003	1.03423	1.46773	1.55004	0.897028	0.983229	1.14781	0.5989	0.613966	0.802147	0.890559	1.15861	1.23718	1.0415	1.08995	1.17991	0.861309	0.708269	0.857495	1.46442	1.42727	1.38546	1.37608	1.15009	1.31423	1.32572	1.4233	1.48889	1.54757	0.89893	1.89774	0.948695	0.982955	1.06593	1.0276	1.09909	1.24912	1.00731	1.21093	0.89616	1.07361	0.997084	0.973042	1.00709	0.993664	1.1347	2.7599	1.41024	1.86293	1.32949
0.001	1.86754	0.778281	0.821541	1.14031	0.990126	1.11427	1.38916	0.765592	0.547991	0.629269	0.861219	0.667368	1.17698	0.845918	1.29578	0.759074	0.684076	0.594771	2.42441	1.2504	1.55949	1.17093	1.3174	1.12359	1.21224	1.21543	1.02877	0.972803	1.32894	0.94813	0.995536	0.951325	0.973191	0.896202	0.93246	0.834893	0.778666	1.14663	0.89554	1.05509	1.02847	0.88717	1.01947	1.10968	0.942532	1.43918	0.760809	1.07834	1.2003
0.0001	0.914435	0.927895	1.62313	1.07745	0.572612	1.04132	0.601581	0.602443	0.460507	1.05611	0.760497	0.569965	1.13079	0.904439	0.819237	0.516454	0.612277	1.08085	1.0555	0.920345	1.82978	1.20461	0.875363	0.890421	0.730793	1.02282	1.13448	1.3973	1.37798	0.642184	0.804592	1.06489	0.725889	1.08619	0.854981	0.898839	0.955203	0.948293	0.697009	0.957461	1.00925	1.1042	0.926117	1.00773	0.825997	0.133935	0.989839	1.34672	0.987574
	AT1R+bArr2
AngII [µM]	Q-GRK + EV																																				Q-GRK + GRK2
1	1.77268	2.08583	2.2612	1.74387	1.9286	1.81807	2.39582	1.9988	2.11892	1.73678	1.73323	1.57536	1.52749	1.73664	1.36765	1.80633	1.74884	1.39899	1.74943	2.17162	1.72942	2.11236	2.22005	2.09349	1.8974	1.95067	1.37282										2.18806	2.21751	2.28185	1.90159	1.96947	1.82703	2.02225	2.24667	1.96866
0.1	2.16516	1.87744	2.067	1.81799	1.86483	1.8466	1.78034	1.88673	1.69644	1.75515	1.8442	1.80986	1.45414	1.69357	1.48156	1.47525	1.71018	1.43597	2.00166	1.51851	1.44562	2.01088	1.89734	1.72872	1.37753	1.37705	1.16777										2.36867	2.69293	1.92165	2.02493	1.61843	1.96646	1.77919	1.7645	2.11448
0.03	2.00289	2.01783	1.7882	1.42746	1.59136	1.65726	1.50477	1.59375	1.36894	1.37246	1.38603	1.70114	1.39122	1.62464	1.35068	1.47861	1.25838	1.47632	1.54136	1.65926	1.44663	1.91944	1.463	1.48156	1.30611	1.42841	1.69893										1.95885	1.98404	1.92857	1.5104	1.54039	1.43703	1.58049	1.45281	1.97358
0.01	1.53918	1.52753	1.58273	1.43928	1.48994	1.37487	1.36554	1.41937	1.30222	1.53757	1.29	1.67245	1.83183	1.34042	1.26796	1.38183	1.24487	1.24574	1.37748	1.37746	1.29684	1.39378	1.51332	1.42434	1.09694	0.962218	1.65461										1.36805	1.72022	1.7699	1.28767	1.28438	1.22672	1.38503	1.17582	1.33666
0.003	1.159	1.63815	1.15679	1.12649	1.24789	1.20493	1.16637	1.29205	0.949389	1.67001	1.17373	1.16481	1.20237	0.792752	1.52368	1.07788	1.02691	1.24761	1.18688	1.12696	1.20805	1.10478	1.29963	1.42202	1.06764	0.719677	0.922477										1.46941	1.32602	1.16725	1.02878	1.07032	1.02249	1.1313	1.00813	1.06866
0.001	1.20387	1.2133	1.44093	1.14781	1.14079	1.15644	0.858237	1.14102	0.990316	0.951178	1.16239	1.21708	0.977208	0.928738	1.27519	1.18495	1.0061	1.28423	1.16349	0.954274	1.17841	1.26777	1.07948	1.05652	0.990713	0.898829	0.98756										1.1569	1.21058	1.09622	1.10282	1.00269	0.967226	1.05143	1.13641	1.06428
0.0001	0.741826	1.14882	1.23918	1.03511	1.11614	0.853374	0.743164	0.971421	1.06336	0.762082	0.992043	1.05924	1.60815	1.01386	0.684208	1.06414	1.01857	0.756975	0.986471	0.988	1.15821	1.04158	0.979134	1.11512	0.866814	1.03473	0.968462										1.25777	0.87688	1.31942	0.997831	0.81549	1.06702	1.08187	0.892371	0.893728
Suppl. Figure 5h
	M1R+bArr1
ACh [µM]	∆Q-GRK + EV			∆Q-GRK + EV			∆Q-GRK + EV			∆Q-GRK + EV			∆Q-GRK + GRK2			∆Q-GRK + GRK2			∆Q-GRK + GRK2			∆Q-GRK + GRK2			∆Q-GRK + GRK3			∆Q-GRK + GRK3			∆Q-GRK + GRK3			∆Q-GRK + GRK3			∆Q-GRK + GRK5			∆Q-GRK + GRK5			∆Q-GRK + GRK5			∆Q-GRK + GRK5			∆Q-GRK + GRK6
100	1.30228	0.921739	1.72086	1.14041	1.14071	1.05988	0.827341	1.13727	1.0665	1.21453	1.09585	0.776428	2.10742	1.5955	1.53792	1.7896	1.31133	1.17375	1.65942	1.45048	1.40093	2.04662	1.20796	1.5335	1.22436	1.25517	1.04951	1.98795	1.9757	2.39433	1.21403	1.16543	1.24861	1.72712	1.05467	1.49137	2.11248	1.39451	1.81311		1.65694	1.8771	1.58537	3.11625	2.50129	1.81067	1.42704	3.32859
10	1.25224	1.55736	0.911794	1.07139	1.13527	1.13383	1.03758	0.812304	0.869339	1.42438	0.95103	0.93977	1.13344	1.37664	2.07362	1.2621	1.4072	1.28246	1.06955	1.78725	1.33596	0.95827	1.68853	2.19204	0.979867	1.10854	0.869507	1.62443	1.36438	1.69483	2.71733	1.08185	0.883381	2.05755	1.37849	1.18774	1.55124	1.97443	1.53421	1.33335	1.21646	1.41678	2.10468	1.74465	1.14858	1.87506	3.13764	2.69061	0.840447
3	1.18819	1.11844	1.02334	0.927509	1.00904	0.688815	1.14165	1.43425	0.928908	0.750668	0.899987	0.705899	1.477	1.02784	1.42512	0.989258	0.988464	1.12082	1.30473	1.36119	1.46514	1.19104	1.19347	1.49804	0.973619	1.21746	0.87333	1.5759	1.49724	1.38876	1.21318	1.08424	0.591478	1.10911	0.685576	0.663255	1.75125	0.99141	1.43727	1.60554	0.880312	1.10768	1.47741	2.22597	2.07812	0.996674	2.50268	1.61052	0.930627
1	1.17474	1.07212	0.887951	1.10798	1.10305	0.943221	1.06887	0.890923	0.751993	1.04861	0.90684	0.599685	0.908133	1.22173	1.03254	0.844574	1.17601	1.8367	1.6736	0.909783	0.940472	0.945966	1.21074	0.647521	0.998769	0.61582	0.986472	1.38994	1.31928	1.77667	0.888545	0.821128	0.484689	0.712302	1.45979	2.14674	1.34146	0.817849	1.35907	0.606836		1.01813	1.26104	0.985594	2.233		0.942143	2.75202	0.788189
0.3	0.85759	0.838616	0.792387	1.11647	1.12222	1.07469	1.12009	0.692324	1.07244	0.788653	1.04068	1.13708	1.08822	1.41537	1.00747	1.07598	0.44011	1.09826	0.924627	0.815688	1.19115	0.666634	0.603302	1.51734	0.720026	0.960486	1.00478	1.20036		1.44723	0.984894	1.19945	0.78829	1.20873	0.913649	0.980477	1.62541	1.65864	1.36096	0.670008	1.01321	0.785595	1.8533	2.65616	1.11514	0.97474	0.743047	0.830918	1.09269
0.1	1.35818	1.60384	0.98579	1.31347	1.39876	1.20245	0.805281	0.602535	0.828538	0.443197	0.996888	0.851767	1.08979	1.25956	1.25528	0.652764	1.13135	0.748509	0.80758	0.883669	1.1072	0.913889	0.601885	0.450489	1.26628	0.979985	0.692288	1.53273	1.2173	1.16869	0.673507	0.990936	0.484427	0.929238	0.967864	1.03763	1.24559	0.940275	1.25166	0.578504	0.794309	0.608228	1.38852	1.49091	1.38942	1.19222	1.4201	1.30376	0.825083
0.01	1.34932	1.35327	1.44916	1.0134	0.965449	1.60315	1.07245	0.959329	0.777195	0.463916	0.541601	0.855349	1.11394	1.02151	1.07232	1.05339	0.668124	1.02788	1.90842	1.06548	1.15568	0.880461	0.770051	0.908531	0.799259	1.07405	0.568594	0.986419	0.930703	0.629267	0.602446	0.578938	0.679219	1.22035	0.728377	0.733477	1.2456	1.42179	1.38299	1.15279	1.4505	0.733312	1.20163	1.08826	0.801667	1.6195	0.978892	0.776261	0.817243
ACh [µM]	∆Q-GRK + EV			∆Q-GRK + EV			∆Q-GRK + EV			∆Q-GRK + GRK2			∆Q-GRK + GRK2			∆Q-GRK + GRK2			∆Q-GRK + GRK3			∆Q-GRK + GRK3			∆Q-GRK + GRK3			∆Q-GRK + GRK5			∆Q-GRK + GRK5			∆Q-GRK + GRK5			∆Q-GRK + GRK6			∆Q-GRK + GRK6			∆Q-GRK + GRK6			Control + EV			Control + EV
100	1.12975	0.918337	1.39101	1.11002	1.25153	1.2174	0.871774	0.990378	1.05743	1.19639	1.26351	1.28976	1.49542	1.30337	1.49342	1.52455	1.52383	1.74868	1.28011	1.39705	1.23211	1.30196	1.22592	1.31501	1.05342	1.18391	1.23982	1.37681	1.17858	1.2408	1.24016	1.08343	1.25229	1.20916	1.34975	1.38739	1.1629	1.05617	1.31866	1.41612	1.49696	1.20349	2.18883	2.05213	1.67058	1.44546	1.57859	1.47606	1.35679
10	1.00792	0.883233	1.1772	1.09219	1.36287	1.00283	1.02237	1.05782	0.748879	1.41393	1.37869	1.15664	1.61056	1.43057	1.44307	1.39458	1.34857	1.47315	1.31092	1.28617	1.25555	1.12248	1.15208	1.33128	1.27752	1.18821	1.1927	1.24052	1.38348	1.27915	1.0634	1.22381	1.22096	0.98683	1.29977	1.38783	1.12445	1.27982	0.981482	1.61198	1.59135	1.39602	1.6336	1.71524	1.76319	1.41672	1.32442	1.2805	1.29882
3	0.981431	1.02891	0.839997	1.29272	1.72999	1.06024	0.922492	1.19443	1.09647	1.35963	1.18178	1.10396	1.39348	1.3176	1.30561	1.13298	1.11439	1.03163	1.07905	1.15824	1.08312	1.47146	1.16793	1.08839	1.18876	1.05558	1.24502	1.16837	1.07025	1.29346	1.3804	0.993906	1.09091	1.22789	1.30796	1.37829	1.07361	1.08039	1.03183	1.59356	1.09678	1.25982	1.50793	1.7949	1.71372	1.27016	1.2722	1.33258	1.10009
1	0.862613	0.860649	0.896105	0.845961	1.13678	0.823489	0.969268	1.12965	1.17461	1.13788	0.988101	1.13296	1.26069	1.21573	1.15733	1.01497	0.940776	1.164	1.09663	1.18425	1.07531	1.07959	1.39367	1.20874	1.00135	1.25527	1.20512	1.12711	1.04677	1.1925	1.05424	1.00022	0.858008	1.21486	1.49815	0.974863	1.16933	0.896149	1.32657	1.0713	1.10971	1.08296	1.40696	1.79677	1.28215	1.24115	1.14473	1.17864	1.06919
0.3	0.927463	1.24677	1.05118	1.15339	0.96837	1.00104	1.12513	1.17854	1.08736	1.10085	0.948198	0.961134	1.25462	1.21571	1.09239	0.999378	1.07013	1.03665	1.14483	1.13199	1.01727	1.01065	1.04958	1.25242	1.0785	1.0152	0.966278	0.992646	1.26356	1.0533	0.893657	0.977801	0.978515	0.892505	0.976142	0.959272	1.10275	0.721822	1.21988	1.10145	1.33841	1.08921	0.843654	0.906367	1.17695	1.01234	1.14317	1.16569	1.21531
0.1	1.01577	0.918389	0.946952	1.05705	1.42171	1.20303	0.696565	0.760992	0.681643	1.10318	0.893195	0.910973	1.04253	1.07071	0.929577	1.0551	1.00171	0.836554	0.848557	0.988599	0.980376	0.887908	1.15645	1.00126	0.812945	1.01779	0.841908	1.21628	1.02725	1.09863	1.07036	0.962119	1.05789	0.996908	1.23139	0.915197	0.951118	1.03547	0.967245	0.775774	0.941702	1.48568	1.1252	0.892747	1.11376	1.01188	1.17158	1.04957	1.03141
0.01	1.01069	0.888443	0.802027	0.91713	0.952261	0.986639	0.983179	0.780361	1.02154	0.903617	1.06867	0.916966	1.09427	1.0584	0.927963	0.810006	0.76588	0.860517	1.02496	0.977913	0.962745	0.887458	0.946589	0.996459	1.03679	1.03809	0.968919	1.05937	0.956669	1.0561	0.871329	1.05617	0.870115	1.23782	0.916058	1.04192	0.885711	0.908559	0.698458	1.07744	1.03391	0.923143	0.831874	0.913923	0.989469	0.920185	0.893033	1.14971	0.929119
Suppl. Figure 5i
	M2R+bArr1
ACh [µM]	∆Q-GRK + EV			∆Q-GRK + EV			∆Q-GRK + EV			∆Q-GRK + GRK2			∆Q-GRK + GRK2			∆Q-GRK + GRK2			∆Q-GRK + GRK3			∆Q-GRK + GRK3			∆Q-GRK + GRK3			∆Q-GRK + GRK5			∆Q-GRK + GRK5			∆Q-GRK + GRK5			∆Q-GRK + GRK6			∆Q-GRK + GRK6			∆Q-GRK + GRK6			Control + EV			Control + EV
100	1.0451	1.79866	1.45232	0.986586	0.398195	0.987924	1.26807	1.74986	1.59548	1.62672	1.6659	1.64011	2.2512	4.12629	2.4624	1.91612	2.76056	6.79735	3.75838	3.07479	2.66122	5.30196	4.29209	5.43069	2.87277	1.83784	1.73636	1.61502	0.700747	0.897993	1.34524	0.635905	2.13266	1.23079	0.615109	0.835229	0.954984	0.680053	1.69386	0.89097	1.15079	1.16908	1.22232	1.20652	1.44675	1.20934	0.782547	0.628562	1.4033
10	1.06348	1.29783	0.988786	1.3234	1.08294	0.924049	0.575275	0.912356	1.1571	2.56616	2.17455	1.75406	2.33593	1.90847	1.57361	1.50507	2.83722	5.70459	1.99399	5.19409	3.20212	3.79764	4.1338	2.95911	1.41325	2.42562	2.88149	1.04909	0.987217	1.1547	0.661778	1.1286	0.647931	0.388971	0.674771	0.597465	1.73981	0.850569	0.581037	1.03913	1.64816	1.12649	1.54386	1.81001	1.19978	0.916246	0.54163	0.825113	1.03794
3	1.07867	0.764435	0.796642	0.919624	0.599956	0.988207	1.19164	0.867131	1.93252	1.39573	1.32302	2.44501	1.80344	1.15129	1.30375	1.84718	1.92719	2.02762	2.14818	2.73862	3.76836	7.18747	3.04542	6.3837	1.87018	1.97397	1.46549	0.83152	0.692942	1.89842	0.797751	0.396693	1.47552	0.990312	0.491417	0.712813	1.05806	1.80809	0.615088	0.824578	0.79843	0.771502	1.03059	1.22419	1.12206	0.62832	0.832111	0.777589	0.963159
1	2.72419	1.59931	0.39027	0.98292	0.616362	0.605757	0.58349	2.10505	0.339185	0.835572	1.25404	0.823154	1.3252	0.969321	1.0214	2.34426	1.09232	0.59197	2.19969	3.10702	2.0323	1.95958	3.09109	2.03298	2.08979	4.99238	1.50959	1.578	0.995927	1.31283	0.657428	0.886952	2.37651	0.725918	0.953451	0.767994	0.920165	0.739472	0.739664	0.697894	1.21933	0.653939	0.591295	1.13257	0.666834	0.71246	0.576773	1.11499	0.437403
0.3	1.12208	3.04085	1.66245	0.520638	0.766534	1.2763	0.809575	1.67156	1.38424	1.32423	0.633942	1.08276	0.804655	3.05273	1.33547	0.956771	1.55962	0.870803	0.984388	0.558748	0.78906	1.94601	1.19226	1.39136	0.983279	0.645506	0.865976	1.34628	0.562576	0.49535	0.836514	1.34529	1.03231	0.467101	0.297165	0.450836	0.431082	1.82656	1.09854	0.586335	0.863059	0.962308	1.69466	1.37616	1.05996	0.790589	0.531428	0.687902	0.424223
0.1	0.751009	1.3972	0.511566	0.919627	1.04004	1.33352	0.702458	0.803984	0.654649	0.833657	0.817595	0.789644	1.01104	1.45633	1.18601	1.46267	1.29442	0.476926	0.658478	1.69108	0.871414	1.17347	1.41451	1.03982	0.459204	0.562633	0.603166	0.798694	0.437928	0.709997	0.81038	1.45355	0.691059	0.762681	1.84519	0.647313	1.04844	1.19552	1.23791	1.00552	0.561723	0.744754	1.00766	1.08118	0.48356	0.852999	0.498568	0.719136	2.53711
0.01	0.953562	1.12653	1.30842	0.739985	0.686674	0.59567	0.988736	0.545396	0.87482	0.791053	0.701797	0.576106	1.76008	1.23459	0.771107	1.72364	1.11435	1.6377	0.43581	0.717055	0.812487	1.04994	1.01758	0.847601	2.00335	0.720967	0.448827	1.40381	0.397591	1.63093	0.878078	1.08361	0.683616	0.527315	0.590202	0.905702	1.18325	0.638678	0.666821	1.19009	0.747712	0.787102	0.719742	2.31601	1.01527	0.922071	0.822591	0.5668	0.683661
	M2R+bArr2
ACh [µM]	Q-GRK + EV																		Q-GRK + GRK2																		Q-GRK + GRK3
100	1.2013	2.0286	1.2164	1.57891	1.50013	1.358	1.59552	1.61838	1.65198										2.47833	3.48261	2.29335	3.62054	4.09852	-31,4933904*	2.46215	2.22585	2.75027										2.06906	2.63347	3.23919	4.79045	3.7292	4.93739	2.73708	3.34799	2.70118	2.08656	3.27902	2.42477	1.7222
10	1.30208	1.2397	0.890417	1.45781	1.37788	1.64109	1.21298	1.13377	1.1481										2.55384	3.12093	3.35745	3.26641	9,62190771*	1.78755	2.14433	2.69543	3.65091										2.08919	2.63684	1.95382	3.29227	2.81774	4.03959	3.10061	2.97244	2.95206	2.47516	2.21745	3.84883	6.94434
3	1.2088	0.935332	1.84435	1.25759	1.62809	0.987867	1.25434	1.48514	1.59622										2.12928	2.37075	1.65845	2.18691	2.31269	2.28002	2.22889	3.15459	1.55343										1.69182	2.51262	3.85489	2.492	3.30687	4.22175	3.40275	5.08359	4.51098	2.48293	2.11189	2.20559	2.76543
1	1.04987	1.19888	0.988273	1.12529	1.34638	1.14279	1.17556	0.860796	1.29162										1.43833	1.49217	1.85718	1.94403	1.51925	0.926377	1.99988	1.61149	2.51177										2.13662	2.2017	1.69594	3.00023	3.06007	3.04642	2.57193	2.72673	1.32092	1.64172	1.37865	1.96379	2.71968
0.3	0.653412	1.64929	0.698224	1.53209	1.31317	1.10421	1.41607	1.07587	1.58782										1.19827	1.69997	1.46202	1.33358	0.922508	0.878864	1.00464	1.00128	0.994382										2.54939	1.26335	1.51432	2.6885	1.66702	1.70345	2.59531	1.84185	2.11528	1.05875	1.5194	1.17789	1.16499
0.1	1.53941	0.97831	2.10027	0.997534	0.899872	1.22971	1.54606	0.900371	1.65298										1.0196	1.05611	1.06859	-0.0574631	1.44451	1.39096	1.39368	1.18799	0.984745										1.0192	1.59088	1.08928	2.13842	1.66291	1.30917	1.43706	1.93376	1.70714	1.30168	0.700975	0.595642	1.02008
0.01	0.750358	0.759647	0.963283	1.1375	1.10162	0.771958	0.985179	1.14777	1.27352										0.79405	0.957543	1.0713	1.19522	0.634394	0.982336	1.04085	1.16401	0.896941										1.08481	1.05091	0.943412	0.80272	1.27135	0.655366	0.798086	0.558547	1.13401	1.85935	0.961786	0.859483	1.59949
Suppl. Figure 5j
	M3R+bArr1
ACh [µM]	∆Q-GRK + EV			∆Q-GRK + EV			∆Q-GRK + EV			∆Q-GRK + EV			∆Q-GRK + GRK2			∆Q-GRK + GRK2			∆Q-GRK + GRK2			∆Q-GRK + GRK2			∆Q-GRK + GRK3			∆Q-GRK + GRK3			∆Q-GRK + GRK3			∆Q-GRK + GRK3			∆Q-GRK + GRK5			∆Q-GRK + GRK5			∆Q-GRK + GRK5			∆Q-GRK + GRK5			∆Q-GRK + GRK6
100	1.24109	1.86939	1.25584	1.15939	1.35867	1.37731	1.87803	2.28486	1.51447	1.32648	1.22298	1.50364	2.95818	2.85976	2.38514	1.4875	1.87076	2.12159	1.80147	2.07895	2.18822	1.63597	1.26028	1.6776	2.57513	1.93022	1.56508	1.34466	1.6108	2.24573	0.984179	1.42281	0.965797	1.46622	1.16612	1.39032	1.61794	1.6068	1.3708	1.4577	1.26895	1.37251	1.33193	1.02271	1.50598	1.54608	0.888491	1.22053	1.65745
10	2.00043	1.15079	1.17603	2.6006	1.07048	2.40547	1.56415	2.18009		1.2598	1.13629	1.26337	3.15217	1.89829	2.51364	1.47066	1.64025	1.12735	1.49916	1.59047	1.2812	1.36652	1.46414	1.42809	2.22788	1.52253	1.65817	3.12663	2.12577	1.6843	1.26364	1.5133	1.43781	1.46006	1.10043	1.56002	1.20155	1.06108	1.30856	1.17547	1.06319	1.25659	0.920609	1.12047	1.01043	1.24809	1.06123	1.08415	1.15607
3	1.01437	0.881607	1.37013	2.28995	0.869616	1.43961	2.30124	3.08561	1.98273	0.689822	0.959041	1.40863	1.73106	1.84666	2.35846	1.19758	1.54044	1.09316	1.75546	1.20462	1.53965	1.18733	1.15463	1.25735	1.84558	1.26192	1.21918	1.39379	1.53606	2.68309	1.13786	0.777803	1.77649	1.26664	1.599	1.12441	1.00565	1.47146	1.2162	0.989771	1.17817	0.539958	1.62417	0.688607	1.39809	1.10413	1.12602	1.00009	1.24015
1	1.03094	0.893599	1.20363	2.45632	0.669959	1.65346	0.743671	2.72993	2.15853	1.4013	1.42731	1.17382	1.43888	1.48342	1.77787	1.25872	1.16013	1.45806	0.65027	1.01392	2.67473	1.16966	1.46228	0.92071	0.920966	1.29143	1.16709	1.96159	0.93504	2.07828	0.706197	1.72921	1.68856	1.37961	1.30159	1.12162	1.40856	1.27412	1.05206	2.3274	0.797129	0.832195	0.893807	1.81088	1.28584	0.983134	0.997203	0.934169	0.827789
0.3	1.24684	0.919931	0.812925	1.73798	1.23541	1.81553	1.44694	2.15763		2.20069	1.22756	0.847517	1.08532	1.23835	1.16039	1.06267	0.892526	1.07257	0.539976	1.22014	0.751675	0.91619	0.997908	0.823328	1.43379	1.54821	1.11134	1.52953	0.853625	0.992121	0.871432	0.924409	1.07407	1.15346	1.25583	1.19974	1.07896	1.07226	0.922274	1.4574	0.753577	0.778598	0.659218	1.12768	1.15816	1.16218	0.924959	0.993086	1.66417
0.1	1.02041	0.914039	1.21496	2.50014	1.73278	0.567715	0.63834		1.6621	1.02906	1.35006	1.46263	0.943868	1.23104	1.04235	0.666347	1.82002	0.667708	1.53955	0.267535	0.394511	0.937747	1.27483	0.677557	0.903868	1.03672	1.03312	3.01843	1.10368	1.63251	0.476417	1.0409	0.937967	1.29673	0.920733	1.24397	1.19284	0.887767	1.05602	0.968497	1.15268	1.16306	0.818415	1.02603	0.791957	0.517518	0.952409	1.23687	0.961553
0.01	0.790318	0.991303	1.00081	0.879896	1.55221	1.60802	1.37778	0.147215	2.23047	1.03091	1.39488	1.07958	0.905329	0.748281	0.867573	1.86124	1.34053	1.60729	0.816163	0.452807	0.972601	0.784422	0.999546	0.84997	1.16842	0.768231	0.623172	2.00686	1.20183	0.836094	0.573392	1.2238	0.761965	1.20488	1.05518	1.20258	1.13142	0.911437	0.834532	0.652132	0.97003	0.761441	0.594128	0.574974	0.801039	0.700335	0.769171	0.700757	1.45201
	M3R+bArr2
ACh [µM]	∆Q-GRK + EV			∆Q-GRK + EV			∆Q-GRK + EV			∆Q-GRK + GRK2			∆Q-GRK + GRK2			∆Q-GRK + GRK2			∆Q-GRK + GRK3			∆Q-GRK + GRK3			∆Q-GRK + GRK3			∆Q-GRK + GRK5			∆Q-GRK + GRK5			∆Q-GRK + GRK5			∆Q-GRK + GRK6			∆Q-GRK + GRK6			∆Q-GRK + GRK6			Control + EV			Control + EV
100	1.25667	1.29681	1.2828	1.37444	1.25537	1.29135	1.20745	1.54357	1.35318	2.12782	2.03749	2.05378	2.67461	2.84185	2.95969	2.41233	2.70541	2.71648	2.01945	2.0868	1.85075	2.71384	2.72768	2.70286	2.71402	2.56492	2.36587	1.6512	1.58967	1.49838	1.66143	1.79414	1.81425	1.70025	1.69028	1.74103	1.80804	1.62115	1.83621	2.37942	2.27396	2.28925	2.06168	2.40167	2.32878	1.96074	2.0974	2.10521	2.68381
10	1.1121	1.1402	1.09501	1.17776	1.23182	1.22098	1.04354	1.08794	1.17186	1.94777	2.03964	2.17133	2.43533	2.94073	2.72457	2.29689	2.40136	2.53754	1.92478	2.08645	1.94789	2.25702	2.35546	2.4274	2.52028	2.7674	2.67656	1.44755	1.50496	1.52054	1.40812	1.47466	1.52148	1.76593	1.63725	1.69145	1.59474	1.61324	1.53811	2.12153	2.13692	2.14515	1.88477	2.11951	1.98453	1.61297	1.93354	1.77981	2.41035
3	1.02772	1.05243	1.04689	1.18981	1.17023	1.21943	1.2306	1.15003	1.12531	1.67175	1.69526	1.92633	2.20777	2.22979	2.56692	1.90755	2.1545	2.25651	1.8357	1.8554	1.86185	1.98327	2.30364	2.06759	2.41437	2.20992	2.17013	1.39333	1.4559	1.407	1.32041	1.28527	1.39983	1.61432	1.65192	1.44736	1.50089	1.43239	1.46246	2.01764	1.81737	1.87444	1.79808	1.92477	1.82597	1.50786	1.50075	1.56047	1.7055
1	1.12286	1.03955	1.07107	1.02067	0.988988	1.22	0.805488	0.906838	1.15663	1.59573	1.64697	1.52143	1.64772	1.96595	2.17761	1.59591	1.79492	1.7652	1.65704	1.62475	1.56691	1.84555	1.9533	1.77648	2.00982	1.89665	2.2267	1.42508	1.34771	1.25909	1.23759	1.21629	1.34912	1.42508	1.30669	1.28254	1.57016	1.48071	1.21388	1.51569	1.76166	1.49473	1.59194	1.63567	1.63187	1.37515	1.31174	1.37373	1.65283
0.3	0.919783	0.985512	0.898718	0.909188	0.963005	1.01376	0.938347	1.0321	0.760286	1.39925	1.34288	1.34063	1.35406	1.55521	1.57685	1.39745	1.37104	1.45019	1.51094	1.32786	1.27821	1.3722	1.76768	1.32571	1.68449	1.75578	1.50935	1.18165	1.19615	1.18602	1.24532	1.11286	1.21419	1.35401	1.13408	1.18718	1.33726	1.20449	1.15813	1.24262	1.5293	1.3454	1.45551	1.466	1.41828	1.1116	1.27176	1.11789	1.42208
0.1	1.03713	1.09803	0.93133	0.932315	0.936127	0.96798	1.01052	0.921457	0.981194	1.22271	1.10594	1.2291	1.15124	1.17202	1.2786	1.10088	1.25413	1.22209	1.21296	1.20841	1.17274	1.38789	1.12136	1.33134	1.26755	1.29371	1.45098	1.14018	1.15222	1.26629	1.16521	1.09947	1.07699	1.01225	1.0818	1.08533	1.12871	1.10949	1.07616	1.18735	1.09223	1.36043	1.23167	1.32538	1.24163	0.932766	0.940943	1.10554	1.0241
0.01	0.944685	1.03549	0.974198	0.915187	1.00774	1.09418	0.949542	0.899429	0.675214	1.04116	1.08584	1.12343	1.09172	1.10416	0.975571	1.03964	1.10997	1.05032	1.06599	1.03994	0.982297	0.842497	0.962411	0.976282	1.33773	1.08663	1.06996	1.13766	1.11024	1.12171	1.04245	0.896548	1.0307	1.04205	0.991937	1.008	0.864195	1.0147	0.920152	1.10853	1.04241	1.05827	1.15634	1.06086	0.944442	1.06118	0.890503	0.937261	0.925686
Suppl. Figure 5k
	M4R+bArr1
ACh [µM]	∆Q-GRK + EV			∆Q-GRK + EV			∆Q-GRK + EV			∆Q-GRK + EV			∆Q-GRK + GRK2			∆Q-GRK + GRK2			∆Q-GRK + GRK2			∆Q-GRK + GRK2			∆Q-GRK + GRK3			∆Q-GRK + GRK3			∆Q-GRK + GRK3			∆Q-GRK + GRK3			∆Q-GRK + GRK5			∆Q-GRK + GRK5			∆Q-GRK + GRK5			∆Q-GRK + GRK5			∆Q-GRK + GRK6
100	0.552163	0.778173	1.46316	1.77742	2.04892	1.95993	1.79951	1.27738	0.483759	1.29266	1.39135	1.79889	1.69339	1.60444	1.53269	1.08085	2.19689	1.25089	2.54174	2.25122	1.65437	1.96989	2.24968	1.86532	2.06606	2.57616	3.48112	1.9503	2.36845	2.00416	1.69243	2.2651	2.07926	2.48995	2.63358	2.06784	0.979307	1.21531	0.493906	1.4118	1.13098	1.37703	1.53008	1.10208	1.04257	1.06018	1.29209	1.42717	1.59296
10	0.960127	1.079	0.556195	0.852818	1.25728	1.23444	1.80701	1.10822	2.3522	1.29376	1.5101	1.30046	1.74597	1.28664	2.09135	1.381	0.962097	0.894393	1.52364	2.42234	2.47205	2.33731	1.89151	2.2622	2.94872	2.66735	2.99907	1.86193	1.70189	2.69304	3.24153	1.14216	1.87388	1.96481	1.87406	1.75383	1.50945	0.95707	1.76087	2.29077	1.30693	1.28214	1.50401	0.820431	1.14621	0.648312	1.38725	1.09897	1.943
3	0.755201	1.19992	1.22935	0.922226	0.999227	2.06639	1.58792	1.43193	1.40324	1.94848	1.76821	1.11471	0.910227	1.07535	2.0454	0.762681	0.79895	1.44414	1.8035	5.38308	1.91302	1.60954	1.93643	1.38122	1.77204	1.92628	2.77372	1.2803	2.66799	1.79686	1.70454	1.16934	2.0237	1.72262	1.241	1.47925	1.02828	1.16528	1.31692	0.640911	2.44746	1.07064	1.03352	1.16176	1.16435	0.717312	1.27721	1.36539	1.12869
1	0.971943	0.470695	1.16009	1.56347	0.939467	0.78452	0.515105	0.930595	1.25735	1.37214	1.46026	2.03344	0.919572	0.891998	1.06489	1.13657	1.00453	0.586385	1.58593	1.1668	2.65137	2.25283	1.49045	2.2615	1.8228	1.25687	2.15397	1.0516	1.00696	1.21735	1.39581	1.2615	2.56511	2.25136	2.23768	1.89209	1.28669	0.952655	1.04968	1.38533	1.15148	1.25055	1.17227	0.551017	0.744272	1.06914	1.17879	0.997263	1.74902
0.3	0.652861	1.22429	0.898478	1.44332	1.16404	1.09009	1.10091	1.71973	1.07626	2.0389	1.36272	1.4467	0.758648	0.368622	1.0752	0.55813	1.05544	0.395922	0.747282	0.874664	0.698281	1.42824	1.20418	0.982948	0.546148	1.45018	0.884293	0.802919	1.2294	0.744239	0.980283	0.736132	1.65001	0.859788	0.891517	1.45198	0.641504	1.37473	1.06832	1.06048	1.66696	0.691273	0.592841	0.865669	0.458096	1.29747	1.28438	0.993631	1.34461
0.1	0.779241	1.18042	0.208072	1.51703	1.24152	1.58934	1.19563	2.20118	1.55836	2.70744	1.02404	1.86037	0.224697	0.899116	0.512917	0.52285	0.499517	0.346446	0.74721	2.01651	1.13892	0.975283	1.32062	1.21829	0.698527	1.23292	0.35077	1.10123	0.563138	1.30626	0.585658	1.80962	0.628688	1.31784	1.1449	1.0459	1.00527	1.54278	1.26604	1.01234	1.19314	1.37966	0.959219	0.728634	0.708585	0.990341		1.54522	1.01134
0.01	0.483626	0.597162	1.4901	2.17045	2.67074	2.87072	0.434316	1.00869	1.25559	0.771236	1.2126	1.35509	0.466375	0.474886	1.06738	0.686174	0.597002	0.903444	0.664405	1.4746	1.01957	0.853561	1.8067	1.03279	0.538937	1.13304	0.940813	0.956491	0.670314	1.33158	0.46385	0.597559	0.463643	0.820461	0.686475	0.687782	1.02685	2.40692	1.09441	1.71459	1.39211	1.06942	0.971953	0.816917	1.50088	1.87426	2.36023	0.920854	1.24451
	M4R+bArr2
ACh [µM]	∆Q-GRK + EV			∆Q-GRK + EV			∆Q-GRK + EV			∆Q-GRK + GRK2			∆Q-GRK + GRK2			∆Q-GRK + GRK2			∆Q-GRK + GRK3			∆Q-GRK + GRK3			∆Q-GRK + GRK3			∆Q-GRK + GRK5			∆Q-GRK + GRK5			∆Q-GRK + GRK5			∆Q-GRK + GRK6			∆Q-GRK + GRK6			∆Q-GRK + GRK6			Control + EV			Control + EV
100	1.09722	0.976302	1.07882	1.75653	1.36293	1.7766	1.20464	0.998148	1.56367	2.20681	2.09226	1.91182	1.84105	2.66235	1.6531	1.97122	2.02079	1.54713	3.31561	2.18751	3.21302	1.89308	1.57362	2.5096	2.09781	2.55409	2.51995	1.14628	1.13119	0.956682	1.59824	1.21537	1.36437	1.28637	1.5964	1.96474	1.61322	1.40205	1.30917	1.46815	1.11089	1.65933	1.51144	1.058	1.56095	1.59936	1.22681	1.42584	1.30187
10	1.1958	0.912667	0.93454	2.00973	1.63369	1.21419	1.26479	1.24213	1.30325	2.41468	1.65099	1.90595	1.89504	1.85149	1.7035	2.0566	2.11379	1.95253	2.66792	2.42815	2.71923	1.26113	1.75303	2.09383	2.25175	3.02778	2.3412	1.08245	1.04259	1.62424	1.55794	1.35503	1.18314	1.30424	1.25863	1.41761	1.13229	1.06353	1.33077	1.58563	2.07269	1.81871	1.05079	1.05898	1.41667	1.05554	1.9442	1.12502	1.31187
3	0.935089	1.14154	1.22582	0.964888	2.17125	1.67772	1.01327	1.18999	1.00358	2.00443	1.66386	1.66119	1.7971	1.44243	1.53179	1.71209	1.89806	2.00046	2.30332	2.20507	2.57244	1.29289	1.53917	1.12185	2.14107	2.34358	2.58778	1.2304	1.12127	0.830088	1.52672	0.940445	1.09645	1.54353	1.40809	1.37835	0.850248	0.784299	1.14129	1.00367	1.2745	1.24752	1.25193	1.1051	1.63692	1.30594	0.979154	1.24426	1.2792
1	1.18637	1.20066	1.03451	1.4999	1.12337	1.21159	1.13398	0.914255	0.862898	1.2976	1.36698	1.46963	1.6532	1.40271	1.05997	1.48533	2.24945	1.32666	2.14599	2.14591	1.76712	1.14314	1.3443	1.17955	1.71622	2.17768	1.8856	0.817312	1.01786	0.791798	1.17568	1.38466	1.62236	1.15294	1.33594	0.969797	1.39637	1.06095	0.643397	1.60071	1.68705	1.66931	1.39227	0.96125	1.51106	1.19914	1.3197	1.11037	1.24645
0.3	0.930585	0.898943	1.04718	1.59142	1.33261	1.58276	0.971756	0.926797	1.01534	0.871913	1.15539	1.18439	1.04183	1.69709	1.13253	1.11703	1.18423	1.19888	1.23782	1.29415	1.38255	1.18803	1.09802	1.0116	1.69725	1.35016	1.50157	0.907005	1.12568	0.820006	0.959898	0.813464	1.03419	1.11385	0.983741	0.928777	0.899382	1.0437	0.807971	1.63556	1.47558	1.45064	0.741029	0.917545	1.00938	1.19274	1.27784	1.11284	1.05734
0.1	0.936643	0.753802	0.818255	1.17439	1.13982	1.24589	0.864087	0.772702	0.752175	0.867121	0.96019	1.06896	1.52302	1.20819	1.21925	0.950228	1.09465	1.37234	1.12609	1.16049	1.39152	1.00435	0.886753	0.868129	1.24348	1.05798	1.14833	0.888223	0.700661	1.03044	1.1133	1.05324	1.63678	1.00108	0.671517	0.962901	0.925305	0.907964	0.728676	1.11191	1.16005	1.5404	1.13748	0.820631	1.24743	0.942427	0.890035	0.972093	1.25639
0.01	0.871929	1.04616	0.760163	1.02158	0.940314	1.3265	0.804262	0.98661	0.78735	0.788371	1.17453	0.854428	1.21879	0.928618	0.817634	1.16684	0.948174	0.886949	1.24085	1.39751	0.943273	0.807766	0.728953	1.03017	0.820166	1.04796	1.70928	1.11991	0.742442	0.703719	1.00999	1.33021	1.08793	0.949523	0.764879	1.2129	0.679313	0.974151	1.15093	1.3019	0.945021	0.742464	0.944279	1.23326	0.9019	1.17395	1.12952	0.889576	1.52501
Suppl. Figure 5l
	M5R+bArr1
ACh [µM]	∆Q-GRK + EV			∆Q-GRK + EV			∆Q-GRK + EV			∆Q-GRK + GRK2			∆Q-GRK + GRK2			∆Q-GRK + GRK2			∆Q-GRK + GRK3			∆Q-GRK + GRK3			∆Q-GRK + GRK3			∆Q-GRK + GRK5			∆Q-GRK + GRK5			∆Q-GRK + GRK5			∆Q-GRK + GRK6			∆Q-GRK + GRK6			∆Q-GRK + GRK6			Control + EV			Control + EV
100	0.927683	1.11448	0.980119	1.02544	1.44142	1.36922	1.12413	1.4322	1.69604	5.09959	5.69128	5.5786	5.54053	7.25627	6.18543	4.41019	5.826	8.86152	9.05908	6.67151	5.65374	9.74248	12.8937	17.2422	11.0416	11.3461	9.68658	1.46802	0.862075	1.23203	1.32797	1.22707	0.798201	0.783548	1.94946	1.76399	1.43722	1.52403	1.26621	1.45186	1.43404	1.70037	1.07396	1.28432	0.858509	9.89197	6.60699	5.38491	8.57671
10	1.37649	0.919457	1.56315	1.19271	2.14663	1.36744	0.89197	1.05703	1.81207	5.16493	6.17113	5.36118	5.90095	4.69346	7.30355	7.80177	11.1826	5.26073	7.8041	4.40683	5.03796	9.40566	8.72943	10.2931	13.0011	8.86518	7.98119	1.41688	0.807143	1.02175	1.1776	1.08799	1.30493	1.64024	1.47027	1.03282	1.30968	1.11857	1.69662	1.32049	1.30265	1.44798	1.09591	1.30932	0.829076	8.64657	4.50276	6.98742	3.8604
3	1.05484	1.29334	1.19178	2.21784	1.07339	1.50457	0.597143	0.995084	0.346634	7.31958	4.92361	12.1857	8.26728	3.75686	3.20138	4.31015	2.59051	4.31274	5.33079	5.54417	4.2947	8.05735	6.25801	6.20216	6.9842	3.85036	8.97645	1.11182	0.73266	1.34575	1.3207	1.12955	0.718437	1.34941	1.02452	1.00598	1.12903	1.11143	0.945627	1.23615	1.39655	1.12479	0.961188	1.2353	0.976761	4.09782	4.09881	3.69453	2.60326
1	0.990756	1.15191	1.43112	1.17125	1.45058	1.06466	1.23616	1.15551	0.707088	3.60202	5.34044	5.1052	3.93617	4.01024	3.17301	3.08845	3.83811	3.16746	4.9251	5.6592	5.86403	8.82857	6.00222	4.80953	4.80456	6.85873	5.52682	1.02184	0.882206	1.35084	1.03511	1.01609	0.831041	1.61283	0.849938	1.21031	1.24606	0.996829	0.900267	1.46836	1.03413	1.38501	0.988338	0.864759	0.746507	2.39582	3.69348	2.74172	2.31694
0.3	1.2056	0.949019	1.21251	0.958279	1.07686	2.41865	0.983373	1.33913	1.55104	3.48948	2.59382	4.85467	1.98743	1.97093	2.08356	2.57531	2.82002	1.75765	3.80401	3.87067	3.49865	6.79913	4.30497	2.92579	4.19189	4.18007	4.37112	0.757448	0.814039	1.30423	0.93165	1.19069	1.04654	0.868696	1.37005	1.68983	1.05046	1.00362	0.997298	1.4171	1.2387	0.969453	0.965947	0.975017	0.732593	2.19987	1.56327	1.87372	1.75331
0.1	1.08347	1.64094	1.13896	1.1998	0.975011	1.07186	1.81413	1.04175	1.08547	2.08884	1.8607	1.61263	1.16009	1.30677	1.44516	1.33581	1.40622	1.33058	2.01065	2.10347	2.35875	2.58102	3.04518	2.69357	1.7562	1.66394	1.95173	0.878371	1.26357	1.13837	1.1785	1.15657	0.989185	1.40982	1.34204	0.970774	0.893668	1.22113	1.18871	1.33857	1.08943	1.06618	0.830913	0.603722	0.880156	2.04075	1.36615	1.22498	1.11336
0.01	0.969835	1.04296	1.03913	1.58706	1.47283	2.40992	1.2503	0.959987	1.30076	1.35842	0.877207	1.16997	1.10957	0.684851	0.48336	0.571909	0.530972	1.26424	0.873	1.1287	1.08212	1.06218	0.730632	1.68205	1.01169	1.26116	1.73077	0.567237	0.908739	0.992627	1.05468	1.09895	1.29379	2.09749	0.846617	0.932747	1.03677	1.13399	0.975887	1.12511	1.46055	1.18034	0.865338	0.810499	0.691286	1.66921	1.30277	2.26333	0.974831
	M5R+bArr2
ACh [µM]	∆Q-GRK + EV			∆Q-GRK + EV			∆Q-GRK + EV			∆Q-GRK + GRK2			∆Q-GRK + GRK2			∆Q-GRK + GRK2			∆Q-GRK + GRK3			∆Q-GRK + GRK3			∆Q-GRK + GRK3			∆Q-GRK + GRK5			∆Q-GRK + GRK5			∆Q-GRK + GRK5			∆Q-GRK + GRK6			∆Q-GRK + GRK6			∆Q-GRK + GRK6			Control + EV			Control + EV
100	1.08178	1.02388	1.03817	1.15941	1.22087	1.10603	1.19063	1.31974	1.28497	2.35707	2.19788	2.16484	3.0123	3.05401	2.92452	2.93198	2.91366	2.72485	2.45238	2.31011	2.31092	3.13357	2.91573	2.72254	3.0883	3.46609	2.95214	1.06473	1.18706	1.09771	1.23532	1.12234	1.09845	1.13221	1.26619	0.94044	1.19224	1.14678	1.18912	1.24695	1.31297	1.31929	1.31134	1.25633	1.31267	1.83437	1.92764	1.88603	2.40679
10	0.987743	1.12801	0.995501	1.21886	1.25778	1.07727	1.33579	1.29255	1.27106	1.98099	1.93994	2.2073	2.55171	2.74425	3.24074	2.97993	2.76097	2.71082	2.3495	2.30453	2.36058	2.82479	2.64875	2.81045	3.21071	3.20781	3.05374	1.08033	1.06428	0.980309	1.03392	1.22702	1.09254	0.947626	1.19086	0.955734	1.17348	1.03468	1.05189	1.37208	1.23604	1.22355	1.50181	1.42305	1.23645	2.01013	1.91253	1.92757	2.26504
3	1.11227	1.16651	1.00816	1.12919	1.00378	0.924485	1.2633	1.09051	1.3197	2.02744	1.99615	1.96553	2.66072	2.73316	2.81749	3.18025	3.15255	2.66793	2.03854	2.27227	2.18433	2.7355	2.52755	2.62341	3.28218	2.82703	2.75722	1.03227	1.06615	1.01245	1.12264	1.03525	0.961534	1.2505	1.05859	0.985083	1.04247	1.07876	1.07442	1.26112	1.13505	1.34713	1.13799	1.20704	1.24906	1.79857	1.87272	1.7752	2.05789
1	1.04017	0.991021	0.88523	1.02169	1.02849	1.12505	1.15781	1.20601	1.17852	2.02892	1.90773	1.86834	2.3627	2.82354	2.44665	2.55065	2.55025	2.36277	2.07995	1.90584	2.03972	2.57003	2.679	2.42717	2.6665	2.9498	2.69718	0.895548	0.982752	0.998475	1.09377	1.04239	0.973166	0.980286	1.1053	1.22081	1.15878	1.12257	1.04022	1.12595	1.17169	1.18972	1.13996	1.16617	1.21717	1.46087	1.67525	1.55626	1.56604
0.3	0.975443	0.878393	0.955497	1.0103	0.967359	1.00631	1.15174	1.28199	1.00643	1.48253	1.58949	1.50092	2.04532	2.10187	1.84657	1.97327	1.86061	2.00315	1.78898	1.88695	1.8943	1.81019	2.17878	2.0295	2.38365	2.46476	2.87226	0.959194	1.05167	0.805026	0.918548	0.975816	0.804707	1.0064	1.08651	1.05962	1.04022	1.1218	1.06397	1.15378	1.14289	1.05864	1.09286	1.1694	1.2166	1.30686	1.21078	1.28246	1.45973
0.1	0.989741	0.94982	1.01839	0.95145	1.03007	0.981387	0.87378	1.08763	1.24372	1.24034	1.24332	1.15775	1.66102	1.77855	1.4907	1.45441	1.49456	1.46661	1.4517	1.45972	1.5282	1.52	1.55187	1.56571	2.081	1.94454	1.75554	0.974954	0.964117	0.963489	1.1251	0.90659	0.945286	0.909407	0.982544	1.23517	1.04117	1.01076	0.949668	1.11786	1.11479	1.03323	1.04558	1.09165	1.08222	1.0931	1.17581	1.02945	1.24215
0.01	0.948678	1.02176	0.930496	0.939364	1.02459	0.933253	1.19966	1.24478	1.07467	0.98611	0.972446	1.03027	1.13666	0.966959	1.04831	1.23413	0.869835	1.14764	1.10348	1.14215	1.04057	1.02645	0.97617	1.02697	1.06285	0.970526	1.23438	0.937119	0.997019	0.965501	1.16853	1.10834	0.934626	1.07198	1.04354	1.09344	0.934625	1.03044	0.990435	1.07091	1.03198	1.04325	0.933792	0.906876	1.19582	1.07799	1.00017	1.06084	0.894945
Suppl. Figure 5m
	V2R+bArr1
AVP [µM]	∆Q-GRK + EV			∆Q-GRK + EV			∆Q-GRK + EV			∆Q-GRK + GRK2			∆Q-GRK + GRK2			∆Q-GRK + GRK2			∆Q-GRK + GRK3			∆Q-GRK + GRK3			∆Q-GRK + GRK3			∆Q-GRK + GRK5			∆Q-GRK + GRK5			∆Q-GRK + GRK5			∆Q-GRK + GRK6			∆Q-GRK + GRK6			∆Q-GRK + GRK6			Control + EV			Control + EV
10	1.47209	1.55122	1.38447	1.42544	1.58802	1.55326	1.46975	1.56107	1.49874	1.52119	1.5123	1.43015	1.46562	1.44766	1.59632	1.53555	1.61409	1.4932	1.73941	1.64143	1.5429	1.65267	1.66323	1.68258	1.43377	1.40586	1.34353	1.5127	1.69991	1.57783	1.38779	1.4686	1.57065	1.38085	1.35174	1.27397	1.18757	1.17316	1.1862	1.2909	1.23588	1.25143	1.40537	1.36789	1.35826	1.86248	1.88147	1.90681	1.91327
1	1.43833	1.6405	1.74679	1.47057	1.41586	1.57486	1.44692	1.62935	1.61611	1.46733	1.51114	1.28133	1.31666	1.44754	1.48411	1.57856	1.50538	1.55044	1.7563	1.44909	1.56435	1.51119	1.57714	1.72543	1.49345	1.4196	1.38826	1.3524	1.51802	1.6299	1.53592	1.41985	1.40195	1.30552	1.34597	1.34614	1.10078	1.06122	1.2172	1.20486	1.17985	1.26728	1.40217	1.23725	1.22354	1.76399	1.89613	1.98018	1.95448
0.1	1.5715	1.38246	1.34553	1.39743	1.53132	1.29305	1.46866	1.57448	1.49361	1.555	1.54981	1.43723	1.26861	1.33569	1.37845	1.42527	1.42989	1.44361	1.4455	1.49274	1.43687	1.42152	1.5092	1.57743	1.35478	1.38576	1.24751	1.34631	1.56054	1.39659	1.32065	1.36538	1.38404	1.24907	1.35096	1.36677	1.01515	1.14678	1.1062	1.20779	1.15217	1.09532	1.17283	1.26874	1.22803	1.8291	1.88855	2.06645	1.78957
0.01	1.06946	1.09229	1.22482	1.0671	1.25828	1.24892	1.37568	1.26714	1.25511	1.17907	1.29293	1.18114	1.11456	1.08746	1.07217	1.17258	1.1783	1.16921	1.07007	1.15145	1.14895	1.20966	1.20277	1.2702	0.982206	1.15589	1.1566	1.20848	1.24131	1.10933	1.17413	1.05788	1.10383	1.12809	1.15265	1.0578	0.843986	0.951944	0.918257	1.0117	0.913549	1.05381	1.11	1.05226	1.11571	1.10237	1.19208	1.32744	1.29624
0.003	0.855158	0.892231	0.984199	1.0742	0.991039	1.06323	1.05366	1.16132	1.20774	1.04693	1.03898	1.14478	1.0472	1.03921	1.01163	1.09147	1.03238	1.10528	1.02559	1.18723	0.971493	1.10539	1.10345	1.06191	1.04779	1.06167	0.956928	0.905065	1.03083	0.943079	1.0226	0.969172	1.09213	1.05219	1.1792	1.07856	0.975291	0.939087	0.813634	0.914828	0.959709	0.904043	1.03793	1.04384	1.14935	0.968538	1.0625	0.967351	0.883812
0.001	0.708397	0.775871	1.20783	0.973112	0.936946	1.04149	1.07278	1.266	1.2669	1.08316	1.03358	1.06743	0.900801	0.887766	1.02097	0.993526	1.08896	0.930566	1.0744	1.05031	0.924631	1.03167	1.06187	1.02714	1.05433	1.00716	0.978018	1.05432	1.02335	1.07429	1.05804	1.04525	0.959441	1.07136	1.07177	1.02959	0.996272	0.975471	0.871874	0.841781	0.831926	0.924433	1.00053	1.07637	1.02995	0.90337	1.05631	0.982997	0.76289
0.0001	0.73632	1.21945	0.981915	1.03684	0.971273	0.9542	0.98542	1.10867	1.02296	1.00095	1.09137	1.01963	0.948299	0.916717	0.927881	1.00345	1.01418	0.969071	1.01494	1.06386	1.06081	0.938904	1.09988	0.942292	0.991732	0.902892	0.916207	1.02223	0.986283	1.07812	0.961533	1.08575	1.03558	1.11087	1.02216	1.01745	0.89627	1.05437	0.919915	1.00547	0.871422	0.883925	1.05701	1.01019	0.979202	0.869954	0.918505	0.928712	1.15202
	V2R+bArr2
AVP [µM]	∆Q-GRK + EV			∆Q-GRK + EV			∆Q-GRK + EV			∆Q-GRK + GRK2			∆Q-GRK + GRK2			∆Q-GRK + GRK2			∆Q-GRK + GRK3			∆Q-GRK + GRK3			∆Q-GRK + GRK3			∆Q-GRK + GRK5			∆Q-GRK + GRK5			∆Q-GRK + GRK5			∆Q-GRK + GRK6			∆Q-GRK + GRK6			∆Q-GRK + GRK6			Control + EV			Control + EV
10	1.61391	1.42624	1.39918	1.36155	1.48001	1.42305	1.45243	1.48394	1.62586	1.30564	1.32811	1.39973	1.29803	1.22594	1.2989	1.26242	1.40074	1.38233	1.289	1.26593	1.27501	1.26133	1.35136	1.23661	1.2227	1.29456	1.26749	1.33928	1.29937	1.3604	1.23833	1.26482	1.25984	1.14324	1.25425	1.19141	1.25563	1.3633	1.15128	1.07447	1.0713	1.09343	1.20272	1.19891	1.18339	2.36069	2.27045	2.19793	1.63724
1	1.41296	1.16333	1.35284	1.41277	1.55781	1.3612	1.31452	1.41322	1.45896	1.32297	1.26536	1.27426	1.21111	1.1079	1.17384	1.28913	1.40386	1.36258	1.22731	1.22393	1.20975	1.2621	1.32236	1.2308	1.36027	1.21113	1.23587	1.31128	1.31439	1.35863	1.16546	1.29844	1.30368	1.22661	1.24382	1.21296	1.16269	1.37825	1.21721	1.07856	1.13168	1.12755	1.14273	1.14977	1.155	2.21636	1.99035	2.24865	1.61781
0.1	1.135	1.07584	1.59024	1.22009	1.36299	1.30326	1.32928	1.34941	1.32236	1.26465	1.27303	1.1948	1.15182	1.15388	1.09393	1.46793	1.21347	1.36415	1.15922	1.15065	1.23554	1.16971	1.24591	1.22165	1.29	1.26936	1.26167	1.19073	1.18472	1.33063	1.1377	1.16453	1.1211	1.18131	1.15901	1.30752	1.17222	1.21026	1.0839	1.11278	1.05636	1.09402	1.14813	1.12106	1.12927	1.86167	1.84912	1.8385	1.55894
0.01	1.11528	0.806856	1.62636	1.02623	1.19269	1.24416	1.09293	1.17981	1.18455	1.16868	1.08771	1.08493	1.09278	0.993753	0.990889	1.12517	1.16945	1.19932	1.02594	1.07467	1.10623	0.963599	1.07137	1.03301	1.17125	1.11152	1.09176	1.01278	1.09009	1.12452	1.06347	1.07511	1.01437	1.05521	1.05337	1.07139	1.17138	1.02746	1.07516	1.00806	1.047	1.02875	1.06332	1.07297	1.04291	1.258	1.19886	1.16465	1.24803
0.003	0.651521	0.850894	1.37998	1.00418	1.0656	0.951483	1.04168	1.03882	1.01538	1.05468	0.969232	1.08988	0.899392	0.988943	1.07524	1.11852	1.11104	1.03249	1.02428	1.05899	1.02094	0.958559	1.06101	1.00587	1.02873	1.04457	1.10217	1.05896	0.973498	1.13964	1.03812	1.07369	1.03167	1.06051	1.03126	0.976477	1.00404	1.02542	1.01914	0.990361	0.930091	1.01238	1.02054	1.00869	1.02388	1.13734	1.09583	1.03942	1.09387
0.001	0.627573	0.831495	0.765567	1.05823	1.00999	1.04657	1.08481	1.03842	1.09597	0.937101	1.03448	1.05768	0.98095	0.97177	0.901264	1.06767	1.07548	1.17398	1.0331	0.977847	1.03543	0.989857	1.02953	1.01578	1.05233	1.06727	1.07749	0.983499	1.00248	1.05548	0.966399	0.907225	1.04783	1.02462	1.09234	1.01049	1.00154	1.07666	0.964567	0.940565	0.961261	0.964947	0.957049	1.00496	1.02895	0.964393	1.12652	1.0468	0.989454
0.0001	1.29576	0.696447	0.852931	1.01553	0.996563	1.06769	0.998721	0.978161	1.07119	1.07368	0.99857	0.998641	0.947939	0.963411	0.979453	1.01267	1.12251	1.03483	1.11394	1.0292	1.02649	0.992921	1.00315	0.957085	0.988289	1.05667	0.974613	1.078	1.08401	1.03818	0.947788	0.925661	1.00107	0.946526	1.0349	1.01303	1.03938	0.971779	1.00261	1.03568	1.00811	0.923697	1.02407	1.01583	1.04739	1.00662	1.05336	1.08641	1.01111
[truncated: 32 more columns]
