# Supplementary material for: GPCR kinase knockout cells reveal the impact of individual GRKs on arrestin binding and GPCR regulation
Source: Nat Commun. 2022 Jan 27;13:540. doi: 10.1038/s41467-022-28152-8 (PMC8795447; doi:10.1038/s41467-022-28152-8)
Supplement: Supplementary file 4 — Source Data [file 41467_2022_28152_MOESM4_ESM.zip › Provided Figure Data/211207_Supplementary Figure6.xlsx]

## Sheet: Tabelle1
b2AR+bArr1
	baseline			stimulated
dQ	0.126752	0.182382	0.236366	0.136232	0.2066	0.215
GRK2	0.137334	0.165162	0.208683	0.305551	0.379257	0.301811
GRK3	0.132159	0.199172	0.236085	0.254604	0.399217	0.351504
GRK5	0.165314	0.186868	0.220066	0.385181	0.320224	0.356244
GRK6	0.144948	0.168123	0.148083	0.274564	0.284849	0.213823
CON	0.120924	0.131005	0.115871	0.133772	0.24507	0.162281
b2AR+bArr2
	baseline			stimulated
dQ	0.413189	0.528278	0.446788	0.37896	0.389031	0.444724
GRK2	0.421204	0.410423	0.422296	0.394535	0.386022	0.643438
GRK3	0.360269	0.486946	0.406072	0.376443	0.351304	0.689969
GRK5	0.413107	0.446117	0.544462	0.620412	0.611312	0.786566
GRK6	0.344971	0.339635	0.434528	0.4709	0.478635	0.696943
CON	0.311208	0.317681		0.286993	0.397674
b2V2R+bArr1
	baseline			stimulated
dQ	0.167831	0.204792	0.138261	0.177858	0.246903	0.191693
GRK2	0.153119	0.216448	0.124353	0.583757	0.703631	0.590922
GRK3	0.14105	0.26365	0.144566	0.671734	0.792732	0.738732
GRK5	0.212174	0.277965	0.153377	0.50559	0.519166	0.475627
GRK6	0.243175	0.259255	0.194387	0.39747	0.378143	0.424806
CON	0.142184	0.159828	0.130691	0.20767	0.340191	0.237066
b2V2R+bArr2
	baseline			stimulated
dQ	0.519588	0.477245	0.1827	0.78521	0.801508	0.272585
GRK2	0.50476	0.437448	0.169223	1.0835	1.15643	0.319432
GRK3	0.508164	0.482764	0.178909	1.21923	1.28713	0.404752
GRK5	0.553502	0.513029	0.154441	1.05696	1.04603	0.359113
GRK6	0.573002	0.459039	0.0992882	0.883079	0.939783	0.514794
CON	0.42987	0.460107	0.0703199	0.699057	0.785961	0.224184
C5aR+bArr1
	baseline			stimulated
dQ	0.0651972	0.0812558	0.0693492	0.075165	0.135701	0.117859
GRK2	0.069134	0.0907848	0.0878819	0.314958	0.498135	0.447776
GRK3	0.0677003	0.0820002	0.073844	0.370351	0.505998	0.477853
GRK5	0.0621884	0.0880716	0.0928628	0.36176	0.454212	0.457625
GRK6	0.089028	0.0897339	0.0898222	0.283478	0.387874	0.362507
CON	0.0398073	0.0397639	0.0492626	0.267829	0.372425	0.335364
C5aR+bArr2
	baseline			stimulated
dQ	0.271317	0.20152	0.212492	0.561732	0.463121	0.449256
GRK2	0.273309	0.210319	0.243244	0.651526	0.615899	0.748094
GRK3	0.2683	0.21165	0.247069	0.587737	0.541887	0.636414
GRK5	0.268819	0.193931	0.227248	0.595111	0.581094	0.644138
GRK6	0.270047	0.205902	0.239417	0.455682	0.487335	0.56929
CON	0.185437	0.150194	0.169485	0.524592	0.46013	0.503908
MOP+bArr1
	baseline			stimulated
dQ	0.199267	0.151172	0.179268	0.193536	0.17222	0.193094
GRK2	0.147359	0.137857	0.144752	0.209644	0.226783	0.243269
GRK3	0.176077	0.146327	0.163395	0.278569	0.242289	0.271025
GRK5	0.175123	0.157345	0.180311	0.196699	0.198322	0.226533
GRK6	0.140041	0.11847	0.163913	0.141959	0.155078	0.204136
CON	0.113024	0.185049	0.114485	0.111817	0.151189	0.133331
MOP+bArr2
	baseline			stimulated
dQ	0.413999	0.464996		0.443242	0.498944
GRK2	0.33139	0.384689	0.377241	0.455196	0.485241	0.520803
GRK3	0.433499	0.422724	0.49668	0.567986	0.506588	0.654359
GRK5	0.403644	0.512253	0.479027	0.434905	0.522413	0.5422
GRK6	0.326457	0.375298	0.412803	0.379848	0.400279	0.504398
CON	0.286906	0.505474	0.381832	0.298017	0.49223	0.419104
PTHR+barr1
	baseline			stimulated
dQ	0.249079	0.232904	0.20833	0.350079	0.397298	0.243484
GRK2	0.257233	0.177451	0.0515637	1.19845	1.02718	0.339192
GRK3	0.267407	0.180217	0.21141	1.13898	1.19029	1.16704
GRK5	0.256847	0.261349	0.273115	1.10113	1.48971	1.40203
GRK6	0.207261	0.101738	0.205238	1.17066	0.664327	1.2155
CON	0.141972	0.111931	0.148458	0.65975	1.05085	0.700145
PTHR+barr2
	baseline			stimulated
dQ	0.690083	0.66334	0.560192	1.11792	1.30813	0.861885
GRK2	0.569268	0.358918	0.558465	2.31492	2.49117	2.38151
GRK3	0.608881	0.321427	0.512408	2.44783	2.31033	2.18707
GRK5	0.694503	0.671059	0.540955	2.32621	2.88423	2.19648
GRK6	0.642557	0.643323	0.54769	2.61318	3.1621	2.28379
CON	0.340519	0.364344	0.315746	2.28211	2.50156	1.93836
AT1R+bArr1
	baseline			stimulated
dQ	0.0273199	0.0232622	0.0201881	0.0469773	0.0394461	0.0361969
GRK2	0.0269787	0.0319751	0.026886	0.118324	0.117186	0.0940208
GRK3	0.0330199	0.0348004	0.0317029	0.128781	0.120644	0.115663
GRK5	0.0510983	0.0425408	0.0447212	0.0890505	0.0740278	0.0763949
GRK6	0.058535	0.0546923	0.0496495	0.0784836	0.0689031	0.0688687
CON	0.019701	0.0280862	0.0223223	0.104617	0.0986309	0.091618
AT1R+bArr2
	baseline			stimulated
dQ	0.0657913	0.0628009	0.0705575	0.134443	0.127374	0.136346
GRK2	0.0882978	0.089905	0.0770447	0.205754	0.191204	0.170194
GRK3	0.0935679	0.0876403	0.0840002	0.212839	0.197141	0.174969
GRK5	0.121797	0.121897	0.109529	0.155795	0.161189	0.127724
GRK6	0.16323	0.147956	0.126957	0.177662	0.168395	0.150839
CON	0.0619753	0.050758	0.0524143	0.139293	0.111154	0.137047
M1R+bArr1
	baseline			stimulated
dQ	0.065238	0.0544719	0.0455631	0.0581968	0.0883169	0.0780301	0.0690997	0.0875289
GRK2	0.0646198	0.0527052	0.0422881	0.0413792	0.10726	0.0827666	0.0719383	0.0708464
GRK3	0.0557569	0.0411911	0.0313067	0.046124	0.0976201	0.090022	0.0644464	0.084623
GRK5	0.0507873	0.0463142	0.0320173	0.0336827	0.0728848	0.0755566	0.0694747	0.0620352
GRK6	0.0523432	0.0392226	0.0368337	0.0406518	0.0642095	0.0512353	0.0596626	0.0595742
CON	0.0269706	0.02844	0.0314403	0.0474041	0.0591617	0.0702583	0.0528559	0.071478
M1R+bArr2
	baseline			stimulated
dQ	0.20029	0.169737	0.146037	0.253636	0.216114	0.179326
GRK2	0.187412	0.177557	0.141238	0.281955	0.282103	0.271387
GRK3	0.19366	0.194112	0.140477	0.313038	0.29325	0.230132
GRK5	0.176483	0.178097	0.138299	0.274863	0.256598	0.233342
GRK6	0.117069	0.12638	0.110185	0.184258	0.201237	0.21536
CON	0.123307	0.130454	0.138864	0.254447	0.227439	0.228559
M2R+bArr1
	baseline			stimulated
dQ	0.0316812	0.0409135	0.0339651	0.0347339	0.0309553	0.0454893
GRK2	0.0301102	0.031706	0.031906	0.101091	0.0868627	0.111452
GRK3	0.0258896	0.03081	0.0257121	0.131972	0.134549	0.162455
GRK5	0.033462	0.0316935	0.0411769	0.0425059	0.0434278	0.0440665
GRK6	0.0328392	0.0482047	0.043562	0.0317603	0.0577819	0.0636049
CON	0.0256453	0.02939	0.0306022	0.0369473	0.0428731	0.0317887
M2R+bArr2
	baseline						stimulated
dQ	0.0534194	0.0562496	0.0578198				0.0892735	0.0883435	0.102792
GRK2	0.20817	0.0518157	0.0887468				0.594962	0.146111	0.213675
GRK3	0.141581	0.107525	0.116494	0.0434887	0.0571329	0.0619291	0.420654	0.429355	0.444624	0.189639	0.156278	0.178338
GRK5	0.0620714	0.0686918	0.0723508				0.0692011	0.0963353	0.0969569
GRK6	0.0851229	0.0997321	0.0941204				0.0900316	0.125235	0.129882
CON	0.0402457	0.0472336	0.0586771				0.0628382	0.0727304	0.076595
M3R+bArr1
	baseline				stimulated
dQ	0.0620741	0.0309865	0.0170555	0.0458017	0.112619	0.0475281	0.0200798	0.051739
GRK2	0.0535279	0.0309778	0.0214503	0.0429626	0.207957	0.0600604	0.0599687	0.0786075
GRK3	0.0371807	0.027768	0.0289902	0.0435492	0.0768032	0.0492257	0.0531219	0.0751067
GRK5	0.0476299	0.0317961	0.0379518	0.0365232	0.0823456	0.0539052	0.0499161	0.05416
GRK6	0.0465214	0.0315119	0.0324242	0.0384029	0.0708537	0.0395244	0.027094	0.0537239
CON	0.0363574	0.0327683	0.0371446	0.0298558	0.0766428	0.0479436	0.061261	0.0524106
M3R+bArr2
	baseline			stimulated
dQ	0.201744	0.129957	0.126065	0.30797	0.201871	0.25107
GRK2	0.219312	0.146881	0.155205	0.552707	0.432155	0.500777
GRK3	0.226783	0.149252	0.142334	0.524028	0.417269	0.406466
GRK5	0.23291	0.159413	0.148204	0.419942	0.32814	0.321509
GRK6	0.171552	0.120499	0.116441	0.365897	0.297753	0.312976
CON	0.182972	0.109446	0.120081	0.417419	0.337199	0.358108
M4R+bArr1
	baseline				stimulated
dQ	0.0780098	0.0809747	0.0918379	0.108533	0.0781034	0.100887	0.0720178	0.113493
GRK2	0.0805011	0.0929648	0.0864817	0.118036	0.167542	0.132688	0.146112	0.194944
GRK3	0.0701915	0.0782811	0.0665999	0.0846751	0.176619	0.189265	0.154393	0.210678
GRK5	0.0721011	0.0870057	0.078346	0.0917781	0.0908757	0.0790319	0.0877086	0.0763948
GRK6	0.0716051	0.0739294	0.0754475	0.0764476	0.082969	0.0802429	0.0918236	0.108329
CON	0.063147	0.0701704	0.0967703	0.100659	0.0890158	0.0761985	0.0330735	0.123939
M4R+bArr2
	baseline			stimulated
dQ	0.17219	0.197534	0.213626	0.283209	0.27803	0.318603
GRK2	0.149114	0.199003	0.208763	0.349995	0.345124	0.361736
GRK3	0.143928	0.204922	0.195473	0.369687	0.420457	0.463127
GRK5	0.17993	0.202368	0.198512	0.255599	0.310905	0.302749
GRK6	0.11746	0.148084	0.156631	0.222269	0.247319	0.224821
CON	0.164155	0.238041	0.261773	0.263005	0.310351	0.332207
M5R+bArr1
	baseline			stimulated
dQ	0.126986	0.0771387	0.0686429	0.136438	0.0891435	0.110375
GRK2	0.0982386	0.0808041	0.0634775	0.634939	0.673188	0.530602
GRK3	0.0970847	0.0855104	0.0603609	0.72698	0.766991	0.604435
GRK5	0.107818	0.0911952	0.071996	0.153427	0.10865	0.101629
GRK6	0.145193	0.136898	0.114433	0.221974	0.215693	0.194341
CON	0.0697408	0.0602358	0.0478501	0.35466	0.33224	0.290703
M5R+bArr2
	baseline			stimulated
dQ	0.649669	0.420472	0.38875	0.714832	0.514131	0.493867
GRK2	0.526659	0.34169	0.350579	1.30283	1.2424	1.34166
GRK3	0.551482	0.338895	0.339815	1.30007	1.21375	1.40776
GRK5	0.646387	0.481816	0.357558	0.796141	0.59773	0.50205
GRK6	0.839907	0.622383	0.482661	1.05752	0.887879	0.823582
CON	0.509585	0.346925	0.264025	0.919817	0.85588	0.950551
V2R+bArr1
	baseline			stimulated
dQ	0.351912	0.575202	0.623066	0.49636	0.764184	0.626945
GRK2	0.830194	1.25912	1.15247	1.13865	1.83871	1.23446
GRK3	0.852076	1.21518	1.10947	1.20993	1.95899	1.24765
GRK5	0.810094	1.05199	1.23587	1.23241	1.45495	1.35371
GRK6	0.872975	1.24932	1.44772	1.22231	1.75079	1.62276
CON	0.572232	0.50032	0.765151	0.898318	1.00477	1.16253
V2R+bArr2
	baseline			stimulated
dQ	0.203576	1.35209	1.4773	0.472483	1.90061	1.93457
GRK2	2.20568	2.32982	2.41987	2.86839	3.01904	2.721
GRK3	3.1275	2.29124	2.41721	3.93619	2.86792	2.83154
GRK5	2.07606	2.01319	2.41903	2.82773	2.74508	2.77333
GRK6	2.35081	2.64569	2.87255	2.96633	3.15793	3.32892
CON	0.852097	1.63151	1.68599	2.02705	2.65893	2.4045
