# Supplementary material for: GPCR kinase knockout cells reveal the impact of individual GRKs on arrestin binding and GPCR regulation
Source: Nat Commun. 2022 Jan 27;13:540. doi: 10.1038/s41467-022-28152-8 (PMC8795447; doi:10.1038/s41467-022-28152-8)
Supplement: Supplementary file 4 — Source Data [file 41467_2022_28152_MOESM4_ESM.zip › Provided Figure Data/211207_Supplementary Figure7.xlsx]

## Sheet: Suppl. Figure 7
Suppl. Figure 7a
µM (ACh)	Q-GRK + EV									Control + EV									dGRK3,5,6									dGRK2,5,6									dGRK5,6
100	1.08178	1.02388	1.03817	1.15941	1.22087	1.10603	1.19063	1.31974	1.28497	1.83437	1.92764	1.88603	2.40679	2.21999	2.3949	3.00057	2.95732	2.48652	1.62968	1.68916	1.63729	1.64633	1.65431	1.83994	1.82935	1.75832	1.71312	1.19279	1.32677	1.38238	1.33912	1.49431	1.41772	1.29581	1.30311	1.39503	1.76311	1.666	1.76985	1.64254	1.62999	1.62828	1.56191	1.62595	1.60711
10	0.987743	1.12801	0.995501	1.21886	1.25778	1.07727	1.33579	1.29255	1.27106	2.01013	1.91253	1.92757	2.26504	2.20588	2.08866	2.77891	2.96617	2.30335	1.45997	1.31648	1.37105	1.49915	1.62586	1.64895	1.60938	1.49814	1.47459	1.21283	1.22955	1.19337	1.28918	1.25076	1.29279	1.29957	1.34647	1.17792	1.59061	1.69856	1.57868	1.48534	1.46719	1.555	1.68004	1.65299	1.74649
3	1.11227	1.16651	1.00816	1.12919	1.00378	0.924485	1.2633	1.09051	1.3197	1.79857	1.87272	1.7752	2.05789	2.03937	2.10299	2.28341	2.68747	2.21719	1.36522	1.41403	1.30619	1.51164	1.53136	1.44802	1.37617	1.36675	1.36922	1.05949	1.19761	1.09076	1.15425	0.975073	1.1661	1.21114	1.20244	1.24049	1.65527	1.66786	1.61425	1.38873	1.47611	1.38823	1.41281	1.34739	1.51307
1	1.04017	0.991021	0.88523	1.02169	1.02849	1.12505	1.15781	1.20601	1.17852	1.46087	1.67525	1.55626	1.56604	1.94831	1.51756	1.79459	1.79285	1.81771	1.16061	1.20615	1.25824	1.2589	1.27212	1.23056	1.14253	1.23952	1.22039	1.06364	1.18361	1.11008	1.09134	1.13092	1.22063	1.22151	1.17988	1.0699	1.41747	1.57712	1.36865	1.35621	1.32825	1.21099	1.21546	1.20184	1.24651
0.3	0.975443	0.878393	0.955497	1.0103	0.967359	1.00632	1.15174	1.28199	1.00643	1.30686	1.21078	1.28246	1.45973	1.28993	1.40723	1.3408	1.30312	1.50371	1.03197	1.1211	1.10996	1.17817	1.12925	1.12229	1.11171	1.15908	1.13813	1.10222	1.12247	1.09524	1.02941	1.13479	1.07004	1.12755	0.940226	0.905767	1.40129	1.19717	1.10371	1.06883	1.07518	1.16786	1.08977	1.13909	1.05458
0.1	0.989741	0.94982	1.01839	0.95145	1.03007	0.981387	0.87378	1.08763	1.24372	1.0931	1.17581	1.02945	1.24215	1.22342	1.00416	1.10429	1.14848	1.22514	1.02363	1.0392	1.03912	1.13887	0.936338	1.08634	0.950064	1.00439	1.0554	1.0826	1.13575	0.968655	1.10171	1.12818	0.988482	0.95576	0.963537	0.992936	1.28485	1.2002	1.05232	0.981182	0.956555	1.0153	0.988249	1.02607	1.07051
0.01	0.948678	1.02176	0.930496	0.939364	1.02459	0.933253	1.19966	1.24478	1.07467	1.078	1.00017	1.06084	0.894945	1.16515	1.06328	0.906722	0.938734	0.993679	0.986647	0.898928	0.909885	0.844055	1.03993	1.0063	0.958969	0.953055	1.01808	1.01741	1.05451	0.958058	0.999896	1.11931	1.06947	0.92918	0.920321	1.08511	1.05314	0.990851	1.09957	1.08952	0.922531	0.977347	0.894703	0.840742	0.934631
µM (ACh)	Q-GRK + EV									Control + EV									dGRK2,3,6									dGRK2,3,5									dGRK2,3
100	1.08178	1.02388	1.03817	1.15941	1.22087	1.10603	1.19063	1.31974	1.28497	1.83437	1.92764	1.88603	2.40679	2.21999	2.3949	3.00057	2.95732	2.48652	1.06548	1.2212	1.02793	0.966644	1.03449	0.94013	1.03224	1.07881	0.966452	1.04796	0.979667	0.906205	1.02744	1.0775	1.03817	1.01782	1.07776	1.34852	1.0626	1.27149	1.19235	1.15745	1.15454	1.20508	1.35432	1.24729	1.19983
10	0.987743	1.12801	0.995501	1.21886	1.25778	1.07727	1.33579	1.29255	1.27106	2.01013	1.91253	1.92757	2.26504	2.20588	2.08866	2.77891	2.96617	2.30335	0.976201	1.07404	1.16894	0.967153	0.981636	1.08084	0.994956	0.944727	1.02655	1.02856	0.952021	1.08083	1.13937	0.977787	0.941629	1.17651	1.05405	1.17329	1.21437	0.930868	1.07076	1.11835	1.1286	1.04963	1.33205	1.1494	1.27277
3	1.11227	1.16651	1.00816	1.12919	1.00378	0.924485	1.2633	1.09051	1.3197	1.79857	1.87272	1.7752	2.05789	2.03937	2.10299	2.28341	2.68747	2.21719	1.10638	1.00432	1.04101	1.02777	0.845521	0.9138	1.02228	1.01228	1.00126	0.970203	1.00777	1.01545	0.977847	1.0922	0.933692	1.11418	1.04765	1.01047	0.898909	1.15521	1.09058	1.39286	1.29005	1.41068	1.28586	1.15239	1.22304
1	1.04017	0.991021	0.88523	1.02169	1.02849	1.12505	1.15781	1.20601	1.17852	1.46087	1.67525	1.55626	1.56604	1.94831	1.51756	1.79459	1.79285	1.81771	0.978632	1.01421	0.994589	0.977316	0.962102	0.969596	1.00462	0.861275	0.889705	1.06461	1.08261	1.07427	0.915509	1.10472	0.902393	1.02947	1.0632	1.1478	1.1369	1.18585	1.00323	1.26403	1.12622	0.998613	1.38328	1.56256	1.3489
0.3	0.975443	0.878393	0.955497	1.0103	0.967359	1.00632	1.15174	1.28199	1.00643	1.30686	1.21078	1.28246	1.45973	1.28993	1.40723	1.3408	1.30312	1.50371	1.01819	1.05059	0.976797	0.948467	0.947694	0.897514	0.850912	0.953515	0.913401	0.97319	0.961603	0.920027	1.01715	0.966585	0.949044	1.12455	1.06136	1.02643	1.25357	1.29488	1.25144	0.917109	1.03757	0.907628	1.20826	0.914961	1.19299
0.1	0.989741	0.94982	1.01839	0.95145	1.03007	0.981387	0.87378	1.08763	1.24372	1.0931	1.17581	1.02945	1.24215	1.22342	1.00416	1.10429	1.14848	1.22514	1.02587	0.989143	1.01533	1.0296	0.826484	0.96669	0.98026	0.917281	0.936853	0.971048	0.862445	0.907264	0.933517	1.04129	0.927532	0.958674	0.954469	1.02906	0.958994	0.973954	1.04623	0.950949	1.14665	1.16747	1.10903	1.08396	1.38833
0.01	0.948678	1.02176	0.930496	0.939364	1.02459	0.933253	1.19966	1.24478	1.07467	1.078	1.00017	1.06084	0.894945	1.16515	1.06328	0.906722	0.938734	0.993679	1.11523	0.980308	1.00343	1.02482	0.95281	1.01311	1.00828	0.940775	1.03863	0.93284	0.888135	0.903722	0.991786	0.984812	0.935839	1.07169	1.03384	0.962029	1.0192	0.944067	0.821206	1.15063	1.0384	0.989587	1.17139	1.08792	1.16718
Suppl. Figure 7b
µM (PTH(1-34))	Q-GRK + EV									Control + EV									dGRK3,5,6									dGRK2,5,6									dGRK5,6
3	1.54833	1.68287	1.76016	2.09985	2.07468	1.69257	1.45592	1.71031	1.61389	7.28683	7.70195	5.82122	7.028	6.75259	6.3827	7.97322	6.35092	5.91028	2.87266	3.10715	3.08775	3.60687	3.35719	3.30343	2.41564	2.72193	2.44422	2.08872	1.78772	2.14651	2.38757	2.48769	2.38016	1.97771	2.22305	2.22605	2.96416	2.78456	2.61525	5.80846	6.8053	6.74714	3.20751	2.77783	3.45112
1	1.67774	1.68738	1.82887	2.14966	2.12455	2.15694	1.86121	1.48825	1.61617	8.87327	7.91838	7.35562	6.38701	8.2038	6.52852	6.85826	5.29464	6.2899	2.53019	2.70594	2.7706	3.36408	3.12526	3.15035	2.17346	2.09978	1.9359	1.90059	1.83055	1.59622	2.41032	2.44745	2.17846	2.02535	2.00532	2.42321	2.72301	2.75228	2.83814	6.8845	7.1476	5.58417	3.36599	3.12303	3.99863
0.3	1.64504	1.66541	1.92085	1.96997	2.12451	2.13436	1.60628	1.64189	1.69053	7.24106	7.58141	6.58514	6.56307	6.22555	5.95087	6.65868	6.64606	7.07844	2.29006	2.40679	2.65803	2.83379	3.08507	3.35266	2.1303	2.06516	2.00758	1.8055	1.72527	1.70372	2.72455	2.52156	2.23486	1.87202	2.25328	2.15682	2.4621	2.3939	2.67692	5.66133	5.86064	5.63614	3.21543	2.40871	3.48984
0.1	1.28547	1.30854	1.35392	1.82771	1.77355	1.43335	1.42881	1.60454	1.87996	2.25719	2.05624	1.73013	5.34629	4.79788	4.15362	6.35827	5.65702	6.3794	1.8242	1.78644	1.92639	1.67478	1.81092	1.93745	1.48095	1.39405	1.50821	1.46522	1.5134	1.25219	1.60866	1.70091	1.51064	1.49814	1.52173	1.64123	1.22562	1.27177	1.60893	2.257	1.80622	1.49973	2.03516	1.89467	1.77624
0.03	0.984382	0.955052	1.08226	1.41964	1.20993	1.28552	1.28762	1.2514	1.15715	1.11687	1.234	1.11982	2.22985	2.69177	1.55745	2.11337	1.83256	1.35123	1.30971	1.31841	1.18528	1.16718	1.06405	1.2462	1.09468	1.07921	1.26164	1.02263	1.19967	1.08665	1.09663	1.14464	1.19332	1.3593	1.08524	1.25184	0.962034	0.934737	1.19053	1.74045	1.29425	1.14293	1.39265	1.30074	1.25721
0.003	0.926408	0.955246	1.13464	1.17766	1.02477	0.984175	0.99591	1.06563	0.974258	1.00574	0.847603	1.0445	1.04511	1.17799	0.775572	1.46951	0.895058	0.857177	0.973246	0.983475	1.12624	1.20635	0.983757	1.12638	0.98551	1.14999	0.984927	1.05608	0.779818	1.02903	0.965868	0.908748	0.949099	1.02803	1.03303	1.00873	1.06353	0.999127	1.13076	1.11264	0.95573	1.00136	1.08188	1.13244	1.25403
0.0003	0.96731	0.906543	0.924267	0.998958	1.13147	1.17684	0.996675	1.09155	1.00379	1.03162	0.990592	0.8988	0.79456	0.904281	0.949343	0.881154	1.09348	0.935036	1.22685	1.08968	1.11474	1.07254	0.998044	0.973054	0.965954	0.950622	0.97504	1.1076	0.908864	0.948597	0.984059	0.818528	1.03088	0.988071	0.869714	0.961209	0.983327	0.919167	1.1542	1.10906	0.737732	0.973162	1.048	1.05419	1.17043
µM (PTH(1-34))	Q-GRK + EV									Control + EV									dGRK2,3,6									dGRK2,3,5									dGRK2,3
3	1.54833	1.68287	1.76016	2.09985	2.07468	1.69257	1.45592	1.71031	1.61389	7.28683	7.70195	5.82122	7.028	6.75259	6.3827	7.97322	6.35092	5.91028	2.26088	2.0903	2.56499	4.364	2.82617	3.2836	2.17752	2.38541	2.2836	4.60358	4.50265	5.15788	3.41271	3.67351	4.1446	2.54874	2.23645	2.47975	3.34227	3.11458	3.78729	4.10333	4.93518	5.28552	3.2885	3.04477	2.76212
1	1.67774	1.68738	1.82887	2.14966	2.12455	2.15694	1.86121	1.48825	1.61617	8.87327	7.91838	7.35562	6.38701	8.2038	6.52852	6.85826	5.29464	6.2899	2.19993	2.31324	2.05303	3.91052	3.36174	4.22628	2.15668	2.36138	2.17428	4.40332	5.01058	4.57721	4.18283	4.43553	4.22835	2.80132	2.54936	2.66675	3.46084	2.97619	3.37806	4.31025	4.41608	5.00178	2.58075	3.41481	2.81577
0.3	1.64504	1.66541	1.92085	1.96997	2.12451	2.13436	1.60628	1.64189	1.69053	7.24106	7.58141	6.58514	6.56307	6.22555	5.95087	6.65868	6.64606	7.07844	2.02343	2.39999	1.90125	3.54562	3.37295	3.57226	2.47208	2.53002	1.89635	3.9229	4.10058	4.34343	3.19712	3.31742	4.21193	2.60642	2.28794	2.39242	2.96931	2.81471	2.67324	5.59858	4.82154	4.2439	2.77832	2.50617	2.39621
0.1	1.28547	1.30854	1.35392	1.82771	1.77355	1.43335	1.42881	1.60454	1.87996	2.25719	2.05624	1.73013	5.34629	4.79788	4.15362	6.35827	5.65702	6.3794	1.48918	1.70874	1.49761	2.00363	1.6946	1.40514	1.51761	1.53952	1.71216	2.69047	2.81523	2.49637	2.00341	1.99906	2.02698	1.67085	1.51803	1.60177	1.86172	1.85585	1.636	2.62962	2.56019	2.58527	1.65505	1.50473	1.62787
0.03	0.984382	0.955052	1.08226	1.41964	1.20993	1.28552	1.28762	1.2514	1.15715	1.11687	1.234	1.11982	2.22985	2.69177	1.55745	2.11337	1.83256	1.35123	1.32544	1.24611	1.38625	1.26221	1.07452	1.43414	1.19337	1.32542	1.07405	1.67278	1.87141	1.7679	1.23005	1.28259	1.46386	1.25177	1.28753	1.33054	1.23814	1.44369	1.20533	1.7892	1.55821	2.13643	1.09972	1.02894	1.0892
0.003	0.926408	0.955246	1.13464	1.17766	1.02477	0.984175	0.99591	1.06563	0.974258	1.00574	0.847603	1.0445	1.04511	1.17799	0.775572	1.46951	0.895058	0.857177	1.00509	1.02799	0.856329	0.883354	1.03464	1.10627	1.08318	0.932844	0.908177	1.10484	1.32642	1.17416	0.942562	0.833743	1.06992	1.13457	1.2073	1.05924	1.21422	1.13099	1.27224	1.02866	1.03669	1.06832	0.619623	1.05744	0.815137
0.0003	0.96731	0.906543	0.924267	0.998958	1.13147	1.17684	0.996675	1.09155	1.00379	1.03162	0.990592	0.8988	0.79456	0.904281	0.949343	0.881154	1.09348	0.935036	0.786269	0.895646	1.04289	0.932619	1.0373	0.897552	1.12563	0.877413	0.858144	0.897224	1.14022	1.01256	1.09087	1.15214	1.10978	1.03473	0.930813	1.05109	1.14211	1.09087	1.24464	1.02423	1.15813	0.902773	1.04082	1.06658	1.08069
Suppl. Figure 7d + f
bArr1 PTH1R vs Rab5											PTH1R vs bArr1
noGRK_basal	noGRK_stim	GRK2_basal	GRK2_stim	GRK3_basal	GRK3_stim	GRK5_basal	GRK5_stim	GRK6_basal	GRK6_stim		noGRK_basal	noGRK_stim	GRK2_basal	GRK2_stim	GRK3_basal	GRK3_stim	GRK5_basal	GRK5_stim	GRK6_basal	GRK6_stim
0.894796	2.03119	0.353684	1.344	0.305982	2.9619	0.0328311	1.79134	0.421694	1.18879		1.36858	0.268383	0.614521	12.2342	2.17405	19.1319	0.620142	10.1555	0.731953	8.75618
0.720022	0.725681	0.868627	1.98503	0.696917	4.02259	0.394682	2.20722	0.547449	2.55701		1.02607	1.75665	0.603118	11.2503	0.55811	20.2147	0.62586	17.5213	1.20443	7.40697
0.784725	1.17306	1.97547	2.74375	1.87759	3.37895	0.73283	1.32009	0.277912	2.60339		0.413148	2.11668	0.831	14.1844	2.69768	12.031	0.517487	9.35064	0.250271	11.4466
0.204699	0.818643	0.357025	1.24891	0.792702	1.9719	1.0884	0.748048	0.851435	0.826043		3.55967	1.15417	1.00004	2.92775	7.88165	21.5674	2.22012	7.3653	0.904411	9.31791
0.240972	0.591945	1.01134	2.77061	1.15153	2.68094	2.25019	4.17465	1.17763	2.84804		0.398988	1.9545		6.96213	0.526522	9.22379		14.0868	0.294406	10.3032
1.49506	0.729047	0.292616	3.18839	1.09092	1.14996	1.10013	0.910985	0.877861	2.02387		0.850479	1.51073	0.515238	15.1584	0.78299	11.4098	1.12234	9.97525	0.0370231	8.48018
2.04976	1.15012	0.633289	0.735214	0.399256	0.690088	1.45011	3.0752	0.475974	2.26126		1.44135	0.0718221	1.12812	4.67008	2.69618	11.1544	0.406476	15.4596	0.362535	7.02677
0.816823	2.64658	1.02209	2.70069	1.20836	3.81317	1.38796	2.15853	0.135234			0.397377	0.0833495	0.0786548	17.6574		11.2191	0.603491	13.3633	0.248758	13.0036
0.604441	1.54981	3.99772	0.512102	1.29561	2.28939	1.24854	1.69758	0.873009	1.29247		0.34618	0.141011	1.03029	11.7339	0.213305	14.7769		3.70742	0.807255	7.43301
0.371363	0.605784	1.83187	2.57391	0.265855	0.877209	0.559522	1.90808	0.701671	1.77176		0.654019	0.985554		8.57964	0.376923	13.2082	0.894689	16.6907	1.28822	10.538
1.24472	1.94102	0.609411	3.7454	1.35961	2.08264	1.64844	1.90842	0.00436632	1.48938			0.978704	0.769932	10.9674	0.497281	10.9671	0.258912	6.65997	0.472915	5.9553
1.04464	0.325006	0.535755	2.03682	0.691425	4.28884	1.48708	2.52329	0.688483	1.3398		1.28269	0.681762	0.096474	10.3728	0.38271	20.8412	11.9037	18.4092	0.408445	2.2795
0.191481	1.68415	0.420358	2.37379	2.002	3.37339	1.01699	2.05822	1.14636	1.51663		0.71897	1.11944	0.273303	11.4483	0.10476	17.9181	0.178199	15.4859	0.427005	7.44221
1.71408	1.13456	0.324455	0.795256	1.71129	4.62154	1.32252	0.493416	0.182777	2.77826			0.899381	0.616922	13.0827	0.168138	14.6282	0.204552	14.1895	0.518671	12.5428
0.955953	0.92007	0.796342	1.79082	0.0645344	2.7673	1.28419	3.48383	0.925781	1.21612		0.880588	2.10394	0.323678	13.3936	0.0501602	11.3216	0.679225	12.5992	4.40269	2.76126
1.32153	1.80459	1.39426	0.743092	0.458219	3.83799	1.80557	2.69975	1.18133	0.519702		0.0327136	2.92964			0.480342	14.036	3.39021	4.06652	0.821356	9.38515
1.63055	1.34499	0.399087	1.96728	0.332972	2.396	1.27318	1.84897	1.06448	2.35628		3.67526	0.812272	2.26439	1.37445	0.415271	9.88678	0.216857	7.18913	0.212252	7.90043
1.00006	1.30208	2.60163	3.81099	0.814278	3.29413	1.21144	3.52845	2.27192	3.20033			3.07345	0.337376	7.86454	0.594082	18.9963	1.5032	9.70057	0.583895	10.6775
0.916199	2.52474	0.665557	0.597234	1.65888	1.80225	0.666169	0.512448	1.05106	3.12249		0.458817	0.0169526		15.9663	1.67876	18.9267	3.01832	17.9384	1.76486	10.7306
0.156604	1.20945	1.4416	0.734226	0.287974	2.77706	0.267365	1.80105	2.56284	1.26951		1.18203	1.55778	0.943615	8.38829	0.171701	13.8896	0.411248	20.9597	0.82361	12.2971
0.95955	1.81513	0.471945	2.19243	1.04055	2.79593	1.70225	2.50138	2.03206	2.61437		1.29043	1.58255	0.0294032	6.2839	0.948835	16.1986	0.696037	13.7998	0.16309	6.36241
0.781936	0.260099	0.43933	2.075	0.940929	3.99268	0.58756	2.12096	0.710753	2.21005		0.387718	3.45971	0.795837	10.7335	0.239587	12.4149	2.05635	4.40597		8.77181
1.3883	1.03712	0.66289	2.41797	0.846771	2.91225	0.948145	2.47653	1.44319	1.14496		1.16439	1.38457	0.205342	10.3987	0.78078	14.8538	0.31978	15.6436	3.13741	11.1793
0.843275	1.96205	1.7886	2.87864	3.02134	3.68616	0.418266	1.60457	0.593164	2.03381		1.84972	1.76553	5.02181	13.9231	0.510135	10.5538	1.20978	10.1199	0.324877	7.14279
2.32563	1.04503	0.799392	1.18838	2.12928	3.12636	0.920616	2.59246	0.716367	2.05959			1.16957	2.21971	9.96126	0.743302	9.37832	1.05943	17.046		6.88662
0.606608	1.38085	0.676953	1.97858	1.32882	2.67131	0.387486	2.11051	0.255638	3.54802			1.01255	0.989127	1.23715	1.61412	18.6381	0.437287	18.4711	0.396486	8.98449
1.02615	2.04292	1.07222	1.77717	0.362745	1.29816	0.748247	1.44074	0.47996	3.16737		0.152029	0.585478	0.667182	8.08925	0.915055	11.8917	0.324256	11.9592	0.757361	12.5253
0.528139	1.58243	0.456656	2.13741	0.956947	3.57919	0.239873	2.18272	0.242575	0.865069		1.82189	0.511267	1.40022	11.5215	0.522291	21.8318	0.349021	16.2352	1.56129	9.7387
1.65731	0.925326	1.24991	1.55351	0.413243	3.38102	1.18458	0.555898	0.627713			0.452941	3.73626	0.906427	10.213	0.806424	7.84278	0.589337	10.3444		7.29067
1.26004	0.961445	1.27223	2.12281	0.857268	2.0887	1.02603	3.24126	0.727267	2.32694		1.05665	0.649664	1.48522	2.6844	0.812095	16.9375	0.275547	14.8375	0.623667	9.68806
0.904158	1.65609	1.39418	2.31179	0.634384	2.82012	0.544261	1.45335	1.47313	1.11535		0.757742	0.901113	0.936705	7.46469	0.359622	14.6508	0.20353	13.9938	1.3356	10.8534
2.59399	0.974458	0.262304	1.0242	0.69195	2.36655	1.06117	3.0373	1.72734	1.16861			0.218811	0.980227	12.813	0.954214	16.7468	1.02863	12.8128	0.65003	5.89737
1.03116	1.31883	0.337816	2.14392	0.407113	4.36228	0.865768	3.02273	2.31397	1.99934		0.395882	0.952134	1.00673	14.2281	0.354252	22.2517	0.16678	13.4514	4.65141	9.75437
0.650658	1.49135	0.74653	2.02208	0.719674	1.11092	1.52434	2.35063	1.55612	2.20324		0.318433	0.386815	1.25549	5.62574	1.43644	9.7287	0.614371	15.2919	0.385912	6.89436
0.982518	1.02222	0.248005	2.70838	1.53132	1.76484	1.21963	2.95422	0.333955	0.466284			0.0280839	0.54479	12.5744	0.8093	19.5512	0.103188	11.5352	1.04521	6.75136
0.499248	1.0622	1.10898	1.30079	1.10865	2.41481	1.24095	1.05318	0.725321	1.31188		0.409292		0.00438144	16.6735	0.547702	10.3961	0.603306	3.81866	0.244499	12.6204
0.589257	0.59195	0.255724	1.34661	1.30343	3.9609	1.28107	3.1896	2.70706	2.1591		1.6345		0.0883564	4.148		18.5904	0.2214	15.0596	0.482659	5.93432
1.01362	1.97081	0.807948	1.78714	0.280423	3.94297	1.31828	0.834047	1.31935	0.893242			1.57045	0.140673	6.0258	1.54754	12.7386	0.775677	6.50468	4.11911	11.5009
	0.921206	0.672651	0.563005	2.23302	2.60546	1.03459	2.71589	1.35588			0.621436		0.363292	14.4296	0.611022	19.7506	0.126666	12.2709	0.0849416
	0.871785	1.63704	1.2526	0.887268	3.64916	0.851817	2.14663	1.23992	2.22062			0.283437	2.89349	14.5795		17.5176	0.973979	14.5349	1.51986	10.2724
		3.0982	3.32463	1.06093	3.34712	0.899518	2.26385		3.09135				0.0762866	6.52311	0.265437	11.3304	0.574315	7.40677	0.232429	9.29287
		0.908748	2.68021	0.204714	3.06793	0.18561	2.23836		2.58503				2.49402	12.3122	1.58795	22.2367	0.644976	9.23381	0.719179	9.66171
		1.51952	3.11381	1.1513	3.87429	0.57794	3.24945						0.931362	19.4317	1.28473	13.1782	1.49589	16.843
		0.580045	4.25089	1.42203	1.71104	1.81156	2.28586							12.6236	0.495454	9.73947	1.08938	10.7604
			2.35731		3.9065	0.419086	2.00146						1.60886	18.0705	1.03014	19.1285	0.115856	13.5919
			2.1644		4.87005	0.41478	1.16219						0.0620762	9.34887	1.37297	11.0695	0.814768	12.5335
						2.34849	1.53083						3.46633	7.13968			2.02188	10.3962
						0.695148	0.201991											13.9013
						0.676294	2.21755										0.319769	13.5989
						1.70456	2.96175										0.695264	15.1345
						0.933962	2.45647										0.790199	6.74563
							2.5011										0.528271	11.5763
							1.36383											8.58017
																			0.622288	0.765342
																			1.27857	1.51765
bArr2 PTH1R vs Rab5											PTH1R vs bArr2
noGRK_basal	noGRK_stim	GRK2_basal	GRK2_stim	GRK3_basal	GRK3_stim	GRK5_basal	GRK5_stim	GRK6_basal	GRK6_stim		noGRK_basal	noGRK_stim	GRK2_basal	GRK2_stim	GRK3_basal	GRK3_stim	GRK5_basal	GRK5_stim	GRK6_basal	GRK6_stim
1.07128	1.26859	2.19209	3.26131	0.376241	1.52108	0.707744	2.14421	0.694748	1.95166		2.61664	2.34567	0.869093	12.493	0.944704	3.90094	0.403722	7.21424	0.88211	4.32388
1.4786	1.79191	0.107426	3.08203	1.17244	2.21535	0.85186	0.75907	1.10286	1.12496		0.411169	0.964222		10.7122	0.112103	11.0857	1.16688	4.22483	1.1127	1.78241
1.16324	1.49035	1.02463	0.868978	0.298895	1.53368	0.853978	1.86408	1.74774	1.62289		0.410333	0.595946	0.710623	2.23891	0.0995161	9.45728	0.870352	6.41157	5.09336	3.52597
1.10005	1.32375	1.76447	2.95319	0.580129	0.553154	1.55126	1.62345	1.50011	2.35569		1.04846	1.35064	1.00186	14.5265		9.97705	0.515299	2.83473	1.01632	3.04267
1.15944	1.11094	1.3067	2.76944	0.79464	1.0689	1.56959	2.51777	0.405487	1.57465		1.76166	1.08931	0.408716	8.88805		7.21255		5.09659	0.546223	5.70324
1.6674	2.0811	1.30301	3.5824	1.26529	2.15685	0.970341	2.99431	1.5664	1.68438		1.50125	0.819568	1.93141	9.14527	0.408059	7.19504		8.22654	0.00700834	6.51391
1.02777	0.791193	0.998744	1.64569	0.83792	1.57238	1.15094	2.08546	1.2669	1.84209		0.133165	1.53592	0.024277	9.51566	0.206692	10.4195	0.393493	6.28199	2.12369	6.91351
0.742669	1.16666	1.72431	3.12846	0.139044	2.05649	0.39865	4.00582	0.348422	1.29013		1.62683	1.60921	0.793812	14.4627	0.319214	10.6824	0.119022	8.4975	0.9535	3.4659
0.97418	0.774808	1.38886	2.39833	2.03707	2.27648	1.6079	3.45485	1.54948	1.21946		0.46576	1.00497	2.4756	8.78284	0.217349	11.4679	0.890618	9.00439	1.46562	1.61644
1.24076	1.47525	1.368	4.24799	0.85192	2.78888	0.88601	1.60595	1.916	1.65012		0.750277	1.67922	0.505916	17.5576	0.353467	12.444	0.440075	6.87267	0.482266	3.34045
0.785696	1.29292	1.20785	1.89217	0.708724	0.954548	0.407115	2.51639	1.09523	1.64557		1.55612	0.690194	2.2931	6.63038	0.929675	4.15378	1.00309	7.00855		5.955
0.900529	0.935566	1.06952	1.94833	1.35742	1.3466	0.553049	1.9349	0.707779	1.10524		0.579053	0.945173	2.68795	12.3056	1.4286	7.568	0.00394351	4.95312		4.31916
0.793902	1.02354	0.696231	0.825174	1.35014	1.7459	0.952043	2.51966	1.42464	2.56796		0.8018	0.502387	0.8238	6.25645	0.563328	10.9603	2.42611	7.94118	0.286929	7.55235
1.07295	1.07981	1.61512	3.09337	1.31232	1.42177	1.18454	3.85611	1.38431	1.87214		0.888496	1.21862	1.4619	13.3033		15.5821	1.09228	8.16683	0.281738	4.65457
2.29439	1.14879	1.24176	3.05766	2.47932	1.75225	1.5652	1.93072	1.53944	1.09339		1.12785	1.33842	0.487634	8.32853	0.0796547	10.8064	1.5503	4.08729		5.53769
1.11845	1.49316	0.650906	2.19949	0.335909	1.79263	0.312495	2.06473	0.931041	1.6807		0.822745	1.01819	0.117506	9.21226	0.348939	14.5424	0.163405	1.19481		4.63739
0.920467	1.36809	0.910496	2.83966	0.438207	0.518115	0.991418	1.53545	1.76966	1.74532		0.821123	2.15919	0.29096	15.5908	1.35547		0.14187	5.54704	0.417138	3.80829
2.60373	1.13344	0.819726	0.818865	2.43642	1.19616	1.74217	2.6034	1.1364	1.97248		0.343591	1.1121		9.48838	0.0610235	11.3281	0.407932	4.01969	0.414631	4.94905
1.28083	1.74424	0.927286	1.90679	0.352765	0.384425	1.13632	3.55231	0.379799	1.89146		0.804541	2.17691	0.812244	13.0925	0.537677	2.94029	0.599435	7.26679	0.6394	6.965
0.500063	1.6462	0.945495	2.1231	0.841686	2.00019	0.686273	1.49902	1.338	1.24685		1.64318	1.09635	0.591623	8.74403	0.89829	12.2481	0.0336975	8.71011	0.176653	5.38128
1.4508	0.912462	0.210627	1.49808	0.681995	2.12595	1.99011	2.65629	0.829637	0.84194		1.24714	0.876836	0.216796	7.76015	1.63743	12.6942	0.97792	5.71807	1.77941	3.64187
1.93782	1.15086	0.50769	2.04596	1.47231	3.19639	1.11161	2.71661	0.586582	1.08437		0.815932	1.64699		4.48041	0.534091	18.0341	0.472529	8.17177		5.34868
1.11776	0.833591	0.49494	0.392148	0.864989	0.53981	1.36489	2.33155	0.46282	1.17768		1.24393	1.8502	2.76766	11.7471	2.03659	13.0991	0.777396	8.76925	0.763964	3.66969
0.792566	1.03565	0.436959	0.854147	0.548137	0.946939	1.17451	2.71431	2.29857	1.00042		0.591939	1.42417		9.18085		8.16537	0.630281	7.97676	0.050165	5.12653
0.570096	0.925988	0.751878	0.188078	0.220908	2.08802	1.33643	1.12678	0.952352	1.29008		2.20609	2.01727	0.463425	15.6325	0.221256	10.8209	0.751047	5.4597	0.103545	6.62689
0.358905	0.645073	0.446704	1.42764	1.03597	3.01272	0.780901	2.28887	1.10868	3.14551		2.03703	2.54711	1.18181	12.9139	1.01107	15.4631	0.429646	5.37773	0.772591	4.98272
0.612186	0.690807	0.791157	0.82265	1.34889	0.644803	0.860813	0.268285	0.940593	1.20769		1.34139	0.835191	0.179849	11.9232	0.530702	15.3356		5.25654	0.484125	6.02079
0.443271	1.50129	1.25086	0.685435	0.404915	1.81258	0.951182	1.42594	0.854888	0.74595		1.43566	1.4101	0.479424	11.2263	0.615194	10.9954	0.685613	4.79571	2.72944	3.74227
0.435309	1.18659	1.37209	1.87921	1.11954	2.80106	0.360988	0.235416	0.880449	1.26778		1.1179	2.35751	0.719227	12.3492		11.2984	10.0156	6.94691		4.93347
0.198207	0.972097	0.487003	1.76233	1.76415	2.28625	1.65925	3.38432	0.00102288	1.55814		1.6916	0.659175	0.831685	9.65439		14.8535		4.4849		6.58122
0.451211	0.910463	3.01468	2.44834	0.574682	2.05165	1.13398	2.87111	0.484203	2.11264		0.780451	0.890435	0.848739	13.1922	0.343161	13.5897	0.393458	7.98115	1.01149	6.58827
1.76739	0.570546	1.38289	1.83007	0.533287	1.87358	0.249758	1.35804	1.55898	0.968588		0.663847	1.15849		13.1862	0.950863	10.3762	1.53469	9.45905	3.8723	4.47457
1.19654	1.12802	0.966731	2.18308	0.217502	2.65868	1.55114	2.79076	1.49229	1.25992		1.02865	1.17461	0.579355	3.48092	1.1948	7.32139		6.00601	0.19572	3.48794
0.725551	1.39209	0.433283	1.97547	0.373651	0.50694	0.895832	2.60639	0.139658	1.2706		0.246756	0.639792	0.411728	3.94913	0.567425	2.64701		10.0535	0.504931	4.79277
0.400719	1.63652	0.294207	1.94887	0.790514	1.92854	0.675255	4.10865	0.361968	1.61135		0.101065	0.757464	1.28853	8.55784	2.15421	12.9404	1.05047	8.74073	0.535512	7.07475
0.85327	1.44805	0.258551	2.12811	1.72784	1.10522	0.663929	4.23797	0.813049	2.20593		0.283948	1.59868	1.12667	7.21729	4.44406	5.71075		7.38154	0.689247	7.93612
1.11517	1.70929	1.09356	0.864826	0.508098	2.03305	0.34756	3.37165	0.892033	2.48636		1.55627	0.777579		2.55287	5.59004	12.3432	0.26669	8.31883	0.368614	7.88087
0.962893	1.16889	1.13836	2.03946	2.53131	1.42516	0.322629	2.75443	0.831347	1.45968		1.62291	0.904544	1.51698	14.1091	0.840922	15.02		4.47455	3.41471	6.81974
0.584319	1.52484	0.33196	1.29268	1.91399	2.59625	1.25745	2.83851	0.533289	1.55103		0.191401	1.5273	1.13499	9.80814	1.25025	8.96316	0.613388	7.77697	0.591238	9.14469
1.50599	1.36104	1.22535	0.310205	1.12148	3.19721	1.56065	1.64299	0.343438	0.896697		0.606637	0.306815	1.31754	5.32055	0.131862	17.689	1.06004	0.921551	0.848868	5.66031
1.01414	1.24792	0.725621	3.88986	1.27935	2.34264	0.849425	2.35836	0.73919	1.17908		0.358302	0.138379	0.498042	14.7136	0.162904	6.07695	1.42764	6.61997		5.63375
0.371631	1.58606	1.27655	2.41427		0.930169	1.57918	2.87623	0.884041	1.7793		0.13721	0.871477	2.38919	10.3813	3.67049	7.16448	1.45819	3.65542	0.49844	7.0414
0.39617	1.30536	1.49821	2.04865		2.80291	0.511813	2.86673	0.15721	1.4135		0.249556	0.284679	0.432279	11.5595	0.248916	6.2666	0.411918	5.32156		4.61882
0.962632	1.02827	0.347496	2.15511			0.731836	1.69872	1.38698	2.85987		0.10132	0.125321	0.705404	5.64246			0.821991	5.91234	0.6471	8.18876
0.583723	0.954414		1.47264					1.26067	1.33801		1.84407	1.14949		4.25317					0.704147	6.33249
0.668261	0.342304		2.54297					1.13955	2.21549		0.776737	0.214118	1.62267	3.93491					1.23772	3.08948
1.16848	0.910946							0.370523	1.56952		1.30765	0.133793							1.37985	5.60522
0.53235	1.27639							0.561639	1.26724		0.309577	1.70046							0.731097	5.59431
1.07977	1.36925							0.644872	2.38748		1.50067	1.72586							1.36968	5.47794
1.5943	1.05921							1.73723	2.54502		1.42066	1.20307							0.174168	6.20616
1.59026	1.87775							1.70557	1.96944		1.29236	1.06991							0.642646	6.71494
0.661895	0.701911							1.24222			1.42546	0.997926							1.29236	1.06991
											0.622288	0.765342							1.42546	0.997926
											1.27857	1.51765							0.622288	0.765342
											1.95138								1.27857	1.51765
																			1.95138
