# Supplementary material for: GPCR kinase knockout cells reveal the impact of individual GRKs on arrestin binding and GPCR regulation
Source: Nat Commun. 2022 Jan 27;13:540. doi: 10.1038/s41467-022-28152-8 (PMC8795447; doi:10.1038/s41467-022-28152-8)
Supplement: Supplementary file 4 — Source Data [file 41467_2022_28152_MOESM4_ESM.zip › Provided Figure Data/211207_Supplementary Figure8.xlsx]

## Sheet: Suppl.Fig.7 a,b
Suppl, Figure 8a and b
GRK-specific recruitment of bArr2 to V2R
AVP [µM]	Q-GRK + EV									Q-GRK + GRK2									Q-GRK + GRK3									Q-GRK + GRK5									Q-GRK + GRK6									Control + EV
10	1.61391	1.42624	1.39918	1.36155	1.48001	1.42305	1.45243	1.48394	1.62586	1.30564	1.32811	1.39973	1.29803	1.22594	1.2989	1.26242	1.40074	1.38233	1.289	1.26593	1.27501	1.26133	1.35136	1.23661	1.2227	1.29456	1.26749	1.33928	1.29937	1.3604	1.23833	1.26482	1.25984	1.14324	1.25425	1.19141	1.25563	1.3633	1.15128	1.07447	1.0713	1.09343	1.20272	1.19891	1.18339	2.36069	2.27045	2.19793	1.63724
1	1.41296	1.16333	1.35284	1.41277	1.55781	1.3612	1.31452	1.41322	1.45896	1.32297	1.26536	1.27426	1.21111	1.1079	1.17384	1.28913	1.40386	1.36258	1.22731	1.22393	1.20975	1.2621	1.32236	1.2308	1.36027	1.21113	1.23587	1.31128	1.31439	1.35863	1.16546	1.29844	1.30368	1.22661	1.24382	1.21296	1.16269	1.37825	1.21721	1.07856	1.13168	1.12755	1.14273	1.14977	1.155	2.21636	1.99035	2.24865	1.61781
0.1	1.135	1.07584	1.59024	1.22009	1.36299	1.30326	1.32928	1.34941	1.32236	1.26465	1.27303	1.1948	1.15182	1.15388	1.09393	1.46793	1.21347	1.36415	1.15922	1.15065	1.23554	1.16971	1.24591	1.22165	1.29	1.26936	1.26167	1.19073	1.18472	1.33063	1.1377	1.16453	1.1211	1.18131	1.15901	1.30752	1.17222	1.21026	1.0839	1.11278	1.05636	1.09402	1.14813	1.12106	1.12927	1.86167	1.84912	1.8385	1.55894
0.01	1.11528	0.806856	1.62636	1.02623	1.19269	1.24416	1.09293	1.17981	1.18455	1.16868	1.08771	1.08493	1.09278	0.993753	0.990889	1.12518	1.16945	1.19932	1.02594	1.07467	1.10623	0.963599	1.07137	1.03301	1.17125	1.11152	1.09176	1.01278	1.09009	1.12452	1.06347	1.07511	1.01437	1.05521	1.05337	1.07139	1.17138	1.02746	1.07516	1.00806	1.047	1.02875	1.06332	1.07297	1.04291	1.258	1.19886	1.16465	1.24803
0.003	0.651521	0.850894	1.37998	1.00418	1.0656	0.951483	1.04168	1.03882	1.01538	1.05468	0.969232	1.08988	0.899392	0.988943	1.07524	1.11852	1.11104	1.03249	1.02428	1.05899	1.02094	0.958559	1.06101	1.00587	1.02873	1.04457	1.10217	1.05896	0.973498	1.13964	1.03812	1.07369	1.03167	1.06051	1.03126	0.976477	1.00404	1.02542	1.01914	0.990361	0.930091	1.01238	1.02054	1.00869	1.02388	1.13734	1.09583	1.03942	1.09387
0.001	0.627573	0.831495	0.765567	1.05823	1.00999	1.04657	1.08481	1.03842	1.09597	0.937101	1.03448	1.05768	0.98095	0.97177	0.901264	1.06767	1.07548	1.17398	1.0331	0.977847	1.03543	0.989857	1.02953	1.01578	1.05233	1.06727	1.07749	0.983499	1.00248	1.05548	0.966399	0.907225	1.04783	1.02462	1.09234	1.01049	1.00154	1.07666	0.964567	0.940565	0.961261	0.964947	0.957049	1.00496	1.02895	0.964393	1.12652	1.0468	0.989454
0.0001	1.29576	0.696447	0.852931	1.01553	0.996563	1.06769	0.998721	0.978161	1.07119	1.07368	0.99857	0.998641	0.947939	0.963411	0.979453	1.01267	1.12251	1.03483	1.11393	1.0292	1.02649	0.99292	1.00315	0.957085	0.988289	1.05667	0.974613	1.078	1.08401	1.03818	0.947788	0.925661	1.00107	0.946526	1.0349	1.01303	1.03938	0.971779	1.00261	1.03568	1.00811	0.923697	1.02407	1.01583	1.04739	1.00662	1.05336	1.08641	1.01111
Baseline comparison GRK-specific recruitment of bArr2 to V2R
V2R_bArr2
	baseline			stimulated
dQ	0.201363	1.33739	1.46124	0.467347	1.87995	1.91354
GRK2	2.1817	2.30449	2.39357	2.8372	2.98622	2.69142
GRK3	3.0935	2.26634	2.39094	3.8934	2.83674	2.80076
GRK5	2.05349	1.99131	2.39273	2.79699	2.71523	2.74318
GRK6	2.32526	2.61693	2.84133	2.93408	3.1236	3.29273
CON	0.842834	1.61378	1.66767	2.00501	2.63002	2.37837
Suppl, Figure 8c and d
GRK-specific recruitment of bArr2-dFLR to V2R
AVP [µM]	Q-GRK + EV									Q-GRK + GRK2									Q-GRK + GRK3									Q-GRK + GRK5									Q-GRK + GRK6									Control + EV
10	1.05134	0.996023	1.03512	1.05055	0.968179	0.987279	1.07828	1.12224	1.05606	1.10595	1.08352	0.994786	0.907944	0.980235	1.16583	0.986851	1.05381	1.00811	1.03104	0.969596	1.01916	0.992145	0.973217	1.03057	1.02938	0.958525	0.969876	0.946689	0.892601	1.0204	0.985748	1.03136	1.08294	1.1117	0.921837	0.924527	0.997007	0.932878	0.978935	1.0163	1.06498	1.02107	1.03882	1.01614	1.01672	1.06763	1.07931	1.04389	0,94531099*
1	1.11905	0.984601	1.00366	1.1456	0.942963	0.967244	1.07661	1.02861	0.979635	0.999479	1.10445	1.03528	0.95039	1.03743	1.01904	0.986882	0.940992	0.838571	0.981579	1.07546	0.986347	1.05005	1.05051	1.15329	0.963349	0.915661	1.01622	0.982517	0.995843	0.989423	1.01913	1.05433	1.03609	0.975545	0.962821	1.08789	0.982113	0.917435	0.916223	1.02496	1.11837	0.947772	0.909663	1.01766	1.00707	1.08888	1.14482	1.08751	1.05229
0.1	1.03157	1.08014	0.984895	1.01815	0.971701	0.89644	1.02322	1.06338	0.972874	1.0074	1.00082	1.06735	0.929319	1.05805	0.930911	0.958413	1.09893	0.953695	0.980176	1.16304	1.00694	1.0593	0.906361	0.961309	1.0185	0.951635	1.03358	0.959706	0.902298	0.937659	0.978466	1.00677	1.01824	0.992603	1.01019	0.941198	0.924475	0.863392	1.01854	0.955603	0.99671	0.974354	0.973295	1.16678	1.00532	1.13787	0.968141	0.970276	0.988643
0.01	1.03481	1.12662	1.1004	1.0316	0.985182	0.996737	1.11313	1.07635	1.0438	0.987378	0.954399	0.995705	0.927775	1.03038	1.00033	0.952333	0.931	0.910993	0.994349	0.990003	1.05752	0.984355	0.997215	1.04612	1.00918	0.968456	0.980484	0.909945	0.947525	0.905223	0.98765	1.13306	0.99184	1.03466	0.948135	1.01288	0.96628	0.922538	0.892436	0.949775	0.954394	0.996844	1.09888	1.02972	0.977117	1.06351	0.972624	1.03709	0.985287
0.003	0.955992	1.06911	0.970816	0.910036	0.995409	0.939752	0.98102	1.22832	1.02145	0.988004	1.06423	1.13364	0.909063	0.961802	0.95775	1.02504	1.06007	0.873339	0.952172	1.0647	1.01167	1.04423	1.01888	1.01125	0.990796	1.02183	1.02052	0.943106	0.952101	0.985204	1.04431	1.08409	1.01251	0.996243	0.878927	0.975364	0.884133	1.03096	0.897672	1.06231	0.966657	1.07671	0.948598	1.00104	0.907513	0.973355	0.96729	1.03163	1.03825
0.001	0.960771	0.950613	0.938003	0.899589	0.96784	1.02871	1.04196	0.940185	1.10001	0.974874	1.06903	1.09878	0.979137	0.995974	1.15538	0.978392	0.948459	0.848289	0.956879	1.0025	1.04076	0.957103	1.0068	0.95112	0.922184	0.866227	0.874659	0.808407	0.9835	0.901648	1.13021	0.986006	0.998869	1.01959	1.08822	0.976489	0.966217	1.04299	1.05309	1.01178	0.934854	1.04827	1.05949	0.911926	1.03197	1.05818	0.998002	1.0142	0.992651
0.0001	1.005	0.997047	1.0217	0.929225	0.967789	0.986564	1.08755	1.01799	1.04396	1.01403	1.05058	0.966776	0.971627	0.969637	0.998381	0.954107	0.849723	0.950083	1.11021	1.0422	0.95002	0.948746	1.01314	1.01727	1.01189	0.989486	1.01883	1.01295	0.929024	0.981299	1.06555	1.04838	1.01809	1.01968	1.0214	1.02337	1.05109	0.998087	0.9118	1.09506	1.03049	1.0709	0.96464	0.972605	0.918145	0.984289	0.963739	1.01723	1.00527
Baseline comparison GRK-specific recruitment of bArr2-dFLR to V2R
V2R_bArr2-dFLR
	baseline			stimulated
dQ	2.51062	3.06824	3.57657	2.87232	3.16452	4.09977
GRK2	2.83449	3.09273	3.82635	3.0589	3.0679	4.1737
GRK3	2.84264	3.3899	2.8037	3.03689	3.48415	3.01938
GRK5	3.07883	3.66371	3.50292	3.36429	4.07949	3.70997
GRK6	2.91149	4.25361	3.6297	3.12048	4.50149	4.01853
CON	2.35372	3.4352	3.03875	2.77125	3.7182	3.34217
[truncated: 5 more columns]
