# Supplementary material for: GPCR kinase knockout cells reveal the impact of individual GRKs on arrestin binding and GPCR regulation
Source: Nat Commun. 2022 Jan 27;13:540. doi: 10.1038/s41467-022-28152-8 (PMC8795447; doi:10.1038/s41467-022-28152-8)
Supplement: Supplementary file 4 — Source Data [file 41467_2022_28152_MOESM4_ESM.zip › Provided Figure Data/211207_Supplementary Figure9.xlsx]

## Sheet: Tabelle1
	baseline			stim
dQ+EV	1.07057	1.21385	0.715584	1.37792	1.77807	0.816988
dQ+GRK2-KD	0.925641	1.17408	0.661397	1.28595	1.81117	0.718775
dQ+GRK6-KD	0.885592	1.11573	0.606757	1.39263	1.66311	0.698374
Control+EV	1.10742	0.968249	1.48076	1.73848	1.94448	2.24979
