# Supplementary material for: GPCR kinase knockout cells reveal the impact of individual GRKs on arrestin binding and GPCR regulation
Source: Nat Commun. 2022 Jan 27;13:540. doi: 10.1038/s41467-022-28152-8 (PMC8795447; doi:10.1038/s41467-022-28152-8)
Supplement: Supplementary file 4 — Source Data [file 41467_2022_28152_MOESM4_ESM.zip › Provided Figure Data/211208_Supplementary Table1.xlsx]

## Sheet: Tabelle1
b2AR_bArr1
well	dQ + EV	dQ + GRK2	dQ + GRK3	dQ + GRK5	dQ + GRK6	Control + EV
stim	1.28083	1.96439	2.04266	2.13646	1.66305	0.984294
stim	1.15566	2.1244	2.27396	1.78052	1.80726	2.10705
stim	0.883381	1.69066	1.3465	1.68398	1.51816	1.76367
vehicle	0.886291	1.03752	0.912933	1.1015	0.812948	0.850193
vehicle	1.00897	0.934225	0.944526	0.912874	1.061	1.01836
vehicle	1.01175	1.04959	0.865621	1.02584	1.08803	0.952975
b2AR_bArr2
well	dQ + EV	dQ + GRK2	dQ + GRK3	dQ + GRK5	dQ + GRK6	Control + EV
stim	1.19202	2.06955	1.95882	1.87741	2.34557	1.74137
stim	1.34469	1.95097	2.30313	1.90511	2.30413	1.88969
stim	1.29556	2.9593	3.73307	3.17322	3.08706	2.10899
vehicle	0.963459	0.980171	0.940132	0.984941	0.956582	0.876716
vehicle	1.0045	0.897723	0.999766	1.02075	1.06831	1.03757
vehicle	0.988385	0.952956	1.13924	1.12792	1.23257	1.01511
b2V2_bArr1
well	dQ + EV	dQ + GRK2	dQ + GRK3	dQ + GRK5	dQ + GRK6	Control + EV
stim	1.0028	3.91003	4.52783	2.71941	1.7776	1.4967
stim		4.6724	5.09787	2.97837	2.17417	2.5106
stim	1.17472	3.39483	3.0895	1.83254	1.5456	2.33789
vehicle	1.04918	1.02495	1.22606	0.990317	1.28818	1.06197
vehicle	0.921146	1.1308	1.11824	0.929441	1.29355	1.06193
vehicle	0.889565	1.07286	1.0676	1.05354	1.03043	0.897881
b2V2_bArr2
well	dQ + EV	dQ + GRK2	dQ + GRK3	dQ + GRK5	dQ + GRK6	Control + EV
stim	1.37241	2.26968	2.24757	1.91856	1.58125	1.71223
stim	1.6485	2.71023	2.76704	1.9613	1.95993	1.83199
stim	1.22962	2.24158	2.02248	2.62438	1.29662	2.81267
vehicle	1.06437	1.05176	1.1701	1.17837	1.3261	1.06017
vehicle	1.13589	1.06807	1.1085	1.12534	1.14996	1.05901
vehicle	0.627626	0.986435	0.792701	0.993252	1.07237	0.992946
V2R_bArr1
well	dQ + EV	dQ + GRK2	dQ + GRK3	dQ + GRK5	dQ + GRK6	Control + EV
stim	1.07909	1.20753	1.23856	1.29156	1.15316	1.437
stim	1.28834	1.26304	1.30496	1.20509	1.16034	1.5413
stim	0.945428	1.106	1.065	1.05989	1.12961	1.4769
vehicle	0.792373	0.893573	0.827872	0.828876	1.03473	0.75331
vehicle	0.869575	0.883015	0.825037	0.872113	0.90896	0.83332
vehicle	0.651394	0.75908	0.719944	0.804887	0.853335	0.702205
V2R_bArr2
well	dQ + EV	dQ + GRK2	dQ + GRK3	dQ + GRK5	dQ + GRK6	Control + EV
stim	1.95346	1.23113	1.1651	1.15715	1.12049	1.82954
stim	1.35536	1.23693	1.21284	1.21913	1.09711	1.53889
stim	1.26427	1.13365	1.12807	1.103	1.11309	1.44508
vehicle	1.08683	0.949737	0.968628	0.867998	0.937396	0.864937
vehicle	1.02297	1.0015	0.978422	0.993557	1.02786	0.961417
vehicle	0.870596	0.87313	0.912557	0.944365	0.950029	0.820399
PTH1R_bArr1
well	dQ + EV	dQ + GRK2	dQ + GRK3	dQ + GRK5	dQ + GRK6	Control + EV
stim	1.25932	4.55775	4.32527	3.8364	6.00396	4.98214
stim	1.49477	6.89769	5.97986	5.20542	5.41451	8.67152
stim	1.11349	6.89236	4.89544	5.34439	5.50847	4.61626
vehicle	0.92649	0.816251	0.852268	0.906398	0.965012	0.807985
vehicle	1.04463	1.00966	0.890799	0.859077	0.906942	1.02295
vehicle	0.987381	1.3776	0.633678	1.04941	0.955387	0.676062
PTH1R_bArr2
well	dQ + EV	dQ + GRK2	dQ + GRK3	dQ + GRK5	dQ + GRK6	Control + EV
stim	1.58219	4.18207	3.74555	3.34023	4.33455	6.55764
stim	1.81534	6.39312	6.43182	4.10675	4.61665	6.26681
stim	1.61109	4.12042	3.96315	4.10232	3.63419	6.46219
vehicle	0.927284	0.944867	0.998505	0.955911	1.04856	1.01643
vehicle	0.905842	1.05354	0.940743	0.918262	1.16708	0.958861
vehicle	1.04675	1.00545	1.07124	1.03877	1.06447	1.01571
MOP_bArr1
well	dQ + EV	dQ + GRK2	dQ + GRK3	dQ + GRK5	dQ + GRK6	Control + EV
stim	0.976872	1.42435	1.5428	1.11867	0.983482	1.04129
stim	1.10126	1.52226	1.55906	1.15894	1.18877	0.778638
stim	1.07405	1.52932	1.76062	1.05356	1.25985	1.10365
vehicle	0.971642	0.747603	1.11682	1.08174	0.805542	0.891885
vehicle	0.78803	0.945512	1.00489	0.944116	1.312	0.945129
vehicle	0.887923	1.2079	1.05823	1.01879	1.02691	1.10856
MOP_bArr2
well	dQ + EV	dQ + GRK2	dQ + GRK3	dQ + GRK5	dQ + GRK6	Control + EV
stim	0.703581	1.27338	1.34771	1.07515	1.04184	1.01718
stim	1.02977	1.23041	1.19846	0.992585	1.01419	0.904857
stim	1.00181	1.27775	1.23075	1.10239	1.15527	1.03057
vehicle	0.931823	0.959542	0.904923	1.00867	0.976217	0.843411
vehicle	0.879768	1.07681	0.908946	0.931159	0.998003	0.904144
vehicle	0.945405	0.933378	0.998767	0.946383	1.07047	0.934885
M1R_bArr1
well	dQ + EV	dQ + GRK2	dQ + GRK3	dQ + GRK5	dQ + GRK6	Control + EV
stim	1.47355	1.75291	1.71422	1.56504	1.27728	1.53669
stim	1.23347	1.64613	2.14899	2.16421	1.43318	2.44395
stim	1.27896	1.65597	2.02394	2.37786	1.2802	1.31018
stim	1.24135	2.01458	1.989	2.13207	1.41043	3.51585
vehicle	1.12061	1.00341	1.28925	0.882524	1.05606	1.10812
vehicle	1.10758	1.15526	1.23379	1.03543	1.13724	1.11019
vehicle	1.26583	1.10133	1.05385	0.990374	0.851102	1.05331
vehicle	1.25319	0.717514	1.27019	1.26993		0.935383
M1R_bArr2
well	dQ + EV	dQ + GRK2	dQ + GRK3	dQ + GRK5	dQ + GRK6	Control + EV
stim	1.34158	1.46416	1.55918	1.43704	1.49122	2.00101
stim	1.26784	1.52125	1.40801	1.40453	1.4976	1.52408
stim	1.17906	1.92534	1.45063	1.59772	2.07062	1.72353
vehicle	1.17029	1.17143	1.19653	1.13565	1.26456	1.33397
vehicle	1.06275	1.06326	1.09918	1.17834	1.09139	1.21013
vehicle	1.21153	1.20407	1.25157	1.2146	1.0508	1.15632
M2R_bArr1
well	dQ + EV	dQ + GRK2	dQ + GRK3	dQ + GRK5	dQ + GRK6	Control + EV
stim	1.34071	2.51451	4.71523	1.20186	1.33915	1.46593
stim	0.628674	3.5254	4.86192	1.60402	1.28688	1.23536
stim	1.6815	4.98403	5.03291	1.09354	1.31963	0.975217
vehicle	0.936235	1.39103	1.25636	1.12191	1.20684	1.31695
vehicle	1.00281	0.937181	0.970783	1.5668	1.20237	0.954529
vehicle	1.09344	1.15984		0.864586	0.803748	1.15748
M2R_bArr2
well	dQ + EV	dQ + GRK2	dQ + GRK3	dQ + GRK5	dQ + GRK6	Control + EV
stim	1.36232	2.95021	3.2089	1.22353	1.15019	1.46188
stim	1.5793	3.93603	4.66028	1.17886	1.16838	1.43079
stim	1.75627	2.56239	3.46144	1.2728	1.28823	1.32181
stim			3.57926
stim			2.27789
stim			5.17688
vehicle	1.12696	1.07225	1.21217	1.03558	1.0132	1.31168
vehicle	1.06781	1.01982	1.03892	1.13319	1.02081	0.910946
vehicle	0.834575	1.03346	1.18188	1.06537	1.15643	1.08099
vehicle			0.857047
vehicle			1.07817
vehicle			1.11663
M4R_bArr1
well	dQ + EV	dQ + GRK2	dQ + GRK3	dQ + GRK5	dQ + GRK6	Control + EV
stim	1.1278	2.24487	3.02186	0.966635	1.15336	1.5204
stim	0.816452	1.79656	3.5329	1.36433	1.47875	0.821692
stim	1.28696	2.34367	2.70776	1.09381	1.12119	1.07792
stim	1.12117	1.67828	2.84395	1.14541	1.50646	1.06977
vehicle	0.897568	0.91614	1.11599	1.07862	0.726445	1.34739
vehicle	0.817359	0.835955	0.628846	1.11383	0.937793	1.03289
vehicle	0.830726	1.12966	1.28474	0.963924	1.1623	1.29393
vehicle	0.930853	0.995993	1.1864	0.909195	1.29343	0.887576
M4R_bArr2
well	dQ + EV	dQ + GRK2	dQ + GRK3	dQ + GRK5	dQ + GRK6	Control + EV
stim	1.33551	2.40619	2.74519	1.28402	1.96932	1.49822
stim	1.33142	1.79028	2.3856	1.75034	1.52605	1.48292
stim	1.53565	2.20928	2.61914	1.49379	1.25933	1.17608
vehicle	1.27097	1.16225	0.944865	1.19105	1.29835	1.05707
vehicle	1.06048	0.969617	0.9979	1.08324	1.10841	1.06329
vehicle	0.940951	0.810212	1.06645	1.07262	0.891376	0.957119
C5aR1_bArr1
well	dQ + EV	dQ + GRK2	dQ + GRK3	dQ + GRK5	dQ + GRK6	Control + EV
stim	1.46365	4.50274	4.94082	6.5171	3.40802	6.21779
stim	1.27062	5.14636	5.83282	5.65279	4.11157	10.8087
stim				4.31382	4.15579	8.75064
vehicle	0.999054	0.996532	1.05384	1.11876	0.753614	1.11421
vehicle	0.92376	0.90444	1.14383	1.08188	1.02796	0.9286
vehicle				0.851256	1.27122	0.754118
C5aR1_bArr2
well	dQ + EV	dQ + GRK2	dQ + GRK3	dQ + GRK5	dQ + GRK6	Control + EV
stim	1.97112	2.27045	2.12736	2.20813	1.78896	2.63852
stim	2.431	2.91787	2.71247	2.92377	2.34269	3.17126
stim	2.15614	2.83401	2.60657	2.69968	2.36224	3.15923
vehicle	1.11499	1.11649	1.11869	1.14814	1.08282	1.01084
vehicle	1.01433	1.08933	1.06543	1.08062	1.09063	1.1484
vehicle	1.01008	0.991268	0.937036	1.07641	1.00543	1.14554
M5R_bArr1
well	dQ + EV	dQ + GRK2	dQ + GRK3	dQ + GRK5	dQ + GRK6	Control + EV
stim	0.91312	5.18384	7.6771	1.44933	1.82378	6.98731
stim	1.04742	7.78186	10.2608	1.12079	1.61584	8.50665
stim	1.60177	9.0149	10.8202	1.50499	1.66462	4.49289
vehicle	0.906387	0.950032	1.07702	1.02103	1.17912	0.957872
vehicle	0.819137	1.22987	0.906585	1.00273	1.05696	1.1868
vehicle	1.13003	1.15372	1.25151	1.004	1.55244
M5R_bArr2
well	dQ + EV	dQ + GRK2	dQ + GRK3	dQ + GRK5	dQ + GRK6	Control + EV
stim	1.10999	2.60449	2.46052	1.34269	1.30504	1.95129
stim	1.25461	3.39317	3.4827	1.2452	1.39137	2.44085
stim	1.37696	3.34455	3.87203	1.47884	1.74984	3.63199
vehicle	1.05921	1.16275	1.04357	1.20259	1.10968	1.03644
vehicle	1.0796	1.13221	1.19109	1.08087	1.07601	1.04285
vehicle	1.08841	1.17072	1.22191	1.32876	1.35285	1.29032
M3R_bArr1
well	dQ + EV	dQ + GRK2	dQ + GRK3	dQ + GRK5	dQ + GRK6	Control + EV
stim	1.81945	3.83472	2.39693	1.77963	1.529	2.07072
stim	1.26286	1.85415	1.53894	1.62539	1.11971	1.26377
stim	1.25577	3.07302	1.51178	1.50868	0.975769	1.9769
stim	1.19046	1.8218	1.37348	1.60724	1.33009	2.29156
vehicle	1.2501	1.40242	1.18456	1.16175	0.968841	0.982684
vehicle	0.972585	1.01508	0.887649	1.18956	1.11013	1.00625
vehicle	0.978104	0.995026	1.34468	1.17236	0.879835	1.36772
vehicle	0.881149	1.19492	1.02431	1.04154	1.0998	1.27317
M3R_bArr2
well	dQ + EV	dQ + GRK2	dQ + GRK3	dQ + GRK5	dQ + GRK6	Control + EV
stim	1.4716	2.35887	2.17127	1.68545	2.0938	2.33103
stim	1.53402	3.02519	3.00587	2.04453	2.49135	3.09302
stim	1.78259	3.08328	2.56927	1.96824	2.45507	2.80749
vehicle	1.1508	1.13788	1.09347	1.06691	1.19296	1.13463
vehicle	1.17364	1.07072	1.10722	1.16391	1.07654	1.09707
vehicle	1.17621	1.1807	1.00824	1.15067	1.08437	1.10562
AT1R_bArr1
well	dQ + EV	dQ + GRK2	dQ + GRK3	dQ + GRK5	dQ + GRK6	Control + EV
stim	1.8302	5.9012	3.20669	1.73682	1.35371	5.80568
stim	1.63665	3.82936	3.34343	1.83317	1.17846	3.51185
stim	1.62385	3.94137	3.52151	1.74165	1.38085	4.43411
vehicle	0.950363	1.35909	0.883435	0.980531	1.02042	1.2284
vehicle	1.01615	1.00026	0.969599	1.16388	0.998404	1.16835
vehicle	1.16833	1.092	0.88249	0.981302	1.02092	1.16857
AT1R_bArr2
well	dQ + EV	dQ + GRK2	dQ + GRK3	dQ + GRK5	dQ + GRK6	Control + EV
stim	1.97209	2.12966	2.25749	1.24129	1.09747	2.32117
stim	1.88947	2.16825	2.24099	1.23092	1.07351	2.00373
stim	2.29082	2.21558	1.99215	1.24445	1.07982	2.36536
stim	2.01495			1.4502	1.14829	2.11109
stim	1.7654			1.20633	1.1396	2.90606
stim	2.00707			1.07326	1.1495	1.83902
stim	1.98643					2.41804
stim	2.14983					2.82116
stim	2.09745					3.70593
stim						2.53981
stim						2.86084
vehicle	0.966758	0.955371	1.02829	0.761989	1.05103	0.975423
vehicle	1.0324	1.14156	1.06346	1.0247	1.05036	1.1163
vehicle	1.05511	1.0656	1.00894	1.03204	0.998059	0.948259
vehicle	1.1981			1.07959	1.08681	1.08491
vehicle	1.14345			0.936024	1.01999	0.950531
vehicle	1.21538			0.931925	1.09432	1.10742
vehicle	1.05465					1.1036
vehicle	1.00367					1.16705
vehicle	1.20523					1.0447
vehicle						1.02844
vehicle						1.10138
AT1R+Goe_bArr1
well	dQ + EV	dQ + GRK2	dQ + GRK3	dQ + GRK5	dQ + GRK6	Control + EV
stim	1.53377		3.1834	1.27498	1.30651	3.62547
stim	0.870192	1.96318	2.47019	1.36844	1.34965	2.7951
stim	0.9422	3.16547	3.42996	1.73008	1.27091	2.80116
vehicle	1.28261		0.948456	0.914419	1.15725	0.73206
vehicle	0.880468	1.02551	1.10574	0.992348	1.30858	0.800389
vehicle	1.1514	0.912871	1.06796	0.910316	1.12654	1.06889
AT1R+Goe_bArr2
well	dQ + EV	dQ + GRK2	dQ + GRK3	dQ + GRK5	dQ + GRK6	Control + EV
stim	1.3219	2.02949	1.96741	1.23737	0.955446	2.16875
stim	1.42774	1.91884	1.86767	1.20086	1.12253	1.7797
stim	1.44381	1.94986	1.69546	1.29735	1.044	1.76988
stim						2.0003
stim						2.07198
vehicle	0.915027	1.05404	0.999213	0.932635	0.839694	0.951511
vehicle	0.985362	0.962727	0.874037	1.12245	0.971198	1.01074
vehicle	0.941359	0.996607	0.916907	0.949605	1.07072	1.09145
vehicle						0.805024
vehicle						0.906683
V2R_bArr1-dFLR
well	dQ + EV	dQ + GRK2	dQ + GRK3	dQ + GRK5	dQ + GRK6	Control + EV
stim	0.937481	1.016	1.0573	1.02008	0.984321	1.08809
stim	0.979581	0.978419	1.00859	0.937916	0.982664	1.05773
stim	0.862487	0.968636	0.974195	1.02602	0.974626	0.939666
vehicle	0.969956	0.977096	0.968545	0.961959	0.97224	0.97679
vehicle	0.961808	0.948719	0.959934	0.912811	0.971164	0.879402
vehicle	0.848594	1.02689	0.950893	0.999699	1.00812	0.903386
V2R_bArr2-dFLR
well	dQ + EV	dQ + GRK2	dQ + GRK3	dQ + GRK5	dQ + GRK6	Control + EV
stim	1.05372	1.05395	0.988302	1.0345	1.0452	1.07484
stim	1.0558	1.05218	1.00903	1.0542	1.04237	1.06211
stim	1.11334	1.11589	1.03498	1.04035	1.06673	1.06244
vehicle	1.02553	0.992961	0.981821	1.08525	1.07796	1.01056
vehicle	1.05368	1.03357	1.0104	1.02017	1.00797	1.04235
vehicle	1.02562	1.09804	1.04975	1.0551	1.04184	1.04271
b2AR_Epi_bArr2
well	dQ + EV	dQ + GRK2	dQ + GRK3	dQ + GRK5	dQ + GRK6	Control + EV
stim	1.06996	1.50069	1.51078	1.45844	1.62932	1.51065
stim	1.23574	1.759	1.76779	1.87056	2.05825	2.10549
stim	1.21433	1.9345	1.77383	1.68498	1.80024	1.69993
vehicle	0.924801	0.907478	1.02772	0.971447	0.888741	1.02326
vehicle	1.03109	0.986143	0.996674	1.02161	1.04253	1.05571
vehicle	0.990465	0.90186	0.99327	0.988207	1.03825	1.10324
b2AR_Norepi_bArr2
well	dQ + EV	dQ + GRK2	dQ + GRK3	dQ + GRK5	dQ + GRK6	Control + EV
stim	1.07243	1.22952	1.34667	1.42624	1.63353	1.32174
stim	1.18313	1.86101	1.78731	1.62449	1.72646	1.70975
stim	1.10419	1.59815	1.6068	1.49565	1.5659	1.41196
vehicle	0.951133	0.924813	0.98484	0.938008	0.965955	0.958476
vehicle	0.964589	1.00048	1.01334	0.899573	1.01278	1.10114
vehicle	1.00629	0.921429	0.932329	0.983294	1.01019	1.02315
AT1R_bArr1-dFLR
well	dQ + EV	dQ + GRK2	dQ + GRK3	dQ + GRK5	dQ + GRK6	Control + EV
stim	0.672798	2.70136	2.56744	1.10284	0.949645	2.22811
stim	1.06115	2.63249	2.18564	1.04268	1.07937	1.38895
stim	1.41513	2.74933	2.32768	1.05704	0.903376	2.58946
vehicle	1.00926	1.04103	1.01759	0.989994	1.07126	1.12169
vehicle	0.887122	1.01454	1.00774	0.918332	0.972959	0.663709
vehicle	1.25704	1.23823	1.25911	1.08027	0.999069	0.899217
AT1R_bArr2-dFLR
well	dQ + EV	dQ + GRK2	dQ + GRK3	dQ + GRK5	dQ + GRK6	Control + EV
stim	0.940193	2.05788	1.80179	0.854444	0.99375	2.66427
stim	1.08813	1.94282	1.96675	0.868107	0.843978	2.61732
stim	0.51448	1.89065	2.18694	0.83011	0.949157	2.72427
vehicle	0.942399	0.999677	0.867329	0.926122	0.923922	1.30702
vehicle	0.965368	0.936562	0.880564	0.90303	0.958604	1.11936
vehicle	1.11376	0.802973	1.16376	0.818666	1.00037	0.957985
PTHR_double/tripleGRK-KOs_bArr2
well	GRK2-LO	GRK3-LO	GRK5-LO	GRK6-LO	GRK2/3-LO	GRK5/6-LO
stim	2.20605	1.6816	2.40382	3.66879	2.27054	2.42168
stim	2.76883	2.02609	3.74359	3.52113	5.27969	6.10338
stim	2.07773	1.86706	2.35431	1.91842	2.58738	2.83575
vehicle	0.72987	0.837596	1.04269	0.771614	0.814399	0.70919
vehicle	0.809008	0.837758	1.07228	0.94057	1.10577	0.945728
vehicle	0.822129	0.871532	1.03161	0.792196	0.82257	0.935338
M2R_double/tripleGRK-KOs_bArr2
well	GRK2-LO	GRK3-LO	GRK5-LO	GRK6-LO	GRK2/3-LO	GRK5/6-LO
stim	1.39205	1.4351	1.04461	1.52726	1.39252	1.45826
stim	1.54452	1.51548	1.43264	1.47471	1.31116	1.32664
stim	1.50474	1.34316	1.50343	1.34596	1.07723	1.251
vehicle	1.08643	1.02697	0.899491	0.777716	1.27479	1.0557
vehicle	1.02386	1.05352	0.859042	0.985187	1.2835	0.841921
vehicle	1.09231	1.30463	1.12008	1.10851	1.00565	1.05834
AT1R_GRK-KD_bArr2
well	dQ+GRK5-KD	dQ+GRK6-KD
stim	1.92871	2.07918
stim	1.7456	1.94196
stim	2.01453	1.95251
stim	1.94433	1.94242
stim	2.23951	2.02711
stim	2.16982	2.21959
vehicle	1.15846	1.00392
vehicle	1.17737	0.842921
vehicle	1.09817	1.12217
vehicle	1.11098	1.16398
vehicle	1.10928	1.02333
vehicle	1.18426	1.17945
AT1R_tripleGRK-KOs_bArr2
well	dGRK2,3,6	dGRK2,3,5
stim	2.20411	2.44136
stim	1.81653	2.61199
stim	2.71234	2.53609
vehicle	1.13847	1.06076
vehicle	0.974564	1.02147
vehicle	1.27121	1.07599
V2R_GRK-KD_bArr1
well	dQ+GRK2-KD	dQ+GRK6-KD
stim	1.25985	1.44169
stim	1.47006	1.36973
stim	1.10504	1.07975
vehicle	0.785501	0.842531
vehicle	0.95321	0.895782
vehicle	0.744239	0.711666
PTH1R_GRK-YFP_bArr2
well	dQ+GRK2-YFP	dQ+GRK3-YFP	dQ+GRK5-YFP	dQ+GRK5-YFP
stim	4.01214	3.94701	4.36911	3.99628
stim	3.34115	2.86688	3.30669	3.66954
stim	3.1527	3.2528	3.2457	3.58269
vehicle	0.889016	1.05709	0.975653	0.969826
vehicle	0.94357	0.919946	0.974021	0.999399
vehicle	1.06313	1.02603	1.0762	1.05305
M5R_double/triple-GRK-KOs_bArr2
well	GRK2-LO	GRK3-LO	GRK5-LO	GRK6-LO	GRK2/3-LO	GRK5/6-LO
stim	1.75306	1.23532	1.10308	1.05353	1.76514	1.40961
stim	1.88139	1.54135	1.10078	1.19847	1.87743	1.27445
stim	2.0151	1.38761	1.07213	1.23471	1.81663	1.41691
vehicle	1.06115	0.949773	0.998384	1.07729	1.01855	1.19918
vehicle	1.09796	1.08771	1.12276	1.14391	1.14926	1.08708
vehicle	1.14046	1.04229	1.04513	1.0755	1.13659	1.11819
M2R_double/triple-GRK-KOs_bArr1
well	GRK2-LO	GRK3-LO	GRK5-LO	GRK6-LO	GRK2/3-LO	GRK5/6-LO
stim	1.20216	1.07737	1.04174	1.09426	1.18265	1.18905
stim	1.3671	1.31134	0.914661	0.942638	1.19887	0.909824
stim	1.09337	1.21003	1.25792	1.37738	1.165	1.24542
vehicle	1.2286	0.995272	1.16371	0.882421	1.06769	0.980881
vehicle	1.08878	0.970933	1.19739		1.24266	0.86657
vehicle	0.915423	1.47775	0.94055	1.04032	0.98098	1.03896
