# Supplementary material for: GPCR kinase knockout cells reveal the impact of individual GRKs on arrestin binding and GPCR regulation
Source: Nat Commun. 2022 Jan 27;13:540. doi: 10.1038/s41467-022-28152-8 (PMC8795447; doi:10.1038/s41467-022-28152-8)
Supplement: Supplementary file 4 — Source Data [file 41467_2022_28152_MOESM4_ESM.zip › Reporting Summary Statistics/Figure 1_statistics.xlsx]

## Sheet: Fig. 1
Figure panel	contrast	effect_size	lower_95%_CI	upper_95%_CI	t_statistic	degrees of freedom	p-value	significance
d	anti-GRK3 - anti-GRK2	-0.754336	-0.906992	-0.60168	-13.3868	32	0	***
d	anti-GRK5 - anti-GRK2	-0.75203	-0.904686	-0.599374	-13.3459	32	0	***
d	anti-GRK6 - anti-GRK2	-0.470757	-0.623413	-0.318101	-8.35427	32	8.48459e-10	***
d	anti-GRK5 - anti-GRK3	0.00230608	-0.15035	0.154962	0.0409248	32	0.999975
d	anti-GRK6 - anti-GRK3	0.283579	0.130923	0.436235	5.03252	32	7.37038e-05	***
d	anti-GRK6 - anti-GRK5	0.281273	0.128617	0.433929	4.9916	32	0.000111699	***
f	GRK3-YFP - GRK2-YFP	-8618.29	-18569.1	1332.54	-2.77328	8	0.091673
f	GRK5-YFP - GRK2-YFP	-4392.5	-14343.3	5558.34	-1.41346	8	0.525649
f	GRK6-YFP - GRK2-YFP	-2625.04	-12575.9	7325.8	-0.844711	8	0.832069
f	GRK5-YFP - GRK3-YFP	4225.8	-5725.04	14176.6	1.35982	8	0.554696
f	GRK6-YFP - GRK3-YFP	5993.25	-3957.58	15944.1	1.92857	8	0.289242
f	GRK6-YFP - GRK5-YFP	1767.46	-8183.38	11718.3	0.56875	8	0.93867
