# Supplementary material for: GPCR kinase knockout cells reveal the impact of individual GRKs on arrestin binding and GPCR regulation
Source: Nat Commun. 2022 Jan 27;13:540. doi: 10.1038/s41467-022-28152-8 (PMC8795447; doi:10.1038/s41467-022-28152-8)
Supplement: Supplementary file 4 — Source Data [file 41467_2022_28152_MOESM4_ESM.zip › Reporting Summary Statistics/Figure 2_statistics.xlsx]

## Sheet: Fig. 1
Figure panel	contrast	effect_size	lower_95%_CI	upper_95%_CI	t_statistic	degrees of freedom	p-value	significance
b	ΔQ-GRK + GRK2 - Control + EV	-0.05794	-0.0997704	-0.0161096	-3.96515	6	0.0131728	*
b	ΔQ-GRK + GRK6 - Control + EV	-0.06868	-0.11051	-0.0268496	-4.70015	6	0.00595646	**
c	ΔQ-GRK + GRK2 - Control + EV	-0.0251	-0.281578	0.231378	-0.280154	6	0.944865
c	ΔQ-GRK + GRK6 - Control + EV	-0.25829	-0.514768	-0.00181209	-2.88291	6	0.0487254	*
d	ΔQ-GRK + GRK2 - Control + EV	-1.181	-6.0039	3.6419	-0.700994	6	0.720008
d	ΔQ-GRK + GRK6 - Control + EV	-5.461	-10.2839	-0.638097	-3.24143	6	0.0310363	*
