# Supplementary material for: GPCR kinase knockout cells reveal the impact of individual GRKs on arrestin binding and GPCR regulation
Source: Nat Commun. 2022 Jan 27;13:540. doi: 10.1038/s41467-022-28152-8 (PMC8795447; doi:10.1038/s41467-022-28152-8)
Supplement: Supplementary file 4 — Source Data [file 41467_2022_28152_MOESM4_ESM.zip › Reporting Summary Statistics/Figure 4_statistics.xlsx]

## Sheet: Fig. 4
			ΔQ-GRK vs. GRK2							ΔQ-GRK vs. GRK3							ΔQ-GRK vs. GRK5							ΔQ-GRK vs. GRK6							ΔQ-GRK vs. Control
Figure panel	GPCR	βarr	degrees of freedom	effect size (Cohen's d)	lower 95% CI	upper 95% CI	t statistic	p value		degrees of freedom	effect size (Cohen's d)	lower 95% CI	upper 95% CI	t statistic	p value		degrees of freedom	effect size (Cohen's d)	lower 95% CI	upper 95% CI	t statistic	p value		degrees of freedom	effect size (Cohen's d)	lower 95% CI	upper 95% CI	t statistic	p value		degrees of freedom	effect size (Cohen's d)	lower 95% CI	upper 95% CI	t statistic	p value
a, b	V2R	βarr1	12	0.563867	0.14238	Inf	3.3481	0.0112715	*	12	0.542184	0.120697	Inf	3.21935	0.0141813	*	12	0.515924	0.0944366	Inf	3.06342	0.0188488	*	12	0.673278	0.251791	Inf	3.99775	0.00363215	**	12	0.0958408	-0.325646	Inf	0.569078	0.618565
c, d	V2R	βarr1-dFLR	12	1.30342	0.393978	Inf	3.58895	0.00725693	**	12	1.46556	0.556118	Inf	4.0354	0.00331661	**	12	1.5241	0.614658	Inf	4.19659	0.00239209	**	12	1.65703	0.747585	Inf	4.56261	0.00131054	**	12	0.744395	-0.165045	Inf	2.04969	0.105398
Figure	co-localisation	contrast	effect_size	lower_95%_CI	upper_95%_CI	degrees of freedom	p-value	significance
Fig.4e_upper panel	βarr1	ΔQ-GRK + EV vs. ΔQ-GRK + GRK2	4.05	-2.704	-0.7039	129	0.0003	***
Fig.4e_upper panel	βarr1	ΔQ-GRK + EV vs. ΔQ-GRK + GRK6	4.567	-2.966	-0.9354	129	0.0001	****
Fig.4e_upper panel	βarr1	ΔQ-GRK + EV vs. Control + EV	2.176	-1.994	0.0879	129	0.0807
Fig.4e_lower panel	Rab5	ΔQ-GRK + EV vs. ΔQ-GRK + GRK2	5.049	-0.9638	-0.3469	132	0.0001	****
Fig.4e_lower panel	Rab5	ΔQ-GRK + EV vs. ΔQ-GRK + GRK6	5.209	-0.9917	-0.3703	132	0.0001	****
Fig.4e_lower panel	Rab5	ΔQ-GRK + EV vs. Control + EV	1.722	-0.5443	0.08689	132	0.2087
