# Supplementary material for: GPCR kinase knockout cells reveal the impact of individual GRKs on arrestin binding and GPCR regulation
Source: Nat Commun. 2022 Jan 27;13:540. doi: 10.1038/s41467-022-28152-8 (PMC8795447; doi:10.1038/s41467-022-28152-8)
Supplement: Supplementary file 4 — Source Data [file 41467_2022_28152_MOESM4_ESM.zip › Reporting Summary Statistics/Figure 6_statistics.xlsx]

## Sheet: Fig. 6
Figure panel	co-localisation	contrast	effect_size	lower_95%_CI	upper_95%_CI	degrees of freedom	p-value	significance
b	βarr2	ΔQ-GRK + EV vs. ΔQ-GRK + GRK2	0.5391	-0.3988	0.651	100	0.8117
b	βarr2	ΔQ-GRK + EV vs. ΔQ-GRK + GRK6	2.493	-1.157	-0.06091	100	0.0269	*
b	Rab5	ΔQ-GRK + EV vs. ΔQ-GRK + GRK2	0.6129	-0.2085	0.3653	100	0.7649
b	Rab5	ΔQ-GRK + EV vs. ΔQ-GRK + GRK6	3.648	-0.7868	-0.1875	100	0.0008	***
Figure panel		contrast	effect_size	lower_95%_CI	upper_95%_CI	degrees of freedom	p-value	significance
d		ΔQ-GRK + EV vs. ΔQ-ΔQ-GRK + βarr2	3.364	-35.31	1.891	56	0.093
d		ΔQ-GRK + EV vs. ΔQ-GRK + GRK2	9.479	26.37	60.81	56	<0,0001	****
d		ΔQ-GRK + EV vs. ΔQ-GRK + GRK6	16.88	60.4	94.84	56	<0,0001	****
d		ΔQ-GRK + GRK2 vs. ΔQ-GRK + GRK6	7.401	16.81	51.25	56	<0,0001	****
