# Supplementary material for: GPCR kinase knockout cells reveal the impact of individual GRKs on arrestin binding and GPCR regulation
Source: Nat Commun. 2022 Jan 27;13:540. doi: 10.1038/s41467-022-28152-8 (PMC8795447; doi:10.1038/s41467-022-28152-8)
Supplement: Supplementary file 4 — Source Data [file 41467_2022_28152_MOESM4_ESM.zip › Reporting Summary Statistics/Figure 7_statistics.xlsx]

## Sheet: Fig. 7
	GRK2/3	GRK2/3/5/6			class_A	class_B
peripheral	2	10		peripheral	14	4
central	15	3		central	18	8
Fisher's Exact Test
association	odds_ratio	lower_95%_CI	upper_95%_CI	p_value	significance
GRK-specificity	0.0469366	0.00332576	0.363182	0.000536724	***
GPCR class	1.54026	0.326766	8.48079	0.732772
