# Supplementary material for: GPCR kinase knockout cells reveal the impact of individual GRKs on arrestin binding and GPCR regulation
Source: Nat Commun. 2022 Jan 27;13:540. doi: 10.1038/s41467-022-28152-8 (PMC8795447; doi:10.1038/s41467-022-28152-8)
Supplement: Supplementary file 4 — Source Data [file 41467_2022_28152_MOESM4_ESM.zip › Reporting Summary Statistics/Suppl. Fig.10_statistics.xlsx]

## Sheet: Suppl. Fig. 10
Figure panel	contrast	effect_size	lower_95%_CI	upper_95%_CI	t_statistic	degrees of freedom	p-value	significance
d	ΔQ-GRK + EV - ΔQ-GRK + GRK5	0.754017	0.603509	Inf	11.3233	20	4.76619e-12	***
d	ΔQ-GRK + EV - ΔQ-GRK + GRK5-KD	-0.0865422	-0.23705	Inf	-1.29963	20	0.999371
d	ΔGRK2/3/6 + EV - ΔQ-GRK + EV	0.00303157	-0.187347	Inf	0.0359913	20	0.882693
f	ΔQ-GRK + EV - ΔQ-GRK + GRK6	1.21087	1.01766	Inf	14.1766	20	0	***
f	ΔQ-GRK + EV - ΔQ-GRK + GRK6-KD	-0.0756477	-0.268854	Inf	-0.885667	20	0.995761
f	ΔGRK2/3/5 + EV - ΔQ-GRK + EV	0.0952605	-0.149128	Inf	0.881714	20	0.476626
