# Supplementary material for: GPCR kinase knockout cells reveal the impact of individual GRKs on arrestin binding and GPCR regulation
Source: Nat Commun. 2022 Jan 27;13:540. doi: 10.1038/s41467-022-28152-8 (PMC8795447; doi:10.1038/s41467-022-28152-8)
Supplement: Supplementary file 4 — Source Data [file 41467_2022_28152_MOESM4_ESM.zip › Reporting Summary Statistics/Suppl. Fig.12_statistics.xlsx]

## Sheet: Suppl. Fig.12b
Figure panel	co-localisation	contrast	effect_size	lower_95%_CI	upper_95%_CI	degrees of freedom	p-value	significance
b	βarr1	ΔQ-GRK + EV vs. ΔQ-GRK + GRK2	1.231	-0.5796	0.1691	96	0.3649
b	βarr1	ΔQ-GRK + EV vs. ΔQ-GRK + GRK6	2.527	-0.7772	-0.04593	96	0.0247	*
b	Rab5	ΔQ-GRK + EV vs. ΔQ-GRK + GRK2	1.38	-0.464	0.1108	96	0.2884
b	Rab5	ΔQ-GRK + EV vs. ΔQ-GRK + GRK6	6.052	-1.037	-0.476	96	0.0001	****
