# Supplementary material for: GPCR kinase knockout cells reveal the impact of individual GRKs on arrestin binding and GPCR regulation
Source: Nat Commun. 2022 Jan 27;13:540. doi: 10.1038/s41467-022-28152-8 (PMC8795447; doi:10.1038/s41467-022-28152-8)
Supplement: Supplementary file 4 — Source Data [file 41467_2022_28152_MOESM4_ESM.zip › Reporting Summary Statistics/Suppl. Fig.13_statistics.xlsx]

## Sheet: Sheet 1
Figure panel	condition	contrast	effect_size	lower_95%_CI	upper_95%_CI	t_statistic	degrees of freedom	p-value	significance
a	baseline	Control + EV - ΔQ-GRK + EV	0.139221	-0.0926844	Inf	1.54791	16	0.286169
a	baseline	ΔQ-GRK + EV - ΔQ-GRK + GRK2	0.772015	0.54011	Inf	8.58355	16	2.89155e-07	***
a	baseline	ΔQ-GRK + EV - ΔQ-GRK + GRK6	1.20563	0.973728	Inf	13.4047	16	1.04718e-11	***
a	baseline	Control + EV + Tolvaptan - ΔQ-GRK + EV + Tolvaptan	0.0795828	-0.152322	Inf	0.88483	16	0.608686
a	baseline	ΔQ-GRK + EV + Tolvaptan - ΔQ-GRK + GRK2 + Tolvaptan	0.410371	0.178465	Inf	4.56265	16	0.000874265	***
a	baseline	ΔQ-GRK + EV + Tolvaptan - ΔQ-GRK + GRK6 + Tolvaptan	0.463102	0.231196	Inf	5.14893	16	0.000302224	***
a	stimulated	Control + EV - Control + EV + Tolvaptan	-0.648397	-1.00681	-0.289986	-5.03586	16	0.000516934	***
a	stimulated	ΔQ-GRK + EV - ΔQ-GRK + EV + Tolvaptan	-0.280629	-0.639041	0.0777824	-2.17954	16	0.158471
a	stimulated	ΔQ-GRK + GRK2 - ΔQ-GRK + GRK2 + Tolvaptan	-0.761612	-1.12002	-0.403201	-5.91516	16	7.81705e-05	***
a	stimulated	ΔQ-GRK + GRK6 - ΔQ-GRK + GRK6 + Tolvaptan	-1.04065	-1.39906	-0.682235	-8.08231	16	5.24362e-07	***
b	baseline	ΔQ-GRK + EV - ΔQ-GRK + GRK2	0.0722751	-0.333567	Inf	0.442747	12	0.730877
b	baseline	ΔQ-GRK + EV - ΔQ-GRK + GRK6	0.791019	0.385177	Inf	4.84567	12	0.000812576	***
b	baseline	ΔQ-GRK + EV + Losartan - ΔQ-GRK + GRK2 + Losartan	0.0136211	-0.392221	Inf	0.0834407	12	0.865616
b	baseline	ΔQ-GRK + EV + Losartan - ΔQ-GRK + GRK6 + Losartan	0.735146	0.329303	Inf	4.5034	12	0.00129672	**
b	stimulated	ΔQ-GRK + EV - ΔQ-GRK + EV + Losartan	0.575008	0.0642635	1.08575	3.09246	12	0.0266625	*
b	stimulated	ΔQ-GRK + GRK2 - ΔQ-GRK + GRK2 + Losartan	0.907139	0.396395	1.41788	4.8787	12	0.0011351	**
b	stimulated	ΔQ-GRK + GRK6 - ΔQ-GRK + GRK6 + Losartan	0.183962	-0.326782	0.694707	0.989372	12	0.696249
