# Supplementary material for: GPCR kinase knockout cells reveal the impact of individual GRKs on arrestin binding and GPCR regulation
Source: Nat Commun. 2022 Jan 27;13:540. doi: 10.1038/s41467-022-28152-8 (PMC8795447; doi:10.1038/s41467-022-28152-8)
Supplement: Supplementary file 4 — Source Data [file 41467_2022_28152_MOESM4_ESM.zip › Reporting Summary Statistics/Suppl. Fig.15_statistics.xlsx]

## Sheet: Suppl. Fig.15
Figure	GPCR	condition	effect_size	lower_CI	upper_CI	t_statistic	degrees_of_freedom	p_value	significance
k	AT1R-S347A	ΔQ-GRK vs. GRK2	0.0181822	-0.023175	Inf	1.0996	12	0.383354
k	AT1R-S347A	ΔQ-GRK vs. GRK3	0.0226457	-0.0187115	Inf	1.36953	12	0.279014
k	AT1R-S347A	ΔQ-GRK vs. GRK5	0.0533478	0.0119906	Inf	3.22628	12	0.0141419	*
k	AT1R-S347A	ΔQ-GRK vs. GRK6	0.0779268	0.0365696	Inf	4.71274	12	0.00112181	**
k	AT1R-S347A	ΔQ-GRK vs. Control	-0.00648682	-0.0478441	Inf	-0.3923	12	0.92242
l	AT1R-S348A	ΔQ-GRK vs. GRK2	0.0117292	-0.00374756	Inf	1.89696	12	0.133494
l	AT1R-S348A	ΔQ-GRK vs. GRK3	0.0120119	-0.00346488	Inf	1.94267	12	0.124561
l	AT1R-S348A	ΔQ-GRK vs. GRK5	0.0586476	0.0431708	Inf	9.48502	12	1.23905e-07	***
l	AT1R-S348A	ΔQ-GRK vs. GRK6	0.0864323	0.0709555	Inf	13.9786	12	1.7947e-10	***
l	AT1R-S348A	ΔQ-GRK vs. Control	-0.0124962	-0.027973	Inf	-2.021	12	0.998803
m	AT1R-S347A/S348A	ΔQ-GRK vs. GRK2	0.021236	0.00920954	Inf	4.41795	12	0.00156002	**
m	AT1R-S347A/S348A	ΔQ-GRK vs. GRK3	0.0314734	0.0194469	Inf	6.54774	12	3.58112e-05	***
m	AT1R-S347A/S348A	ΔQ-GRK vs. GRK5	0.064501	0.0524745	Inf	13.4188	12	4.49019e-12	***
m	AT1R-S347A/S348A	ΔQ-GRK vs. GRK6	0.0913668	0.0793403	Inf	19.008	12	2.22045e-16	***
m	AT1R-S347A/S348A	ΔQ-GRK vs. Control	-0.00332325	-0.0153497	Inf	-0.691371	12	0.960559
