# Supplementary material for: GPCR kinase knockout cells reveal the impact of individual GRKs on arrestin binding and GPCR regulation
Source: Nat Commun. 2022 Jan 27;13:540. doi: 10.1038/s41467-022-28152-8 (PMC8795447; doi:10.1038/s41467-022-28152-8)
Supplement: Supplementary file 4 — Source Data [file 41467_2022_28152_MOESM4_ESM.zip › Reporting Summary Statistics/Suppl. Fig.1_statistics.xlsx]

## Sheet: Sheet 1
Suppl. Figure 1	contrast	effect_size	lower_95%_CI	upper_95%_CI	t_statistic	degrees_of_freedom	p_value	significance
c_Growth_Rates	dGRK2 - Control	0.0377907	-0.180589	0.256171	0.486605	384	0.999939
c_Growth_Rates	dGRK2/3 - Control	-0.0987344	-0.317114	0.119646	-1.27134	384	0.867754
c_Growth_Rates	dGRK2/3/5 - Control	-0.0910189	-0.289372	0.107335	-1.29032	384	0.857218
c_Growth_Rates	dGRK2/3/6 - Control	-0.121223	-0.319577	0.0771301	-1.71851	384	0.54681
c_Growth_Rates	dGRK2/5/6 - Control	-0.076779	-0.275133	0.121574	-1.08845	384	0.946278
c_Growth_Rates	dGRK3 - Control	-0.138745	-0.357125	0.0796347	-1.78653	384	0.494315
c_Growth_Rates	dGRK3/5/6 - Control	-0.115413	-0.313767	0.0829405	-1.63614	384	0.611526
c_Growth_Rates	dGRK5 - Control	-0.0391978	-0.257578	0.179182	-0.504724	384	0.999913
c_Growth_Rates	dGRK5/6 - Control	-0.180419	-0.398799	0.0379614	-2.32313	384	0.175904
c_Growth_Rates	dGRK6 - Control	-0.145328	-0.363708	0.073052	-1.87129	384	0.431452
c_Growth_Rates	dQ-GRK - Control	-0.218705	-0.437085	-0.000324598	-2.81611	384	0.0494547	*
d_anti-GRK2	dGRK3 - Control	-0.129544	-0.379925	0.120837	-1.42773	22	0.535271
d_anti-GRK2	dGRK3/5/6 - Control	0.0165566	-0.233825	0.266938	0.182473	22	0.999892
d_anti-GRK2	dGRK5 - Control	0.0722711	-0.17811	0.322652	0.796514	22	0.914869
d_anti-GRK2	dGRK5/6 - Control	-0.0344238	-0.284805	0.215958	-0.379391	22	0.996344
d_anti-GRK2	dGRK6 - Control	0.0534798	-0.196902	0.303861	0.589412	22	0.97405
d_anti-GRK3	dGRK2 - Control	-0.0669027	-0.384001	0.250196	-0.582281	22	0.975361
d_anti-GRK3	dGRK2/5/6 - Control	-0.320373	-0.637472	-0.0032745	-2.78834	22	0.0471264	*
d_anti-GRK3	dGRK5 - Control	-0.203737	-0.520835	0.113362	-1.7732	22	0.32769
d_anti-GRK3	dGRK5/6 - Control	-0.20149	-0.518589	0.115609	-1.75365	22	0.337875
d_anti-GRK3	dGRK6 - Control	-0.212114	-0.529213	0.104985	-1.84611	22	0.291422
d_anti-GRK5	dGRK2 - Control	0.34056	-0.326901	1.00802	1.40828	22	0.548289
d_anti-GRK5	dGRK2/3 - Control	0.424226	-0.243235	1.09169	1.75426	22	0.337742
d_anti-GRK5	dGRK2/3/6 - Control	-0.111993	-0.779453	0.555468	-0.463112	22	0.990915
d_anti-GRK5	dGRK3 - Control	0.163319	-0.504141	0.83078	0.675358	22	0.954751
d_anti-GRK5	dGRK6 - Control	0.34218	-0.325281	1.00964	1.41498	22	0.543773
d_anti-GRK6	dGRK2 - Control	-0.0617048	-0.435522	0.312113	-0.455589	22	0.991562
d_anti-GRK6	dGRK2/3 - Control	0.344256	-0.029561	0.718074	2.54177	22	0.0792758
d_anti-GRK6	dGRK2/3/5 - Control	-0.3619	-0.735718	0.0119173	-2.67204	22	0.060402
d_anti-GRK6	dGRK3 - Control	-0.0323759	-0.406193	0.341442	-0.239043	22	0.999594
d_anti-GRK6	dGRK5 - Control	-0.0294756	-0.403293	0.344342	-0.217629	22	0.999743
