# Supplementary material for: GPCR kinase knockout cells reveal the impact of individual GRKs on arrestin binding and GPCR regulation
Source: Nat Commun. 2022 Jan 27;13:540. doi: 10.1038/s41467-022-28152-8 (PMC8795447; doi:10.1038/s41467-022-28152-8)
Supplement: Supplementary file 4 — Source Data [file 41467_2022_28152_MOESM4_ESM.zip › Reporting Summary Statistics/Suppl. Fig.2_statistics.xlsx]

## Sheet: Sheet 1
Suppl. Figure 2	contrast	effect_size	lower_95%_CI	upper_95%_CI	t_statistic	degrees_of_freedom	p_value	significance
b_pS363	dGRK2 - Control	0.0821511	-0.774132	0.938434	0.270192	24	0.9999
b_pS363	dGRK2/3 - Control	-0.0316081	-0.887891	0.824675	-0.103958	24	1
b_pS363	dGRK3 - Control	-0.1972	-1.05348	0.659083	-0.648583	24	0.9793
b_pS363	dGRK5 - Control	-0.466955	-1.32324	0.389328	-1.5358	24	0.49869
b_pS363	dGRK5/6 - Control	-0.483941	-1.34022	0.372342	-1.59166	24	0.46248
b_pS363	dGRK6 - Control	-0.115779	-0.972062	0.740504	-0.380792	24	0.999071
b_pS363	dQ-GRK - Control	0.466018	-0.390265	1.3223	1.53272	24	0.500449
b_pS375	dGRK2 - Control	-0.408096	-1.20576	0.389563	-1.43918	24	0.563595
b_pS375	dGRK2/3 - Control	-0.735095	-1.53275	0.0625638	-2.59236	24	0.0797921
b_pS375	dGRK3 - Control	-0.470161	-1.26782	0.327499	-1.65805	24	0.421086
b_pS375	dGRK5 - Control	-0.369247	-1.16691	0.428412	-1.30217	24	0.658903
b_pS375	dGRK5/6 - Control	-0.499333	-1.29699	0.298326	-1.76093	24	0.361723
b_pS375	dGRK6 - Control	-0.156851	-0.95451	0.640808	-0.553146	24	0.99129
b_pS375	dQ-GRK - Control	-0.995831	-1.79349	-0.198172	-3.51187	24	0.0101955	*
b_pT370	dGRK2 - Control	-0.462764	-0.925862	0.000333652	-2.81311	24	0.0501962
b_pT370	dGRK2/3 - Control	-0.692885	-1.15598	-0.229787	-4.212	24	0.00182991	**
b_pT370	dGRK3 - Control	-0.444602	-0.9077	0.018496	-2.7027	24	0.0633251
b_pT370	dGRK5 - Control	-0.377886	-0.840984	0.0852116	-2.29714	24	0.143137
b_pT370	dGRK5/6 - Control	-0.46422	-0.927318	-0.00112257	-2.82196	24	0.0491835	*
b_pT370	dGRK6 - Control	-0.277996	-0.741093	0.185102	-1.68992	24	0.402081
b_pT370	dQ-GRK - Control	-0.932119	-1.39522	-0.469021	-5.66628	24	2.79352e-05	***
b_pT376	dGRK2 - Control	-0.744427	-1.45265	-0.0362076	-2.9578	24	0.0367219	*
b_pT376	dGRK2/3 - Control	-0.944896	-1.65312	-0.236677	-3.75431	24	0.00577129	**
b_pT376	dGRK3 - Control	-0.600567	-1.30879	0.107653	-2.3862	24	0.120602
b_pT376	dGRK5 - Control	-0.247167	-0.955387	0.461052	-0.982058	24	0.863043
b_pT376	dGRK5/6 - Control	-0.425368	-1.13359	0.282851	-1.6901	24	0.401967
b_pT376	dGRK6 - Control	-0.132091	-0.84031	0.576129	-0.52483	24	0.993542
b_pT376	dQ-GRK - Control	-0.988223	-1.69644	-0.280003	-3.92646	24	0.0037529	**
b_pT379	dGRK2 - Control	-0.476605	-0.962586	0.00937641	-2.7593	24	0.0563324
b_pT379	dGRK2/3 - Control	-0.68631	-1.17229	-0.200328	-3.97338	24	0.00361226	**
b_pT379	dGRK3 - Control	-0.429515	-0.915496	0.0564666	-2.48667	24	0.0989384
b_pT379	dGRK5 - Control	-0.193279	-0.67926	0.292703	-1.11898	24	0.782505
b_pT379	dGRK5/6 - Control	-0.438344	-0.924325	0.0476377	-2.53778	24	0.089347
b_pT379	dGRK6 - Control	-0.0435101	-0.529491	0.442471	-0.251901	24	0.999937
b_pT379	dQ-GRK - Control	-0.947756	-1.43374	-0.461774	-5.48702	24	0.000102698	***
d	dGRK2/3 - Control	-15.5365	-27.3466	-3.72649	-3.34117	20	0.00889442	**
d	dGRK5/6 - Control	1.03308	-10.777	12.8431	0.222166	20	0.992171
d	dQ - Control	-17.6721	-29.4822	-5.86211	-3.80044	20	0.00310135	**
