# Supplementary material for: GPCR kinase knockout cells reveal the impact of individual GRKs on arrestin binding and GPCR regulation
Source: Nat Commun. 2022 Jan 27;13:540. doi: 10.1038/s41467-022-28152-8 (PMC8795447; doi:10.1038/s41467-022-28152-8)
Supplement: Supplementary file 4 — Source Data [file 41467_2022_28152_MOESM4_ESM.zip › Reporting Summary Statistics/Suppl. Fig.3_statistics.xlsx]

## Sheet: Suppl. Fig. 3c
contrasts	effect_size	lower_95%_CI	upper_95%_CI	t_statistic	degrees_of_freedom	p_value	significance
anti-GRK3 - anti-GRK2	4.91657	1.12464	8.70849	3.84801	12	0.0106299	*
anti-GRK5 - anti-GRK2	11.0974	7.30547	14.8893	8.68551	12	3.02909e-05	***
anti-GRK6 - anti-GRK2	3.23343	-0.558494	7.02536	2.53069	12	0.105065
anti-GRK5 - anti-GRK3	6.18083	2.3889	9.97276	4.8375	12	0.00195418	**
anti-GRK6 - anti-GRK3	-1.68313	-5.47506	2.10879	-1.31732	12	0.569918
anti-GRK6 - anti-GRK5	-7.86396	-11.6559	-4.07203	-6.15483	12	0.000185987	***
