# Supplementary material for: GPCR kinase knockout cells reveal the impact of individual GRKs on arrestin binding and GPCR regulation
Source: Nat Commun. 2022 Jan 27;13:540. doi: 10.1038/s41467-022-28152-8 (PMC8795447; doi:10.1038/s41467-022-28152-8)
Supplement: Supplementary file 4 — Source Data [file 41467_2022_28152_MOESM4_ESM.zip › Reporting Summary Statistics/Suppl. Fig.6_statistics.xlsx]

## Sheet: details
		ΔQ-GRK vs. GRK2							ΔQ-GRK vs. GRK3							ΔQ-GRK vs. GRK5							ΔQ-GRK vs. GRK6							ΔQ-GRK vs. Control
GPCR	βarr	degrees of freedom	effect size (Cohen's d)	lower 95% CI	upper 95% CI	t statistic	p value		degrees of freedom	effect size (Cohen's d)	lower 95% CI	upper 95% CI	t statistic	p value		degrees of freedom	effect size (Cohen's d)	lower 95% CI	upper 95% CI	t statistic	p value		degrees of freedom	effect size (Cohen's d)	lower 95% CI	upper 95% CI	t statistic	p value		degrees of freedom	effect size (Cohen's d)	lower 95% CI	upper 95% CI	t statistic	p value
AT1R	βarr1	12	0.00502317	-0.00251274	Inf	1.66695	0.187419		12	0.00958435	0.00204843	Inf	3.18058	0.0151678	*	12	0.02253	0.0149941	Inf	7.47663	1.07392e-05	***	12	0.0307022	0.0231663	Inf	10.1886	7.44431e-08	***	12	-0.00022026	-0.00775617	Inf	-0.0730936	0.853837
AT1R	βarr2	12	0.0186993	-7.95405e-05	Inf	2.49229	0.0508713		12	0.0220196	0.00324076	Inf	2.93483	0.0236519	*	12	0.0513581	0.0325793	Inf	6.84515	1.40737e-05	***	12	0.0796646	0.0608858	Inf	10.6179	1.08447e-07	***	12	-0.011334	-0.0301129	Inf	-1.51063	0.99525
β2ADR	βarr1	12	-0.0114401	-0.0862751	Inf	-0.382493	0.920838		12	0.00730542	-0.0675296	Inf	0.244253	0.752021		12	0.00891618	-0.0659189	Inf	0.298108	0.731668		12	-0.0281153	-0.10295	Inf	-0.940021	0.978544		12	-0.0592329	-0.134068	Inf	-1.98042	0.998699
β2ADR	βarr2	11	-0.0447775	-0.153688	Inf	-1.04381	0.984861		11	-0.0449893	-0.1539	Inf	-1.04875	0.984978		11	0.00514356	-0.103767	Inf	0.119902	0.803627		11	-0.089707	-0.198617	Inf	-2.09117	0.999039		11	-0.148307	-0.270072	Inf	-3.09222	0.99993
β2V2R	βarr1	12	-0.00565488	-0.102316	Inf	-0.146319	0.872493		12	0.0127941	-0.0838669	Inf	0.331044	0.718789		12	0.0442106	-0.0524504	Inf	1.14394	0.365103		12	0.0619776	-0.0346834	Inf	1.60365	0.20469		12	-0.0260606	-0.122722	Inf	-0.674312	0.958916
β2V2R	βarr2	12	-0.0227007	-0.443962	Inf	-0.134823	0.869679		12	-0.0032318	-0.424493	Inf	-0.0191941	0.838828		12	0.013813	-0.407449	Inf	0.0820376	0.80818		12	-0.0160678	-0.437329	Inf	-0.0954291	0.859711		12	-0.0730785	-0.49434	Inf	-0.434024	0.929094
C5aR1	βarr1	12	0.0106661	-0.00908945	Inf	1.35039	0.285951		12	0.00258077	-0.0171748	Inf	0.32674	0.72058		12	0.00910685	-0.0106487	Inf	1.15298	0.361375		12	0.0175939	-0.00216165	Inf	2.22749	0.0790613		12	-0.0289895	-0.0487451	Inf	-3.67023	0.999977
C5aR1	βarr2	12	0.0138479	-0.0506434	Inf	0.53772	0.632393		12	0.0138967	-0.0505947	Inf	0.539614	0.631562		12	0.00155619	-0.0629352	Inf	0.0604276	0.814987		12	0.0100123	-0.0544791	Inf	0.38878	0.695586		12	-0.060071	-0.124562	Inf	-2.33258	0.999502
M1R	βarr1	18	-0.00561941	-0.0213437	Inf	-0.860946	0.974982		18	-0.0122728	-0.027997	Inf	-1.8803	0.998698		18	-0.0151671	-0.0308913	Inf	-2.32374	0.99969		18	-0.0136047	-0.0293289	Inf	-2.08436	0.999322		18	-0.0223037	-0.038028	Inf	-3.41714	0.99999
M1R	βarr2	12	-0.00328582	-0.0483327	Inf	-0.182542	0.881032		12	0.0040619	-0.040985	Inf	0.225656	0.758919		12	-0.00772821	-0.0527751	Inf	-0.429336	0.928413		12	-0.0541434	-0.0991903	Inf	-3.0079	0.999914		12	-0.0411459	-0.0861928	Inf	-2.28583	0.99943
M2R	βarr1	12	-0.00427919	-0.0136704	Inf	-1.14061	0.987164		12	-0.00804939	-0.0174406	Inf	-2.14555	0.999148		12	-7.57804e-05	-0.00946702	Inf	-0.0201991	0.839186		12	0.00601537	-0.00337587	Inf	1.60338	0.204796		12	-0.00697407	-0.0163653	Inf	-1.85892	0.998152
M2R	βarr2	15	0.0604146	-0.0143402	Inf	1.95982	0.11231		15	0.0321956	-0.032544	Inf	1.20598	0.327946		15	0.0118751	-0.0628797	Inf	0.385222	0.683907		15	0.0371622	-0.0375925	Inf	1.20552	0.328284		15	-0.00711078	-0.0818656	Inf	-0.23067	0.883534
M3R	βarr1	18	-0.00174979	-0.0204947	Inf	-0.224557	0.890903		18	-0.00460743	-0.0233524	Inf	-0.591289	0.951145		18	-0.000504171	-0.0192491	Inf	-0.0647023	0.851738		18	-0.00176432	-0.0205093	Inf	-0.226423	0.891311		18	-0.00494792	-0.0236929	Inf	-0.634987	0.955945
M3R	βarr2	12	0.0212107	-0.0631821	Inf	0.629289	0.591897		12	0.0202015	-0.0641913	Inf	0.599347	0.605244		12	0.0275872	-0.0568056	Inf	0.81847	0.506394		12	-0.0164244	-0.100817	Inf	-0.487285	0.936953		12	-0.0150886	-0.0994815	Inf	-0.447656	0.93123
M4R	βarr1	18	0.00465694	-0.016917	Inf	0.519639	0.638951		18	-0.014902	-0.0364759	Inf	-1.66283	0.997468		18	-0.0075312	-0.0291051	Inf	-0.840361	0.973662		18	-0.0154815	-0.0370554	Inf	-1.72749	0.997943		18	-0.00715224	-0.0287261	Inf	-0.798075	0.970657
M4R	βarr2	12	-0.00882342	-0.0717545	Inf	-0.350672	0.915297		12	-0.0130092	-0.0759403	Inf	-0.51703	0.941034		12	-0.000846793	-0.0637779	Inf	-0.0336544	0.842959		12	-0.0537252	-0.116656	Inf	-2.13522	0.999145		12	0.0268729	-0.0360582	Inf	1.06802	0.396708
M5R	βarr1	12	-0.0100824	-0.0504631	Inf	-0.624858	0.953822		12	-0.00993709	-0.0503178	Inf	-0.615854	0.952898		12	-0.000586125	-0.0409668	Inf	-0.0363253	0.843748		12	0.0412521	0.00087135	Inf	2.55661	0.0456502	*	12	-0.0316469	-0.0720276	Inf	-1.96133	0.998599
M5R	βarr2	12	-0.0799872	-0.36301	Inf	-0.707121	0.961972		12	-0.0762328	-0.359255	Inf	-0.673931	0.958858		12	0.00895653	-0.274066	Inf	0.0791796	0.809106		12	0.16202	-0.121002	Inf	1.43233	0.257724		12	-0.112785	-0.395808	Inf	-0.99707	0.981462
MOP	βarr1	12	-0.0332468	-0.0803075	Inf	-1.76667	0.997604		12	-0.0146363	-0.061697	Inf	-0.777745	0.968003		12	-0.00564289	-0.0527036	Inf	-0.299853	0.905941		12	-0.0357612	-0.082822	Inf	-1.90029	0.998364		12	-0.0390499	-0.0861106	Inf	-2.07504	0.998964
MOP	βarr2	11	-0.0750578	-0.211609	Inf	-1.36135	0.987778		11	0.0114699	-0.125081	Inf	0.208035	0.725556		11	0.0254768	-0.111074	Inf	0.462083	0.623651		11	-0.0679788	-0.20453	Inf	-1.23296	0.98335		11	-0.0480942	-0.184645	Inf	-0.872305	0.961898
PTHR	βarr1	12	-0.0680213	-0.177366	Inf	-1.55519	0.995751		12	-0.0104261	-0.119771	Inf	-0.238376	0.893374		12	0.0336662	-0.0756785	Inf	0.769721	0.528441		12	-0.0586919	-0.168037	Inf	-1.34189	0.992484		12	-0.0959839	-0.205329	Inf	-2.19451	0.999249
PTHR	βarr2	12	-0.142321	-0.329785	Inf	-1.8982	0.998328		12	-0.156967	-0.344431	Inf	-2.09353	0.999022		12	-0.00236589	-0.18983	Inf	-0.0315549	0.842374		12	-0.026682	-0.214146	Inf	-0.35587	0.916216		12	-0.297669	-0.485133	Inf	-3.97014	0.999992
V2R	βarr1	12	0.563867	0.14238	Inf	3.3481	0.0112715	*	12	0.542184	0.120697	Inf	3.21935	0.0141813	*	12	0.515924	0.0944366	Inf	3.06342	0.0188488	*	12	0.673278	0.251791	Inf	3.99775	0.00363215	**	12	0.0958408	-0.325646	Inf	0.569078	0.618565
V2R	βarr2	12	1.30747	0.456208	Inf	3.84345	0.00495073	**	12	1.601	0.749739	Inf	4.70632	0.000908644	***	12	1.15844	0.307179	Inf	3.40536	0.0100992	*	12	1.61203	0.760771	Inf	4.73875	0.00109204	**	12	0.378878	-0.472379	Inf	1.11376	0.377335
