# Supplementary material for: GPCR kinase knockout cells reveal the impact of individual GRKs on arrestin binding and GPCR regulation
Source: Nat Commun. 2022 Jan 27;13:540. doi: 10.1038/s41467-022-28152-8 (PMC8795447; doi:10.1038/s41467-022-28152-8)
Supplement: Supplementary file 4 — Source Data [file 41467_2022_28152_MOESM4_ESM.zip › Reporting Summary Statistics/Suppl. Fig.7_statistics.xlsx]

## Sheet: Suppl. Fig.7 d +f
Figure panel	colocalisation	condition	effect_size	lower_95%_CI	upper_95%_CI	t_statistic	degrees_of_freedom	p_value	significance
d	PTH1R_bArr2	dQ+EV	-0.275085	-0.384768	-0.00334889	-2.04009	54	0.0462454	*
d	PTH1R_bArr2	dQ+GRK2	-2.38119	-10.4043	-7.91097	-14.8705	38	1.99862e-17	***
d	PTH1R_bArr2	dQ+GRK3	-2.21904	-10.8239	-7.95981	-13.3142	35	2.91301e-15	***
d	PTH1R_bArr2	dQ+GRK5	-2.04375	-6.22149	-4.45411	-12.2625	35	3.16289e-14	***
d	PTH1R_bArr2	dQ+GRK6	-1.5868	-4.72775	-3.23715	-10.7622	45	4.95473e-14	***
d	PTH1R_Rab5	dQ+EV	-0.351647	-0.361934	-0.0420759	-2.53576	51	0.0143271	*
d	PTH1R_Rab5	dQ+GRK2	-0.987984	-1.18624	-0.627961	-6.55355	43	5.7217e-08	***
d	PTH1R_Rab5	dQ+GRK3	-0.903063	-1.04431	-0.503366	-5.78243	40	9.55828e-07	***
d	PTH1R_Rab5	dQ+GRK5	-1.3831	-1.67992	-1.07446	-9.17443	43	1.1035e-11	***
d	PTH1R_Rab5	dQ+GRK6	-0.910577	-0.822427	-0.434266	-6.50282	50	3.59861e-08	***
f	PTH1R_bArr1	dQ+EV	-0.170588	-0.800143	0.311219	-0.902668	27	0.374685
f	PTH1R_bArr1	dQ+GRK2	-2.01706	-10.7517	-7.87414	-13.0721	41	3.2695e-16	***
f	PTH1R_bArr1	dQ+GRK3	-3.3334	-15.0936	-12.5421	-21.8586	42	1.44833e-24	***
f	PTH1R_bArr1	dQ+GRK5	-2.66019	-12.5956	-10.1406	-18.6213	48	1.33035e-23	***
f	PTH1R_bArr1	dQ+GRK6	-2.82686	-8.86627	-7.01919	-17.4259	37	2.00563e-19	***
f	PTH1R_Rab5	dQ+EV	-0.351864	-0.530843	-0.0180747	-2.16904	37	0.0365786	*
f	PTH1R_Rab5	dQ+GRK2	-0.972441	-1.31321	-0.681828	-6.37672	42	1.13987e-07	***
f	PTH1R_Rab5	dQ+GRK3	-1.81498	-2.19037	-1.56184	-12.0392	43	2.31385e-15	***
f	PTH1R_Rab5	dQ+GRK5	-1.12724	-1.37327	-0.824832	-8.05012	50	1.39161e-10	***
f	PTH1R_Rab5	dQ+GRK6	-0.93328	-1.23015	-0.595897	-5.82833	38	9.79174e-07	***
