# Supplementary material for: GPCR kinase knockout cells reveal the impact of individual GRKs on arrestin binding and GPCR regulation
Source: Nat Commun. 2022 Jan 27;13:540. doi: 10.1038/s41467-022-28152-8 (PMC8795447; doi:10.1038/s41467-022-28152-8)
Supplement: Supplementary file 4 — Source Data [file 41467_2022_28152_MOESM4_ESM.zip › Reporting Summary Statistics/Suppl. Fig.8_statistics.xlsx]

## Sheet: Suppl. Fig 8a-d
			ΔQ-GRK vs. GRK2							ΔQ-GRK vs. GRK3							ΔQ-GRK vs. GRK5							ΔQ-GRK vs. GRK6							ΔQ-GRK vs. Control
Figure panel	GPCR	βarr	degrees of freedom	effect size (Cohen's d)	lower 95% CI	upper 95% CI	t statistic	p value		degrees of freedom	effect size (Cohen's d)	lower 95% CI	upper 95% CI	t statistic	p value		degrees of freedom	effect size (Cohen's d)	lower 95% CI	upper 95% CI	t statistic	p value		degrees of freedom	effect size (Cohen's d)	lower 95% CI	upper 95% CI	t statistic	p value		degrees of freedom	effect size (Cohen's d)	lower 95% CI	upper 95% CI	t statistic	p value
a, b	V2R	βarr2	12	1.30747	0.456208	Inf	3.84345	0.00495073	**	12	1.601	0.749739	Inf	4.70632	0.000908644	***	12	1.15844	0.307179	Inf	3.40536	0.0100992	*	12	1.61203	0.760771	Inf	4.73875	0.00109204	**	12	0.378878	-0.472379	Inf	1.11376	0.377335
c, d	V2R	βarr2-dFLR	12	0.19938	-0.822238	Inf	0.488676	0.653501		12	-0.039729	-1.06135	Inf	-0.097375	0.860178		12	0.363348	-0.65827	Inf	0.890557	0.473978		12	0.546457	-0.47516	Inf	1.33935	0.289935		12	-0.109252	-1.13087	Inf	-0.267774	0.899585
