# Supplementary material for: GPCR kinase knockout cells reveal the impact of individual GRKs on arrestin binding and GPCR regulation
Source: Nat Commun. 2022 Jan 27;13:540. doi: 10.1038/s41467-022-28152-8 (PMC8795447; doi:10.1038/s41467-022-28152-8)
Supplement: Supplementary file 4 — Source Data [file 41467_2022_28152_MOESM4_ESM.zip › Reporting Summary Statistics/Suppl. Fig.9_statistics.xlsx]

## Sheet: Suppl. Fig. 9
contrast	effect_size	lower_95%_CI	upper_95%_CI	t_statistic	degrees of freedom	p-value	significance
ΔQ-GRK + EV - ΔQ-GRK + GRK2-KD	-0.0796272	-0.589162	Inf	-0.377658	8	0.861869
ΔQ-GRK + EV - ΔQ-GRK + GRK6-KD	-0.130639	-0.640174	Inf	-0.619598	8	0.910586
Control + EV - ΔQ-GRK + EV	0.185477	-0.324058	Inf	0.879683	8	0.387412
