# Supplementary material for: GPCR kinase knockout cells reveal the impact of individual GRKs on arrestin binding and GPCR regulation
Source: Nat Commun. 2022 Jan 27;13:540. doi: 10.1038/s41467-022-28152-8 (PMC8795447; doi:10.1038/s41467-022-28152-8)
Supplement: Supplementary file 4 — Source Data [file 41467_2022_28152_MOESM4_ESM.zip › Reporting Summary Statistics/Suppl. Table 1_statistics.xlsx]

## Sheet: results
GPCR	βarr	condition	effect_size	lower_95%_CI	upper_95%_CI	t_statistic	degrees_of_freedom	p_value	significance
AT1R	βarr1	ΔQ-GRK + EV	3.02119	0.348898	0.915862	5.30078	6.83527	0.00121142	**
AT1R	βarr1	ΔQ-GRK + GRK2	4.08671	2.49595	4.28437	8.63209	8.63429	1.56321e-05	***
AT1R	βarr1	ΔQ-GRK + GRK3	11.0186	2.22333	2.6674	23.3739	15.7785	1.14625e-13	***
AT1R	βarr1	ΔQ-GRK + GRK5	4.15154	0.52858	0.913356	8.38748	9.67977	9.56676e-06	***
AT1R	βarr1	ΔQ-GRK + GRK6	2.27908	0.15942	0.422755	4.83466	11.6146	0.000448422	***
AT1R	βarr1	Control + EV	3.90017	2.27081	4.22461	7.80033	7.28006	8.70929e-05	***
AT1R	βarr2	ΔQ-GRK + EV	4.43866	0.808367	1.0358	16.3087	47.3865	4.55211e-21	***
AT1R	βarr2	ΔQ-GRK + GRK2	10.9834	1.01533	1.21864	23.2993	15.9465	9.63626e-14	***
AT1R	βarr2	ΔQ-GRK + GRK3	6.90249	0.958359	1.30161	14.6424	10.1419	3.7604e-08	***
AT1R	βarr2	ΔQ-GRK + GRK5	2.02358	0.186266	0.373793	6.07073	33.801	7.13392e-07	***
AT1R	βarr2	ΔQ-GRK + GRK6	0.963024	0.0190901	0.110118	2.88907	32.6391	0.00681303	**
AT1R	βarr2	Control + EV	3.38192	1.25732	1.69314	13.7237	36.4963	5.56026e-16	***
AT1R	βarr2	ΔQ-GRK + GRK5-KD	4.03354	0.719441	1.01522	12.1006	24.1368	9.72808e-12	***
AT1R	βarr2	ΔQ-GRK + GRK6-KD	3.25774	0.767298	1.17504	9.77323	27.0609	2.26418e-10	***
AT1R	βarr2	ΔGRK2,3,6	3.11995	0.764859	1.56651	6.32474	12.2034	3.5243e-05	***
AT1R	βarr2	ΔGRK2,3,5	10.4252	1.33255	1.62159	22.1152	12.7995	1.40379e-11	***
AT1R	βarr1-dFLR	ΔQ-GRK + EV	-0.00412085	-0.361829	0.358929	-0.00874164	12.3306	0.993165
AT1R	βarr1-dFLR	ΔQ-GRK + GRK2	2.48132	0.858398	2.35	4.9798	7.82265	0.00115407	**
AT1R	βarr1-dFLR	ΔQ-GRK + GRK3	3.36302	0.861748	1.64736	7.0807	10.3847	2.76912e-05	***
AT1R	βarr1-dFLR	ΔQ-GRK + GRK5	0.553489	-0.0583861	0.20103	1.17413	14.6957	0.259021
AT1R	βarr1-dFLR	ΔQ-GRK + GRK6	-0.382566	-0.135723	0.0617892	-0.811545	12.5635	0.43216
AT1R	βarr1-dFLR	Control + EV	2.92338	0.755706	1.84865	5.46914	8.2227	0.000541385	***
AT1R	βarr2-dFLR	ΔQ-GRK + EV	-0.543692	-0.453762	0.134616	-1.15334	15.4286	0.266324
AT1R	βarr2-dFLR	ΔQ-GRK + GRK2	3.02227	0.689227	1.44366	6.06753	13.9048	2.98517e-05	***
AT1R	βarr2-dFLR	ΔQ-GRK + GRK3	3.25309	0.69758	1.38454	6.50617	13.8751	1.44916e-05	***
AT1R	βarr2-dFLR	ΔQ-GRK + GRK5	-0.312112	-0.135124	0.071685	-0.662089	13.1182	0.519377
AT1R	βarr2-dFLR	ΔQ-GRK + GRK6	-0.25455	-0.163982	0.0993849	-0.523664	14.718	0.608308
AT1R	βarr2-dFLR	Control + EV	3.09113	0.997751	2.1408	6.18225	9.28683	0.00014221	***
AT1R + PKC inhibitor	βarr1	ΔQ-GRK + EV	0.0361485	-0.285116	0.306247	0.0766826	13.9106	0.939968
AT1R + PKC inhibitor	βarr1	ΔQ-GRK + GRK2	2.1363	0.535253	2.63248	3.66565	6.21131	0.00988524	**
AT1R + PKC inhibitor	βarr1	ΔQ-GRK + GRK3	3.62419	1.41075	2.56351	7.68807	9.93948	1.72488e-05	***
AT1R + PKC inhibitor	βarr1	ΔQ-GRK + GRK5	2.52035	0.308058	0.729552	5.34648	12.3584	0.000157885	***
AT1R + PKC inhibitor	βarr1	ΔQ-GRK + GRK6	0.790834	-0.0297474	0.252878	1.67761	15.5479	0.113407
AT1R + PKC inhibitor	βarr1	Control + EV	3.7359	1.54078	2.78331	7.79912	9.59119	1.87796e-05	***
AT1R + PKC inhibitor	βarr2	ΔQ-GRK + EV	2.83606	0.29065	0.610488	6.01619	14.6955	2.57735e-05	***
AT1R + PKC inhibitor	βarr2	ΔQ-GRK + GRK2	10.2444	0.866505	1.0567	21.7317	13.705	5.14599e-12	***
AT1R + PKC inhibitor	βarr2	ΔQ-GRK + GRK3	6.20859	0.760042	1.06688	13.1704	10.5679	6.81745e-08	***
AT1R + PKC inhibitor	βarr2	ΔQ-GRK + GRK5	2.20101	0.132958	0.354313	4.66905	15.8959	0.000260923	***
AT1R + PKC inhibitor	βarr2	ΔQ-GRK + GRK6	0.724578	-0.030433	0.190678	1.53706	15.9093	0.143927
AT1R + PKC inhibitor	βarr2	Control + EV	5.47799	0.86752	1.14256	15.0021	26.7431	1.53085e-14	***
AT1R-S347A	βarr2	ΔQ-GRK + EV	4.99841	0.400589	1.21005	6.12178	3.19243	0.00729712	**
AT1R-S347A	βarr2	ΔQ-GRK + GRK2	4.28654	0.199951	1.48849	5.24992	2.16294	0.0290642	*
AT1R-S347A	βarr2	ΔQ-GRK + GRK3	4.69405	0.357462	1.25746	5.74901	2.96479	0.0107973	*
AT1R-S347A	βarr2	ΔQ-GRK + GRK5	5.42884	0.158549	0.421337	6.64894	3.32588	0.00498525	**
AT1R-S347A	βarr2	ΔQ-GRK + GRK6	1.81818	-0.119613	0.389812	2.22681	2.05278	0.152582
AT1R-S347A	βarr2	Control + EV	16.1125	0.983074	1.30503	19.7337	3.9992	3.89567e-05	***
AT1R-S348A	βarr2	ΔQ-GRK + EV	8.67972	0.63751	1.15965	10.6304	3.16902	0.00138972	**
AT1R-S348A	βarr2	ΔQ-GRK + GRK2	4.15382	0.254497	1.91303	5.08737	2.23791	0.0287976	*
AT1R-S348A	βarr2	ΔQ-GRK + GRK3	4.45636	0.32382	1.7951	5.4579	2.31334	0.0229879	*
AT1R-S348A	βarr2	ΔQ-GRK + GRK5	8.38835	0.21279	0.518955	10.2736	2.00201	0.00931027	**
AT1R-S348A	βarr2	ΔQ-GRK + GRK6	3.6699	0.0224837	0.165103	4.49469	2.66966	0.0262341	*
AT1R-S348A	βarr2	Control + EV	49.2586	1.33387	1.46373	60.3293	3.91512	5.84395e-07	***
AT1R-S347A/S348A	βarr2	ΔQ-GRK + EV	8.61205	0.443734	1.03099	10.5476	2.05182	0.00811772	**
AT1R-S347A/S348A	βarr2	ΔQ-GRK + GRK2	4.42936	0.332638	1.11105	5.42484	3.53921	0.00790077	**
AT1R-S347A/S348A	βarr2	ΔQ-GRK + GRK3	4.72777	0.275392	1.11643	5.79031	2.57749	0.0153719	*
AT1R-S347A/S348A	βarr2	ΔQ-GRK + GRK5	2.11494	-0.0175263	0.489595	2.59026	3.97769	0.0610048
AT1R-S347A/S348A	βarr2	ΔQ-GRK + GRK6	1.11101	-0.121168	0.352615	1.3607	3.96754	0.245773
AT1R-S347A/S348A	βarr2	Control + EV	3.77229	0.115841	2.23499	4.62009	2.07077	0.0409795	*
b2AR	βarr1	ΔQ-GRK + EV	0.511562	-0.134986	0.38955	1.07742	10.276	0.305936
b2AR	βarr1	ΔQ-GRK + GRK2	4.60153	0.715133	1.14099	9.54754	11.4486	8.56857e-07	***
b2AR	βarr1	ΔQ-GRK + GRK3	2.6385	0.584482	1.37686	5.57373	9.2808	0.000309505	***
b2AR	βarr1	ΔQ-GRK + GRK5	3.56489	0.607113	1.10005	7.56228	11.7687	7.47172e-06	***
b2AR	βarr1	ΔQ-GRK + GRK6	3.06865	0.455742	0.920425	6.31866	14.8292	1.45263e-05	***
b2AR	βarr1	Control + EV	1.53506	0.208224	1.12486	3.23432	10.1416	0.00879793	**
b2AR	βarr2	ΔQ-GRK + EV	2.89288	0.19108	0.392865	6.13673	15.9377	1.45705e-05	***
b2AR	βarr2	ΔQ-GRK + GRK2	3.81809	0.992069	1.77392	8.09938	8.34727	3.12593e-05	***
b2AR	βarr2	ΔQ-GRK + GRK3	2.77445	0.999854	2.2774	5.8855	8.24148	0.000328085	***
b2AR	βarr2	ΔQ-GRK + GRK5	2.76068	0.776192	1.77189	5.85629	8.36893	0.00032004	***
b2AR	βarr2	ΔQ-GRK + GRK6	5.06874	1.18387	1.80233	10.7524	10.0408	7.86692e-07	***
b2AR	βarr2	Control + EV	5.94565	0.778106	1.09567	12.6126	14.5247	3.20033e-09	***
b2AR + Epinephrine	βarr2	ΔQ-GRK + EV	2.1687	0.102142	0.280315	4.6005	14.1104	0.000403996	***
b2AR + Epinephrine	βarr2	ΔQ-GRK + GRK2	4.21312	0.597466	1.00167	8.93737	9.08227	8.50531e-06	***
b2AR + Epinephrine	βarr2	ΔQ-GRK + GRK3	5.21254	0.541643	0.814845	11.0575	10.0372	6.08006e-07	***
b2AR + Epinephrine	βarr2	ΔQ-GRK + GRK5	4.21677	0.5077	0.847446	8.94512	9.5452	6.02871e-06	***
b2AR + Epinephrine	βarr2	ΔQ-GRK + GRK6	4.87385	0.661838	1.01703	10.339	11.5901	3.3801e-07	***
b2AR + Epinephrine	βarr2	Control + EV	3.21693	0.478646	0.943932	6.82413	9.87449	4.89783e-05	***
b2AR + Norepinephrine	βarr2	ΔQ-GRK + EV	2.07814	0.0748533	0.216971	4.40841	13.8559	0.000609467	***
b2AR + Norepinephrine	βarr2	ΔQ-GRK + GRK2	2.8917	0.387124	0.840845	6.13423	8.88754	0.000181168	***
b2AR + Norepinephrine	βarr2	ΔQ-GRK + GRK3	3.80472	0.433595	0.773257	8.07103	8.76234	2.4166e-05	***
b2AR + Norepinephrine	βarr2	ΔQ-GRK + GRK5	7.32807	0.493726	0.656612	15.5452	10.992	7.89309e-09	***
b2AR + Norepinephrine	βarr2	ΔQ-GRK + GRK6	5.93264	0.535227	0.756083	12.585	13.4877	7.7726e-09	***
b2AR + Norepinephrine	βarr2	Control + EV	2.85838	0.288429	0.618691	6.06354	10.7363	9.02482e-05	***
b2V2	βarr1	ΔQ-GRK + EV	0.8393	-0.0596957	0.356971	1.57124	10.9471	0.144561
b2V2	βarr1	ΔQ-GRK + GRK2	5.78161	2.37917	3.45422	12.1192	9.82674	3.14189e-07	***
b2V2	βarr1	ΔQ-GRK + GRK3	3.77992	2.21893	3.98327	8.01841	8.53697	2.96002e-05	***
b2V2	βarr1	ΔQ-GRK + GRK5	3.26301	1.00994	1.99285	6.85248	9.53243	5.63095e-05	***
b2V2	βarr1	ΔQ-GRK + GRK6	1.74039	0.251993	1.00481	3.69193	10.5893	0.00378247	**
b2V2	βarr1	Control + EV	2.64573	0.672585	1.54303	5.61245	10.8403	0.000166128	***
b2V2	βarr2	ΔQ-GRK + EV	1.98249	0.205725	0.663951	4.06599	14.1723	0.00112963	**
b2V2	βarr2	ΔQ-GRK + GRK2	4.87487	1.07113	1.67236	10.3412	8.89454	2.96383e-06	***
b2V2	βarr2	ΔQ-GRK + GRK3	4.0572	0.988248	1.65561	8.60662	12.3236	1.46159e-06	***
b2V2	βarr2	ΔQ-GRK + GRK5	3.45268	0.746321	1.39187	7.32425	10.5949	1.84223e-05	***
b2V2	βarr2	ΔQ-GRK + GRK6	1.69195	0.164814	0.694771	3.58916	10.538	0.0045441	**
b2V2	βarr2	Control + EV	2.69672	0.660081	1.5031	5.7206	9.95882	0.000195817	***
C5aR1	βarr1	ΔQ-GRK + EV	2.05778	0.13603	0.675427	3.56418	6.93387	0.00931397	**
C5aR1	βarr1	ΔQ-GRK + GRK2	8.41763	3.2101	4.53803	14.5798	5.52534	1.27433e-05	***
C5aR1	βarr1	ΔQ-GRK + GRK3	7.1649	3.41129	5.16468	12.41	5.22777	4.4574e-05	***
C5aR1	βarr1	ΔQ-GRK + GRK5	4.1817	3.32208	5.63246	8.87074	8.36171	1.55402e-05	***
C5aR1	βarr1	ΔQ-GRK + GRK6	7.20545	2.46374	3.28465	15.2851	11.8039	3.86916e-09	***
C5aR1	βarr1	Control + EV	3.53506	5.27415	9.95505	7.48384	8.11635	6.52204e-05	***
C5aR1	βarr2	ΔQ-GRK + EV	5.90692	0.939623	1.33962	12.5305	11.08	6.91175e-08	***
C5aR1	βarr2	ΔQ-GRK + GRK2	6.2626	1.33805	1.87878	13.285	9.83732	1.3217e-07	***
C5aR1	βarr2	ΔQ-GRK + GRK3	5.59817	1.17283	1.71066	11.8755	10.4565	2.11328e-07	***
C5aR1	βarr2	ΔQ-GRK + GRK5	5.99216	1.24089	1.77671	12.7113	9.1353	4.08809e-07	***
C5aR1	βarr2	ΔQ-GRK + GRK6	5.07525	0.874231	1.33579	10.7662	9.3735	1.38355e-06	***
C5aR1	βarr2	Control + EV	7.37915	1.62336	2.15279	15.6535	11.2638	5.39378e-09	***
M1R	βarr1	ΔQ-GRK + EV	0.509494	-0.0816934	0.321758	1.248	18.4341	0.227651
M1R	βarr1	ΔQ-GRK + GRK2	2.42359	0.457403	0.977885	5.78417	18.4158	1.60839e-05	***
M1R	βarr1	ΔQ-GRK + GRK3	2.29003	0.442122	1.02729	5.32007	16.1188	6.73516e-05	***
M1R	βarr1	ΔQ-GRK + GRK5	2.30601	0.619299	1.43542	5.34874	15.5866	7.12762e-05	***
M1R	βarr1	ΔQ-GRK + GRK6	1.09982	0.0358308	0.647999	2.4016	13.6519	0.0311755	*
M1R	βarr1	Control + EV	1.35812	0.325799	1.74877	3.1407	13.3743	0.00757802	**
M1R	βarr2	ΔQ-GRK + EV	0.764888	-0.036157	0.265424	1.62257	14.7693	0.125828
M1R	βarr2	ΔQ-GRK + GRK2	2.51726	0.291512	0.689809	5.33991	12.6006	0.000149389	***
M1R	βarr2	ΔQ-GRK + GRK3	2.63096	0.179928	0.400442	5.5811	15.9394	4.19456e-05	***
M1R	βarr2	ΔQ-GRK + GRK5	2.7144	0.19024	0.416903	5.75812	13.6694	5.43913e-05	***
M1R	βarr2	ΔQ-GRK + GRK6	2.09087	0.277294	0.824497	4.4354	10.9248	0.00101937	**
M1R	βarr2	Control + EV	2.9673	0.335922	0.69621	6.2946	11.1549	5.52546e-05	***
M2R	βarr1	ΔQ-GRK + EV	0.512042	-0.217199	0.627465	1.07846	10.2651	0.305517
M2R	βarr1	ΔQ-GRK + GRK2	1.67842	0.890299	4.13362	3.54925	8.30582	0.00707556	**
M2R	βarr1	ΔQ-GRK + GRK3	5.77686	3.07695	4.49306	12.0576	9.17519	6.20995e-07	***
M2R	βarr1	ΔQ-GRK + GRK5	0.256295	-0.386461	0.635072	0.525612	13.0386	0.607982
M2R	βarr1	ΔQ-GRK + GRK6	0.505901	-0.19185	0.527604	1.00613	13.2688	0.332351
M2R	βarr1	Control + EV	0.364732	-0.190762	0.399287	0.760766	13.4726	0.459906
M2R	βarr2	ΔQ-GRK + EV	3.03406	0.361758	0.757718	6.06813	13.8953	2.99095e-05	***
M2R	βarr2	ΔQ-GRK + GRK2	3.74092	1.40586	2.63029	7.41032	9.38632	3.23567e-05	***
M2R	βarr2	ΔQ-GRK + GRK3	2.88626	1.97918	3.25491	8.63455	17.5772	9.79692e-08	***
M2R	βarr2	ΔQ-GRK + GRK5	0.792125	-0.0714349	0.375945	1.51137	10.2611	0.160861
M2R	βarr2	ΔQ-GRK + GRK6	1.09518	0.0121292	0.265445	2.32324	15.9728	0.0336938	*
M2R	βarr2	Control + EV	1.60191	0.104435	0.636379	3.05574	11.2869	0.010639	*
M2R	βarr2	ΔGRK3/5/6	1.69833	0.158828	0.671711	3.47776	13.8055	0.00376479	**
M2R	βarr2	ΔGRK2/5/6	1.40709	0.0875001	0.518247	2.98488	15.7585	0.00886542	**
M2R	βarr2	ΔGRK2/3/6	1.54922	0.124545	0.61017	3.28639	12.3382	0.00628467	**
M2R	βarr2	ΔGRK2/3/5	2.04842	0.250378	0.73397	4.34535	14.7353	0.000599837	***
M2R	βarr2	ΔGRK5/6	0.416553	-0.12256	0.288907	0.861984	14.9428	0.402318
M2R	βarr2	ΔGRK2/3	1.76702	0.140562	0.558534	3.59272	13.7803	0.00300877	**
M2R	βarr1	ΔGRK3/5/6	0.561563	-0.11425	0.400802	1.19125	14.2559	0.25301
M2R	βarr1	ΔGRK2/5/6	0.498388	-0.163507	0.455139	1.01214	13.842	0.328835
M2R	βarr1	ΔGRK2/3/6	-0.155758	-0.215954	0.157733	-0.330414	15.9217	0.745395
M2R	βarr1	ΔGRK2/3/5	0.444338	-0.190215	0.406924	0.800165	10.8443	0.440792
M2R	βarr1	ΔGRK5/6	0.275724	-0.232788	0.402914	0.584898	11.675	0.569748
M2R	βarr1	ΔGRK2/3	0.566911	-0.120241	0.370881	1.103	12.9448	0.290109
M3R	βarr1	ΔQ-GRK + EV	1.13458	0.0785702	0.627774	2.6844	19.8164	0.0143293	*
M3R	βarr1	ΔQ-GRK + GRK2	2.1947	0.878734	2.08087	5.36655	11.9513	0.000171386	***
M3R	βarr1	ΔQ-GRK + GRK3	1.41998	0.22919	0.960773	3.47822	14.4609	0.00353629	**
M3R	βarr1	ΔQ-GRK + GRK5	1.57377	0.211279	0.748443	3.74709	18.4475	0.00142394	**
M3R	βarr1	ΔQ-GRK + GRK6	1.00942	0.0332284	0.432112	2.43757	19.4925	0.0245132	*
M3R	βarr1	Control + EV	1.68902	0.362955	1.14465	4.10904	15.0739	0.00092028	***
M3R	βarr2	ΔQ-GRK + EV	3.23064	0.287635	0.573067	6.8327	8.90343	8.02627e-05	***
M3R	βarr2	ΔQ-GRK + GRK2	6.12098	1.40078	1.98458	12.9846	9.64867	1.98681e-07	***
M3R	βarr2	ΔQ-GRK + GRK3	5.57589	1.22047	1.80452	11.8283	8.47423	1.47053e-06	***
M3R	βarr2	ΔQ-GRK + GRK5	5.64072	0.630436	0.914051	11.9658	11.1541	1.04393e-07	***
M3R	βarr2	ΔQ-GRK + GRK6	7.01775	1.04702	1.41054	14.8869	10.958	1.29208e-08	***
M3R	βarr2	Control + EV	6.23478	1.35605	1.90677	13.226	9.86292	1.34181e-07	***
M4R	βarr1	ΔQ-GRK + EV	0.793113	-0.0281339	0.466077	1.89928	14.1037	0.0781746
M4R	βarr1	ΔQ-GRK + GRK2	2.70393	0.706798	1.40606	6.4875	13.842	1.51149e-05	***
M4R	βarr1	ΔQ-GRK + GRK3	4.40031	1.50971	2.26547	10.6084	15.6552	1.49418e-08	***
M4R	βarr1	ΔQ-GRK + GRK5	0.475611	-0.0994749	0.342248	1.14326	20.9121	0.265851
M4R	βarr1	ΔQ-GRK + GRK6	0.85567	-0.00316803	0.597129	2.0636	20.0522	0.0522404
M4R	βarr1	Control + EV	-0.171915	-0.352736	0.238454	-0.408432	16.6841	0.688151
M4R	βarr2	ΔQ-GRK + EV	1.46436	0.0984233	0.521695	3.10638	15.9625	0.00680358	**
M4R	βarr2	ΔQ-GRK + GRK2	3.50601	0.79372	1.47278	7.3761	10.6465	1.68285e-05	***
M4R	βarr2	ΔQ-GRK + GRK3	4.60352	1.21891	1.95741	9.73412	8.97331	4.57426e-06	***
M4R	βarr2	ΔQ-GRK + GRK5	1.63648	0.147382	0.640107	3.47151	12.3443	0.0044393	**
M4R	βarr2	ΔQ-GRK + GRK6	1.66486	0.192457	0.828324	3.48431	12.4315	0.00429178	**
M4R	βarr2	Control + EV	1.3161	0.0796301	0.640193	2.79186	12.2358	0.0160298	*
M5R	βarr1	ΔQ-GRK + EV	0.75538	-0.0802125	0.551387	1.6024	13.7811	0.131732
M5R	βarr1	ΔQ-GRK + GRK2	3.63942	4.37057	8.07138	7.71411	8.23649	4.83756e-05	***
M5R	βarr1	ΔQ-GRK + GRK3	5.82112	6.73767	10.1522	11.6422	7.1644	6.51226e-06	***
M5R	βarr1	ΔQ-GRK + GRK5	1.07514	0.00756702	0.693622	2.26296	10.4897	0.0459613	*
M5R	βarr1	ΔQ-GRK + GRK6	1.5714	0.138071	0.718145	3.20279	12.4644	0.00726849	**
M5R	βarr1	Control + EV	3.73222	4.00803	7.71422	7.45786	7.09934	0.00013262	***
M5R	βarr2	ΔQ-GRK + EV	1.55694	0.0605139	0.282381	3.30276	14.5638	0.00499803	**
M5R	βarr2	ΔQ-GRK + GRK2	6.89111	1.65341	2.26427	14.6183	8.57557	2.3351e-07	***
M5R	βarr2	ΔQ-GRK + GRK3	4.41974	1.60502	2.63411	9.37568	8.65363	8.02716e-06	***
M5R	βarr2	ΔQ-GRK + GRK5	1.06708	0.0089025	0.294104	2.26362	15.0684	0.0387839	*
M5R	βarr2	ΔQ-GRK + GRK6	1.68264	0.121308	0.483821	3.56942	14.4661	0.00294056	**
M5R	βarr2	Control + EV	2.77287	0.952295	2.15072	5.88214	8.75706	0.000260532	***
M5R	βarr2	ΔGRK3/5/6	7.28033	0.673134	0.893523	15.4439	12.3191	1.97508e-09	***
M5R	βarr2	ΔGRK2/5/6	2.93217	0.236066	0.486938	6.22007	13.1255	2.98632e-05	***
M5R	βarr2	ΔGRK2/3/6	0.484717	-0.039117	0.11226	1.02824	15.2797	0.31984
M5R	βarr2	ΔGRK2/3/5	0.597383	-0.0454008	0.172079	1.26724	12.1627	0.228796
M5R	βarr2	ΔGRK5/6	10.0771	0.646554	0.789983	21.3767	14.7712	1.60672e-12	***
M5R	βarr2	ΔGRK2/3	2.26957	0.129919	0.334425	4.81449	15.9549	0.000192083	***
MOP	βarr1	ΔQ-GRK + EV	1.06376	0.00499604	0.318763	2.19957	14.9814	0.043953	*
MOP	βarr1	ΔQ-GRK + GRK2	2.34211	0.300618	0.749328	4.96837	15.6906	0.000147648	***
MOP	βarr1	ΔQ-GRK + GRK3	2.54268	0.339787	0.781914	5.39384	15.4529	6.72744e-05	***
MOP	βarr1	ΔQ-GRK + GRK5	1.11002	4.16359e-05	0.19334	2.18182	11.8981	0.0499162	*
MOP	βarr1	ΔQ-GRK + GRK6	0.423452	-0.134907	0.326671	0.898278	12.8946	0.385504
MOP	βarr1	Control + EV	-0.0370498	-0.207057	0.192393	-0.0785945	14.2788	0.938446
MOP	βarr2	ΔQ-GRK + EV	-0.0303907	-0.201299	0.18995	-0.0638829	10.9396	0.950216
MOP	βarr2	ΔQ-GRK + GRK2	3.12068	0.181852	0.359361	6.61997	12.3893	2.10827e-05	***
MOP	βarr2	ΔQ-GRK + GRK3	2.99944	0.213924	0.428923	6.36277	15.283	1.16775e-05	***
MOP	βarr2	ΔQ-GRK + GRK5	1.01196	0.0011514	0.188121	2.1467	15.9374	0.0475566	*
MOP	βarr2	ΔQ-GRK + GRK6	0.660782	-0.0285893	0.139663	1.40173	15.6899	0.180468
MOP	βarr2	Control + EV	0.9087	-0.00904637	0.189154	1.92764	15.873	0.0719887
PTH1R	βarr1	ΔQ-GRK + EV	1.42953	0.0887509	0.517302	3.03249	14.032	0.00893629	**
PTH1R	βarr1	ΔQ-GRK + GRK2	4.16796	3.76887	6.40476	8.83005	8.38327	1.58315e-05	***
PTH1R	βarr1	ΔQ-GRK + GRK3	7.54521	3.66603	4.88319	16.0058	8.58889	1.08139e-07	***
PTH1R	βarr1	ΔQ-GRK + GRK5	6.27947	3.19859	4.51563	13.3208	8.69648	4.39462e-07	***
PTH1R	βarr1	ΔQ-GRK + GRK6	7.21509	3.99677	5.40297	15.3055	8.34067	2.13989e-07	***
PTH1R	βarr1	Control + EV	3.18315	3.45387	7.01485	6.74729	8.22392	0.000128056	***
PTH1R	βarr2	ΔQ-GRK + EV	5.00155	0.565834	0.853329	10.6099	13.6895	5.53454e-08	***
PTH1R	βarr2	ΔQ-GRK + GRK2	4.3159	2.91968	4.87482	9.15541	8.19449	1.39515e-05	***
PTH1R	βarr2	ΔQ-GRK + GRK3	3.83288	2.66037	4.75965	8.13076	8.11428	3.57986e-05	***
PTH1R	βarr2	ΔQ-GRK + GRK5	8.70176	2.52194	3.23563	18.4592	8.37455	4.44988e-08	***
PTH1R	βarr2	ΔQ-GRK + GRK6	6.70961	2.60613	3.59738	14.2332	8.69524	2.53088e-07	***
PTH1R	βarr2	Control + EV	11.3207	4.91403	5.94974	24.0149	8.34569	5.35499e-09	***
PTH1R	βarr2	ΔGRK3/5/6	6.46114	1.30405	1.82368	13.7062	8.62869	3.74157e-07	***
PTH1R	βarr2	ΔGRK2/5/6	7.36741	0.865406	1.15317	15.6286	10.0049	2.34157e-08	***
PTH1R	βarr2	ΔGRK2/3/6	3.04261	1.15486	2.41523	6.45436	8.59256	0.000144376	***
PTH1R	βarr2	ΔGRK2/3/5	3.54463	1.52963	2.87301	7.51929	8.23971	5.82016e-05	***
PTH1R	βarr2	ΔGRK5/6	2.34472	1.32614	3.60377	4.9739	8.16434	0.00102405	**
PTH1R	βarr2	ΔGRK2/3	2.32173	1.55779	4.28925	4.92513	8.10568	0.00111302	**
PTH1R	βarr2	ΔQ-GRK + GRK2-YFP	6.77509	2.1357	2.93781	14.3721	8.74581	2.19859e-07	***
PTH1R	βarr2	ΔQ-GRK + GRK3-YFP	5.9085	1.92459	2.7845	12.5338	8.36178	1.0395e-06	***
PTH1R	βarr2	ΔQ-GRK + GRK5-YFP	5.09009	2.07232	3.19143	10.7977	8.21239	3.89784e-06	***
PTH1R	βarr2	ΔQ-GRK + GRK5-YFP	7.05659	2.32509	3.15907	14.9693	8.64562	1.76137e-07	***
V2R	βarr1	ΔQ-GRK + EV	2.35768	0.190716	0.47563	5.0014	14.4542	0.000176363	***
V2R	βarr1	ΔQ-GRK + GRK2	4.64193	0.272262	0.421674	9.84702	15.9745	3.45269e-08	***
V2R	βarr1	ΔQ-GRK + GRK3	4.25343	0.313347	0.51043	9.0229	13.1015	5.51051e-07	***
V2R	βarr1	ΔQ-GRK + GRK5	3.96924	0.258157	0.442287	8.42002	10.5152	5.39995e-06	***
V2R	βarr1	ΔQ-GRK + GRK6	2.99173	0.139073	0.291657	6.34641	9.38189	0.000111253	***
V2R	βarr1	Control + EV	8.35524	0.635152	0.809097	17.7241	14.743	2.39251e-11	***
V2R	βarr2	ΔQ-GRK + EV	1.98578	0.257099	0.804706	4.21247	12.3224	0.0011383	**
V2R	βarr2	ΔQ-GRK + GRK2	4.15486	0.196792	0.321438	8.8138	15.9991	1.54449e-07	***
V2R	βarr2	ΔQ-GRK + GRK3	3.89175	0.16011	0.270831	8.25565	15.8902	3.86508e-07	***
V2R	βarr2	ΔQ-GRK + GRK5	3.58462	0.161783	0.287129	7.60413	15.6957	1.2021e-06	***
V2R	βarr2	ΔQ-GRK + GRK6	2.61146	0.0853741	0.191564	5.53974	15.6134	4.89949e-05	***
V2R	βarr2	Control + EV	5.24506	0.578273	0.866231	11.1265	10.348	4.37887e-07	***
V2R	βarr1	ΔQ-GRK + GRK2-KD	2.7249	0.273143	0.60734	5.69335	12.9642	7.45284e-05	***
V2R	βarr1	ΔQ-GRK + GRK6-KD	3.31777	0.331602	0.629193	7.03805	11.9451	1.39385e-05	***
V2R	βarr1-dFLR	ΔQ-GRK + EV	-0.0040259	-0.0673091	0.0667695	-0.00854022	15.7888	0.993293
V2R	βarr1-dFLR	ΔQ-GRK + GRK2	0.0714733	-0.0448638	0.0517609	0.151618	15.6213	0.881429
V2R	βarr1-dFLR	ΔQ-GRK + GRK3	1.34054	0.0133645	0.0937805	2.84371	14.7731	0.0124689	*
V2R	βarr1-dFLR	ΔQ-GRK + GRK5	0.689255	-0.0164493	0.0894776	1.46213	15.9166	0.163169
V2R	βarr1-dFLR	ΔQ-GRK + GRK6	-0.105243	-0.0349032	0.0282932	-0.223254	14.7605	0.826398
V2R	βarr1-dFLR	Control + EV	1.64316	0.0421833	0.175087	3.48566	14.9416	0.00333673	**
V2R	βarr2-dFLR	ΔQ-GRK + EV	0.855435	-0.00666195	0.0853461	1.81465	15.8139	0.0885918
V2R	βarr2-dFLR	ΔQ-GRK + GRK2	0.453337	-0.03983	0.104793	0.961673	14.2759	0.352221
V2R	βarr2-dFLR	ΔQ-GRK + GRK3	-0.0585967	-0.059666	0.0532243	-0.124302	12.0213	0.90313
V2R	βarr2-dFLR	ΔQ-GRK + GRK5	-0.166513	-0.0739713	0.0529822	-0.353228	14.6023	0.728965
V2R	βarr2-dFLR	ΔQ-GRK + GRK6	0.145512	-0.0553346	0.0730166	0.308677	9.60425	0.764158
V2R	βarr2-dFLR	Control + EV	1.01204	-0.000679926	0.0709601	2.11004	13.5904	0.0539085
