# Supplementary material for: GPCR kinase knockout cells reveal the impact of individual GRKs on arrestin binding and GPCR regulation
Source: Nat Commun. 2022 Jan 27;13:540. doi: 10.1038/s41467-022-28152-8 (PMC8795447; doi:10.1038/s41467-022-28152-8)
Supplement: Supplementary file 4 — Source Data [file 41467_2022_28152_MOESM4_ESM.zip › Reporting Summary Statistics/Suppl. Table 3_statistics.xlsx]

## Sheet: Tabelle1
		ΔQ-GRK vs. GRK2								ΔQ-GRK vs. GRK3								ΔQ-GRK vs. GRK5								ΔQ-GRK vs. GRK6								ΔQ-GRK vs. Control								Control vs. GRK2
GPCR	βarr	effect size (Cohen's d)	lower 95% CI	upper 95% CI	t statistic	degrees of freedom	p value unadjusted	p value adjusted		effect size (Cohen's d)	lower 95% CI	upper 95% CI	t statistic	degrees of freedom	p value unadjusted	p value adjusted		effect size (Cohen's d)	lower 95% CI	upper 95% CI	t statistic	degrees of freedom	p value unadjusted	p value adjusted		effect size (Cohen's d)	lower 95% CI	upper 95% CI	t statistic	degrees of freedom	p value unadjusted	p value adjusted		effect size (Cohen's d)	lower 95% CI	upper 95% CI	t statistic	degrees of freedom	p value unadjusted	p value adjusted		effect size (Cohen's d)	lower 95% CI	upper 95% CI	t statistic	degrees of freedom	p value unadjusted	p value adjusted
AT1R	βarr1	2.16203	0.206515	4.11754	3.49286	12	0.00443992	0.0399593	*	2.08602	0.130504	4.04153	3.37006	12	0.00556961	0.0501265		0.255881	-1.69963	2.21139	0.413388	12	0.686614	1		-0.316975	-2.27249	1.63854	-0.512088	12	0.617883	1		2.70158	0.746065	4.65709	4.36453	12	0.000921007	0.00828907	**	-0.539551	-2.49506	1.41596	-0.871669	12	0.400493	1
AT1R	βarr2	0.215442	-0.21173	0.642613	1.4596	29	0.155148	1		0.238596	-0.188576	0.665767	1.61647	29	0.116821	1		-0.615634	-0.973032	-0.258237	-4.98516	29	2.64347e-05	0.000237913	***	-0.791723	-1.12943	-0.454014	-6.78482	29	1.89754e-07	1.70779e-06	***	0.362989	0.0609332	0.665045	3.47787	29	0.00161565	0.0145408	*	-0.147548	-0.574719	0.279624	-0.999625	29	0.32576	1
β2ADR	βarr1	0.705507	-0.158761	1.56977	2.60543	11	0.0244558	0.220102		0.95678	0.0925128	1.82105	3.53339	11	0.00468686	0.0421817	*	0.82768	-0.0365874	1.69195	3.05662	11	0.0109177	0.098259		0.698607	-0.16566	1.56287	2.57995	11	0.0255924	0.230332		0.943693	-0.022587	1.90997	3.11713	11	0.00980004	0.0882003		-0.238186	-1.20447	0.728094	-0.786758	11	0.448042	1
β2ADR	βarr2	1.25487	0.159907	2.34984	3.62474	12	0.00348415	0.0313574	*	1.23695	0.141985	2.33192	3.57297	12	0.00383141	0.0344827	*	0.956231	-0.138734	2.0512	2.76211	12	0.0172119	0.154907		1.0814	-0.0135647	2.17637	3.12366	12	0.00879478	0.079153		0.648506	-0.446459	1.74347	1.87323	12	0.0855904	0.770313		0.606366	-0.4886	1.70133	1.75151	12	0.105351	0.948159
β2V2R	βarr1	2.02159	0.809713	3.23346	5.26203	12	0.000200408	0.00180367	**	2.21088	0.999007	3.42275	5.75475	12	9.09538e-05	0.000818584	***	0.710841	-0.501031	1.92271	1.85026	12	0.0890399	0.801359		0.196336	-1.01554	1.40821	0.511047	12	0.61859	1		0.739634	-0.472238	1.95151	1.92521	12	0.0782298	0.704068		1.28195	0.0700791	2.49382	3.33682	12	0.00592286	0.0533058
β2V2R	βarr2	0.731061	-0.399443	1.86157	2.04335	12	0.0636139	0.572525		0.731233	-0.399272	1.86174	2.04383	12	0.0635602	0.572042		0.412837	-0.717668	1.54334	1.1539	12	0.271007	1		-0.208888	-1.33939	0.921616	-0.583852	12	0.570132	1		0.467634	-0.662871	1.59814	1.30706	12	0.215685	1		0.263427	-0.867077	1.39393	0.736292	12	0.475701	1
C5aR1	βarr1	3.46907	1.50128	5.43685	5.5769	12	0.00012049	0.00108441	**	4.20287	2.23509	6.17065	6.75657	12	2.02478e-05	0.00018223	***	3.26258	1.29479	5.23036	5.24494	12	0.0002061	0.0018549	**	2.0136	0.045817	3.98139	3.23708	12	0.00712511	0.064126		4.23212	2.26433	6.1999	6.80359	12	1.89321e-05	0.000170389	***	-0.76305	-2.73083	1.20473	-1.22669	12	0.243466	1
C5aR1	βarr2	0.423996	-0.516183	1.36418	1.42445	12	0.179799	1		0.310045	-0.630135	1.25022	1.04162	12	0.318119	1		0.279258	-0.660922	1.21944	0.93819	12	0.366647	1		-0.0498269	-0.990006	0.890352	-0.167398	12	0.869845	1		0.610133	-0.330046	1.55031	2.04979	12	0.0628945	0.566051		-0.186137	-1.12632	0.754043	-0.625342	12	0.543456	1
M1R	βarr1	0.450888	-0.274746	1.17652	1.86746	17	0.0791766	0.712589		0.365372	-0.360262	1.09101	1.51328	17	0.148578	1		0.91555	0.189916	1.64118	3.79198	17	0.00145598	0.0131039	*	0.341697	-0.383936	1.06733	1.41523	17	0.17506	1		0.245493	-0.538281	1.02927	0.941347	17	0.359713	1		0.205395	-0.578379	0.989169	0.78759	17	0.44178	1
M1R	βarr2	0.322371	-0.196753	0.841494	1.96368	12	0.0731609	0.658448		0.143525	-0.375599	0.662648	0.874262	12	0.399135	1		0.153417	-0.365707	0.672541	0.934522	12	0.368459	1		0.403137	-0.115987	0.922261	2.45566	12	0.0302782	0.272504		0.31249	-0.206634	0.831614	1.90349	12	0.0812318	0.731086		0.00988081	-0.509243	0.529005	0.0601877	12	0.952997	1
M2R	βarr1	1.5516	-0.448019	3.55123	2.45202	12	0.0304801	0.274321		2.1871	0.187478	4.18672	3.45631	12	0.00474937	0.0427443	*	-0.141501	-2.14112	1.85812	-0.223616	12	0.826818	1		-0.0963187	-2.09594	1.9033	-0.152214	12	0.881547	1		-0.250168	-2.24979	1.74945	-0.395345	12	0.699526	1		1.80177	-0.19785	3.80139	2.84737	12	0.0146944	0.132249
M2R	βarr2	1.50244	-0.21394	3.21881	2.66922	15	0.0175057	0.157551		1.70687	0.220439	3.19329	3.50151	15	0.00321353	0.0289218	*	-0.341439	-2.05782	1.37494	-0.606598	15	0.553189	1		-0.396443	-2.11282	1.31993	-0.704317	15	0.492026	1		-0.261256	-1.97763	1.45512	-0.464145	15	0.649208	1		1.76369	0.0473166	3.48007	3.13336	15	0.006835	0.061515
M3R	βarr1	0.527772	-0.22349	1.27903	2.10387	18	0.0497115	0.447403		0.0562421	-0.69502	0.807505	0.2242	18	0.825127	1		-0.148479	-0.899741	0.602784	-0.591886	18	0.561288	1		-0.326933	-1.0782	0.424329	-1.30326	18	0.20891	1		0.118812	-0.63245	0.870075	0.473625	18	0.641461	1		0.40896	-0.342302	1.16022	1.63025	18	0.120422	1
M3R	βarr2	1.18531	0.402658	1.96797	4.78526	12	0.000444553	0.00400098	**	1.09828	0.315628	1.88094	4.43391	12	0.000815489	0.0073394	**	0.364329	-0.418324	1.14698	1.47085	12	0.167063	1		0.793168	0.010514	1.57582	3.20212	12	0.00760252	0.0684226		1.15307	0.37042	1.93573	4.65511	12	0.000555539	0.00499985	**	0.0322386	-0.750415	0.814892	0.130152	12	0.898603	1
M4R	βarr1	0.439003	-0.303711	1.18172	1.786	17	0.0919472	0.827525		0.920923	0.178209	1.66364	3.74661	17	0.00160671	0.0144604	*	-0.121503	-0.923726	0.68072	-0.457644	17	0.653003	1		-0.0131621	-0.755876	0.729552	-0.0535475	17	0.95792	1		-0.382988	-1.1257	0.359726	-1.55812	17	0.137626	1		0.821991	0.0792773	1.56471	3.34412	17	0.00384554	0.0346098	*
M4R	βarr2	0.676853	0.0133364	1.34037	3.224	12	0.00730016	0.0657015		1.1166	0.453087	1.78012	5.31862	12	0.000182706	0.00164436	**	0.0494202	-0.614096	0.712937	0.235399	12	0.817868	1		0.0975924	-0.565924	0.761109	0.464854	12	0.650358	1		0.0341553	-0.629361	0.697672	0.162689	12	0.873471	1		0.642697	-0.0208189	1.30621	3.06131	12	0.00987504	0.0888753
M5R	βarr1	4.81541	1.27357	8.35725	4.29776	12	0.00103598	0.00932383	**	8.47802	4.93618	12.0199	7.56665	12	6.61817e-06	5.95635e-05	***	0.0335143	-3.50833	3.57536	0.0299116	12	0.976629	1		0.102198	-3.43964	3.64404	0.0912124	12	0.928829	1		7.38489	3.84304	10.9267	6.59103	12	2.57108e-05	0.000231397	***	-2.56948	-6.11132	0.972362	-2.29326	12	0.0406905	0.366215
M5R	βarr2	1.53952	0.745428	2.3336	6.12094	12	5.16906e-05	0.000465216	***	1.65848	0.864391	2.45257	6.59392	12	2.56029e-05	0.000230426	***	-0.0312271	-0.825315	0.762861	-0.124155	12	0.903248	1		0.0958009	-0.698287	0.889889	0.380893	12	0.70994	1		1.18763	0.393541	1.98172	4.72187	12	0.000495386	0.00445847	**	0.351887	-0.4422	1.14597	1.39906	12	0.187107	1
MOP	βarr1	0.339766	-0.218447	0.89798	1.92285	12	0.078551	0.706959		0.278213	-0.280001	0.836427	1.5745	12	0.141355	1		-0.0866609	-0.644875	0.471553	-0.490443	12	0.632666	1		-0.136069	-0.694283	0.422145	-0.77006	12	0.456157	1		-0.258361	-0.816575	0.299853	-1.46215	12	0.16939	1		0.598127	0.0399136	1.15634	3.385	12	0.00541784	0.0487606	*
MOP	βarr2	0.233809	-0.0329018	0.500519	2.7723	12	0.0168897	0.152007		0.300943	0.0342327	0.567654	3.56832	12	0.00386427	0.0347784	*	0.0531554	-0.213555	0.319866	0.63027	12	0.540335	1		0.00846946	-0.258241	0.27518	0.100423	12	0.921666	1		0.0573042	-0.209406	0.324015	0.679463	12	0.509739	1		0.176505	-0.090206	0.443215	2.09284	12	0.0582811	0.52453
PTHR	βarr1	4.17721	-0.0794388	8.43385	3.102	12	0.00915591	0.0824032		6.91374	2.65709	11.1704	5.13415	12	0.000247389	0.0022265	**	3.8259	-0.430745	8.08255	2.84112	12	0.0148658	0.133792		4.729	0.472351	8.98564	3.51176	12	0.00428798	0.0385919	*	5.91354	1.65689	10.1702	4.3914	12	0.000878543	0.00790689	**	-1.73633	-5.99298	2.52032	-1.2894	12	0.221558	1
PTHR	βarr2	3.32928	0.964765	5.69379	4.44953	12	0.000793517	0.00714166	**	2.98116	0.616649	5.34568	3.98428	12	0.00181226	0.0163103	*	2.55485	0.190337	4.91936	3.41452	12	0.00513022	0.046172	*	2.5398	0.175288	4.90432	3.39441	12	0.00532444	0.04792	*	5.06324	2.69872	7.42775	6.76694	12	1.99493e-05	0.000179543	***	-1.73396	-4.09847	0.630555	-2.31741	12	0.0389495	0.350546
V2R	βarr1	0.0124476	-0.27711	0.302005	0.135812	12	0.894222	1		0.0668149	-0.222742	0.356372	0.728998	12	0.47999	1		-0.0311121	-0.320669	0.258445	-0.339456	12	0.740134	1		-0.227488	-0.517045	0.0620691	-2.48206	12	0.028849	0.259641		0.548032	0.258475	0.837589	5.97942	12	6.41634e-05	0.000577471	***	-0.535584	-0.825142	-0.246027	-5.84361	12	7.91625e-05	0.000712463	***
V2R	βarr2	-0.151596	-0.53527	0.232079	-1.24847	12	0.235668	1		-0.200244	-0.583918	0.18343	-1.64911	12	0.125037	1		-0.212806	-0.59648	0.170868	-1.75257	12	0.105162	0.946458		-0.296863	-0.680538	0.086811	-2.44483	12	0.0308841	0.277957		0.417628	0.0339541	0.801303	3.43939	12	0.00489998	0.0440999	*	-0.569224	-0.952898	-0.18555	-4.68786	12	0.000525131	0.00472618	**
as heatmap in Figure 3i
[truncated: 24 more columns]
