# Supplementary material for: GPCR kinase knockout cells reveal the impact of individual GRKs on arrestin binding and GPCR regulation
Source: Nat Commun. 2022 Jan 27;13:540. doi: 10.1038/s41467-022-28152-8 (PMC8795447; doi:10.1038/s41467-022-28152-8)
Supplement: Supplementary file 4 — Source Data [file 41467_2022_28152_MOESM4_ESM.zip › Reporting Summary Statistics/Suppl. Table 4_statistics.xlsx]

## Sheet: baseline vs. stimulated
baseline vs. stimulated
		βarr							βarr-dFLR							βarr + PKC inhibitor
condition	β-arrestin	degrees of freedom	effect size (Cohen's d)	lower 95% CI	upper 95% CI	t statistic	p value		degrees of freedom	effect size (Cohen's d)	lower 95% CI	upper 95% CI	t statistic	p value		degrees of freedom	effect size (Cohen's d)	lower 95% CI	upper 95% CI	t statistic	p value
Control + EV	βarr1	6	-1.94872	-2.46486	-1.43257	-11.5809	2.5e-05	****	6	-1.68438	-2.20052	-1.16823	-10.0099	2.88e-05	****	6	0.264338	-0.251806	0.780482	1.57091	0.327051
ΔQ-GRK + EV	βarr1	6	-0.57258	-1.4209	0.275741	-2.0677	0.177004		6	-0.66425	-1.51257	0.184071	-2.39874	0.116417		6	-0.0916698	-0.939991	0.756652	-0.331038	0.941856
ΔQ-GRK + GRK2	βarr1	6	-2.55402	-3.57262	-1.53542	-7.69517	0.00081495	***	6	-2.16426	-3.18286	-1.14567	-6.52085	0.00157731	**	6	0.389755	-0.628844	1.40835	1.17432	0.508798
ΔQ-GRK + GRK3	βarr1	6	-2.56474	-3.30751	-1.82198	-10.5978	1.93e-05	****	6	-2.07342	-2.81618	-1.33066	-8.56757	0.00032332	***	6	0.491326	-0.251436	1.23409	2.0302	0.185979
ΔQ-GRK + GRK5	βarr1	6	-0.410173	-1.58666	0.766315	-1.07008	0.564715		6	-0.934607	-2.1111	0.241881	-2.43826	0.110635		6	-0.524434	-1.70092	0.652054	-1.36817	0.413223
ΔQ-GRK + GRK6	βarr1	6	-0.0219853	-0.657851	0.613881	-0.106164	0.993812		6	-1.02683	-1.6627	-0.390968	-4.95846	0.00606528	**	6	-1.00485	-1.64071	-0.368982	-4.85229	0.00669661	**
Control + EV	βarr2	6	-0.832038	-1.59125	-0.072827	-3.36377	0.0348745	*	6	-0.576353	-1.33556	0.182858	-2.33008	0.126636		6	0.255685	-0.503526	1.0149	1.03368	0.584818
ΔQ-GRK + EV	βarr2	6	-0.962936	-2.15725	0.231383	-2.47272	0.105582		6	-0.607417	-1.80174	0.586902	-1.55979	0.331335		6	0.355519	-0.8388	1.54984	0.912937	0.652675
ΔQ-GRK + GRK2	βarr2	6	-1.16448	-1.8924	-0.436565	-4.90648	0.00639627	**	6	-1.1188	-1.84672	-0.390883	-4.714	0.00796391	**	6	0.0456818	-0.682237	0.7736	0.192477	0.979839
ΔQ-GRK + GRK3	βarr2	6	-1.12398	-1.96575	-0.282205	-4.09763	0.0149601	*	6	-1.17376	-2.01554	-0.331987	-4.27912	0.0122654	*	6	-0.049782	-0.891556	0.791992	-0.181488	0.982055
ΔQ-GRK + GRK5	βarr2	6	-0.357551	-0.785096	0.069994	-2.56669	0.093561		6	-0.918824	-1.34637	-0.491279	-6.59581	0.00151464	**	6	-0.561273	-0.988818	-0.133728	-4.02912	0.0162388	*
ΔQ-GRK + GRK6	βarr2	6	-1.16143	-1.89401	-0.428845	-4.86606	0.00675936	**	6	-0.951746	-1.68433	-0.219162	-3.98755	0.017284	*	6	0.209682	-0.522901	0.942266	0.87851	0.672061
baseline vs. baseline
		βarr vs. βarr-dFLR							βarr vs. βarr + PKC inhibitor							βarr + PKC inhibitor vs. βarr-dFLR
condition	β-arrestin	degrees of freedom	effect size (Cohen's d)	lower 95% CI	upper 95% CI	t statistic	p value		degrees of freedom	effect size (Cohen's d)	lower 95% CI	upper 95% CI	t statistic	p value		degrees of freedom	effect size (Cohen's d)	lower 95% CI	upper 95% CI	t statistic	p value
Control + EV	βarr1	6	-0.0512078	-0.48839	0.385975	-0.35985	0.931952		6	-0.137426	-0.574608	0.299757	-0.965724	0.622753		6	-0.0862179	-0.5234	0.350965	-0.605874	0.822287
ΔQ-GRK + EV	βarr1	6	-5.55556e-10	-0.565789	0.565789	-3.01193e-09	1		6	4.16667e-10	-0.565789	0.565789	2.25895e-09	1		6	9.72222e-10	-0.565789	0.565789	5.27088e-09	1
ΔQ-GRK + GRK2	βarr1	6	-0.288517	-0.977053	0.400018	-1.28746	0.45136		6	-0.259427	-0.947962	0.429109	-1.15764	0.51747		6	0.0290909	-0.659445	0.717627	0.129813	0.990771
ΔQ-GRK + GRK3	βarr1	6	-0.179431	-0.64506	0.286198	-1.18208	0.504721		6	-0.337696	-0.803325	0.127932	-2.22472	0.145171		6	-0.158265	-0.623894	0.307363	-1.04264	0.579733
ΔQ-GRK + GRK5	βarr1	6	0.653121	-0.324368	1.63061	2.04794	0.181747		6	-0.265571	-1.24306	0.711918	-0.832728	0.698221		6	-0.918692	-1.89618	0.0587974	-2.88066	0.0630395
ΔQ-GRK + GRK6	βarr1	6	0.665025	0.0777941	1.25226	3.47349	0.0303558	*	6	-0.681706	-1.26894	-0.0944754	-3.56062	0.0274756	*	6	-1.34673	-1.93396	-0.7595	-7.03412	0.00074888	***
Control + EV	βarr2	6	-0.227609	-0.603892	0.148674	-1.85754	0.230875		6	-0.144562	-0.520845	0.231721	-1.17978	0.505974		6	0.083047	-0.293236	0.45933	0.677754	0.784422
ΔQ-GRK + EV	βarr2	6	-3.7037e-10	-0.747424	0.747424	-1.51956e-09	1		6	-3.7037e-10	-0.747424	0.747424	-1.51956e-09	1		6	-7.93267e-17	-0.747424	0.747424	-3.25464e-16	1
ΔQ-GRK + GRK2	βarr2	6	-0.350373	-0.601476	-0.0992696	-4.27651	0.0118524	*	6	-0.408289	-0.659392	-0.157186	-4.98341	0.00628811	**	6	-0.0579162	-0.309019	0.193187	-0.706901	0.768593
ΔQ-GRK + GRK3	βarr2	6	-0.461085	-0.748697	-0.173474	-4.91958	0.00657507	**	6	-0.425159	-0.712771	-0.137548	-4.53626	0.00918004	**	6	0.0359259	-0.251686	0.323537	0.383314	0.923255
ΔQ-GRK + GRK5	βarr2	6	0.392262	0.186298	0.598226	5.84391	0.00267663	**	6	-0.747643	-0.953607	-0.541679	-11.1384	9.34332e-06	****	6	-1.1399	-1.34587	-0.933941	-16.9823	2.93655e-07	****
ΔQ-GRK + GRK6	βarr2	6	-0.663511	-1.50578	0.178758	-2.41356	0.114223		6	-0.816937	-1.65921	0.0253309	-2.97166	0.0563937		6	-0.153427	-0.995695	0.688842	-0.558098	0.84637
stimulated vs. stimulated
		βarr vs. βarr-dFLR							βarr vs. βarr + PKC inhibitor							βarr + PKC inhibitor vs. βarr-dFLR
condition	β-arrestin	degrees of freedom	effect size (Cohen's d)	lower 95% CI	upper 95% CI	t statistic	p value		degrees of freedom	effect size (Cohen's d)	lower 95% CI	upper 95% CI	t statistic	p value		degrees of freedom	effect size (Cohen's d)	lower 95% CI	upper 95% CI	t statistic	p value
Control + EV	βarr1	6	-1.94872	-2.46486	-1.43257	-11.5809	2.5e-05	****	6	-1.68438	-2.20052	-1.16823	-10.0099	2.88e-05	****	6	0.264338	-0.251806	0.780482	1.57091	0.327051
ΔQ-GRK + EV	βarr1	6	-0.57258	-1.4209	0.275741	-2.0677	0.177004		6	-0.66425	-1.51257	0.184071	-2.39874	0.116417		6	-0.0916698	-0.939991	0.756652	-0.331038	0.941856
ΔQ-GRK + GRK2	βarr1	6	-2.55402	-3.57262	-1.53542	-7.69517	0.00081495	***	6	-2.16426	-3.18286	-1.14567	-6.52085	0.00157731	**	6	0.389755	-0.628844	1.40835	1.17432	0.508798
ΔQ-GRK + GRK3	βarr1	6	-2.56474	-3.30751	-1.82198	-10.5978	1.93e-05	****	6	-2.07342	-2.81618	-1.33066	-8.56757	0.00032332	***	6	0.491326	-0.251436	1.23409	2.0302	0.185979
ΔQ-GRK + GRK5	βarr1	6	-0.410173	-1.58666	0.766315	-1.07008	0.564715		6	-0.934607	-2.1111	0.241881	-2.43826	0.110635		6	-0.524434	-1.70092	0.652054	-1.36817	0.413223
ΔQ-GRK + GRK6	βarr1	6	-0.0219853	-0.657851	0.613881	-0.106164	0.993812		6	-1.02683	-1.6627	-0.390968	-4.95846	0.00606528	**	6	-1.00485	-1.64071	-0.368982	-4.85229	0.00669661	**
Control + EV	βarr2	6	-0.832038	-1.59125	-0.072827	-3.36377	0.0348745	*	6	-0.576353	-1.33556	0.182858	-2.33008	0.126636		6	0.255685	-0.503526	1.0149	1.03368	0.584818
ΔQ-GRK + EV	βarr2	6	-0.962936	-2.15725	0.231383	-2.47272	0.105582		6	-0.607417	-1.80174	0.586902	-1.55979	0.331335		6	0.355519	-0.8388	1.54984	0.912937	0.652675
ΔQ-GRK + GRK2	βarr2	6	-1.16448	-1.8924	-0.436565	-4.90648	0.00639627	**	6	-1.1188	-1.84672	-0.390883	-4.714	0.00796391	**	6	0.0456818	-0.682237	0.7736	0.192477	0.979839
ΔQ-GRK + GRK3	βarr2	6	-1.12398	-1.96575	-0.282205	-4.09763	0.0149601	*	6	-1.17376	-2.01554	-0.331987	-4.27912	0.0122654	*	6	-0.049782	-0.891556	0.791992	-0.181488	0.982055
ΔQ-GRK + GRK5	βarr2	6	-0.357551	-0.785096	0.069994	-2.56669	0.093561		6	-0.918824	-1.34637	-0.491279	-6.59581	0.00151464	**	6	-0.561273	-0.988818	-0.133728	-4.02912	0.0162388	*
ΔQ-GRK + GRK6	βarr2	6	-1.16143	-1.89401	-0.428845	-4.86606	0.00675936	**	6	-0.951746	-1.68433	-0.219162	-3.98755	0.017284	*	6	0.209682	-0.522901	0.942266	0.87851	0.672061
